# Supplementary material for: Evidence that variation in root anatomy contributes to local adaptation in Mexican native maize
Source: Evol Appl. 2024 Mar 10;17(3):e13673. doi: 10.1111/eva.13673 (PMC10925829; doi:10.1111/eva.13673)
Supplement: Supplementary file 1 — Data S1. [file EVA-17-e13673-s002.xlsx]

## Sheet: README
Supplemental files for "Evidence that variation in root anatomy contributes to local adaptation in Mexican native maize"
EnvDescriptors
Information for environmental descriptors used in this study
Burton_PhenoEnv
Anatomical traits and environment descriptors for native Z. mays accessions of Mexican origin phenotyped in Burton 2013. The additional phenotypes of total metaxylem vessel area (MVA), individual metaxylem diameter (MD), individual metaxylem area (MA), number metaxylem vessels (NMV), and cortical cell size (CCS) were measured in RootScan for this manuscript. Description of root anatomical traits …
CIMMyT_PredPhenoEnv
Predicted anatomical traits and environmental descriptors for the CIMMyT panel. Description of root anatomical traits can be found in the main text.
Top100GeneOverlap
Top gene list aggregated from top 100 common genes for environment, prediction, WIDP G, and GxE GWA studies.

## Sheet: EnvDescriptors
Variable	Description	Units	Source	Link	Notes
TC	Total carbon	% of weight	GSDE	http://globalchange.bnu.edu.cn/research/soilw
OC	Organic carbon	% of weight	GSDE	http://globalchange.bnu.edu.cn/research/soilw
TN	Total N	% of weight	GSDE	http://globalchange.bnu.edu.cn/research/soilw
TS	Total S	% of weight	GSDE	http://globalchange.bnu.edu.cn/research/soilw
CACO3	CaCO3	% of weight	GSDE	http://globalchange.bnu.edu.cn/research/soilw
GYP	Gypsum	% of weight	GSDE	http://globalchange.bnu.edu.cn/research/soilw
PHH2O	pH(H2O)	pH	GSDE	http://globalchange.bnu.edu.cn/research/soilw
PHK	pH(KCl)	pH	GSDE	http://globalchange.bnu.edu.cn/research/soilw
PHCA	pH(CaCl2)	pH	GSDE	http://globalchange.bnu.edu.cn/research/soilw
ECE	Electrical conductivity	ds/m	GSDE	http://globalchange.bnu.edu.cn/research/soilw
EXCA	Exchangeable calcium	cmol/kg	GSDE	http://globalchange.bnu.edu.cn/research/soilw
EXMG	Exchangeable magnesium	cmol/kg	GSDE	http://globalchange.bnu.edu.cn/research/soilw
EXNA	Exchangeable sodium	cmol/kg	GSDE	http://globalchange.bnu.edu.cn/research/soilw
EXK	Exchangeable potassium	cmol/kg	GSDE	http://globalchange.bnu.edu.cn/research/soilw
EXAL	Exchangeable aluminum	cmol/kg	GSDE	http://globalchange.bnu.edu.cn/research/soilw
EXH	Exchangeable acidity	cmol/kg	GSDE	http://globalchange.bnu.edu.cn/research/soilw
CEC	Cation exchange capacity	cmol/kg	GSDE	http://globalchange.bnu.edu.cn/research/soilw
BS	Base saturation	%	GSDE	http://globalchange.bnu.edu.cn/research/soilw
SAND	Sand content	% of weight	GSDE	http://globalchange.bnu.edu.cn/research/soilw
SILT	Silt content	% of weight	GSDE	http://globalchange.bnu.edu.cn/research/soilw
CLAY	Clay content	% of weight	GSDE	http://globalchange.bnu.edu.cn/research/soilw
GRAV	Gravel content	% of volume	GSDE	http://globalchange.bnu.edu.cn/research/soilw
BD	Bulk density	g/cm³	GSDE	http://globalchange.bnu.edu.cn/research/soilw
VMC1	Volumetric water content at -10 kPa	% of volume	GSDE	http://globalchange.bnu.edu.cn/research/soilw
VMC2	Volumetric water content at -33 kPa	% of volume	GSDE	http://globalchange.bnu.edu.cn/research/soilw
VMC3	Volumetric water content at -1500 kPa	% of volume	GSDE	http://globalchange.bnu.edu.cn/research/soilw
PBR	The amount of phosphorous using the Bray1 method	ppm of weight	GSDE	http://globalchange.bnu.edu.cn/research/soilw
POL	The amount of phosphorous by Olsen method	ppm of weight	GSDE	http://globalchange.bnu.edu.cn/research/soilw
PNZ	Phosphorous retention by New Zealand method	% of weight	GSDE	http://globalchange.bnu.edu.cn/research/soilw
PHO	The amount of water soluble phosphorous	ppm of weight	GSDE	http://globalchange.bnu.edu.cn/research/soilw
PMEH	The amount of phosphorous by Mehlich method	ppm of weight	GSDE	http://globalchange.bnu.edu.cn/research/soilw
ESP	Exchangeable sodium percentage	% of weight	GSDE	http://globalchange.bnu.edu.cn/research/soilw
TP	Total phosphorus	% of weight	GSDE	http://globalchange.bnu.edu.cn/research/soilw
TK	Total potassium	% of weight	GSDE	http://globalchange.bnu.edu.cn/research/soilw
bulk_top/1m	Bulk Density	kg/dm³	Soil Grids	https://soilgrids.org/
cat_top/1m	Cation exchange capacity	cmol(c)/kg	Soil Grids	https://soilgrids.org/
clay_top/1m	Clay content	g/100g (%)	Soil Grids	https://soilgrids.org/
coarse_top/1m	Coarse fragments	cm³/100cm³ (vol%)	Soil Grids	https://soilgrids.org/
org_top/1m	Organic carbon stock	kg/m²	Soil Grids	https://soilgrids.org/
carbon_top/1m	Soil organic carbon content (fine earth fraction)	kg/m³	Soil Grids	https://soilgrids.org/
pH_H20_top/1m	Soil pH x 10 in H2O	pH	Soil Grids	https://soilgrids.org/
pH_KCl_top/1m	Soil pH x 10 in KCl	pH	Soil Grids	https://soilgrids.org/
silt_top/1m	Silt content	g/100g (%)	Soil Grids	https://soilgrids.org/
sand_top/1m	Sand content	g/100g (%)	Soil Grids	https://soilgrids.org/
texture_top/1m	Texture class	N/A	Soil Grids	https://soilgrids.org/
Alt	Altitude	m	WorldClim	http://www.worldclim.org/current
AI	Aridity index	N/A	CGIAR-CSI Global-Aridity database	https://cgiarcsi.community/data/global-aridity-and-pet-database/	Aridity Index (AI) = MAP / MAE Where: MAP = Mean Annual Precipitation and MAE = Mean Annual Potential EvapoTranspiration
PARFall/Spr/Sum/Win	Photosynthetically active radiation of each season		NASA SRB	https://eosweb.larc.nasa.gov/GEWEX-RFA/	Calculated from raw NASA sources
prec_(1-12)	Monthly precipitation	mm	WorldClim	http://www.worldclim.org/current	Data is sourced from V2.1 (https://www.worldclim.org/data/worldclim21.html)
tmax_(1-12)	Monthly max temp	C	WorldClim	http://www.worldclim.org/current	Data is sourced from V2.1 (https://www.worldclim.org/data/worldclim21.html)
tmin_(1-12)	Monthly min temp	C	WorldClim	http://www.worldclim.org/current	Data is sourced from V2.1 (https://www.worldclim.org/data/worldclim21.html)
tmean_(1-12)	Monthly mean temp	C	WorldClim	http://www.worldclim.org/current	Data is sourced from V2.1 (https://www.worldclim.org/data/worldclim21.html)
vpd_(1-12)	Monthly vapor pressure deficiet	kPa	CRU	http://ckan.snap.uaf.edu/dataset/historical-monthly-vapor-pressure-1km-cru-ts
Ann.Mean.Tmp	Ann Mean Temp	C	CHELSA	http://www.worldclim.org/current	Data is sourced from V1.2 (https://chelsa-climate.org/wp-admin/download-page/CHELSA_tech_specification.pdf)
Mean.Diurn.Rng	Mean Diurnal range	C	CHELSA	http://www.worldclim.org/current	Data is sourced from V1.2 (https://chelsa-climate.org/wp-admin/download-page/CHELSA_tech_specification.pdf)
Isotherm	Isothermality	C	CHELSA	http://ckan.snap.uaf.edu/dataset/historical-monthly-vapor-pressure-1km-cru-ts	Data is sourced from V1.2 (https://chelsa-climate.org/wp-admin/download-page/CHELSA_tech_specification.pdf)
Tmp.Seas	Temperature seasonality	C/100	CHELSA	https://chelsa-climate.org/bioclim/	Data is sourced from V1.2 (https://chelsa-climate.org/wp-admin/download-page/CHELSA_tech_specification.pdf)
Max.Tmp.Wrm.M	Max temp of the warmest month	C	CHELSA	https://chelsa-climate.org/bioclim/	Data is sourced from V1.2 (https://chelsa-climate.org/wp-admin/download-page/CHELSA_tech_specification.pdf)
Min.Tmp.Cld.M	Min temp of the coldest month	C	CHELSA	https://chelsa-climate.org/bioclim/	Data is sourced from V1.2 (https://chelsa-climate.org/wp-admin/download-page/CHELSA_tech_specification.pdf)
Tmp.Ann.Rng	Temperature annual range	C	CHELSA	https://chelsa-climate.org/bioclim/	Data is sourced from V1.2 (https://chelsa-climate.org/wp-admin/download-page/CHELSA_tech_specification.pdf)
Mean.Tmp.Wet.Q	Mean temp of the wettest quarter	C	CHELSA	https://chelsa-climate.org/bioclim/	Data is sourced from V1.2 (https://chelsa-climate.org/wp-admin/download-page/CHELSA_tech_specification.pdf)
Mean.Tmp.Dry.Q	Mean temp of the driest quarter	C	CHELSA	https://chelsa-climate.org/bioclim/	Data is sourced from V1.2 (https://chelsa-climate.org/wp-admin/download-page/CHELSA_tech_specification.pdf)
Mean.Tmp.Wrm.Q	Mean temp of the warmest quarter	C	CHELSA	https://chelsa-climate.org/bioclim/	Data is sourced from V1.2 (https://chelsa-climate.org/wp-admin/download-page/CHELSA_tech_specification.pdf)
Mean.Tmp.Cld.Q	Mean temp of the coldest quarter	C	CHELSA	https://chelsa-climate.org/bioclim/	Data is sourced from V1.2 (https://chelsa-climate.org/wp-admin/download-page/CHELSA_tech_specification.pdf)
Ann.Prc	Annual precipitation	kg/m²	CHELSA	https://chelsa-climate.org/bioclim/	Data is sourced from V1.2 (https://chelsa-climate.org/wp-admin/download-page/CHELSA_tech_specification.pdf)
Prc.Wet.M	Preciptiation of the wettest month	kg/m²	CHELSA	https://chelsa-climate.org/bioclim/	Data is sourced from V1.2 (https://chelsa-climate.org/wp-admin/download-page/CHELSA_tech_specification.pdf)
Prc.Dry.M	Preciptiation of the driest month	kg/m²	CHELSA	https://chelsa-climate.org/bioclim/	Data is sourced from V1.2 (https://chelsa-climate.org/wp-admin/download-page/CHELSA_tech_specification.pdf)
Prc.Seas	Precipitation seasonality	kg/m²	CHELSA	https://chelsa-climate.org/bioclim/	Data is sourced from V1.2 (https://chelsa-climate.org/wp-admin/download-page/CHELSA_tech_specification.pdf)
Prc.Wet.Q	Precipitation of wettest quarter	kg/m²	CHELSA	https://chelsa-climate.org/bioclim/	Data is sourced from V1.2 (https://chelsa-climate.org/wp-admin/download-page/CHELSA_tech_specification.pdf)
Prc.Dry.Q	Precipitation of driest quarter	kg/m²	CHELSA	https://chelsa-climate.org/bioclim/	Data is sourced from V1.2 (https://chelsa-climate.org/wp-admin/download-page/CHELSA_tech_specification.pdf)
Prc.Wrm.Q	Precipitation of warmest quarter	kg/m²	CHELSA	https://chelsa-climate.org/bioclim/	Data is sourced from V1.2 (https://chelsa-climate.org/wp-admin/download-page/CHELSA_tech_specification.pdf)
Prc.Cld.Q	Precipitation of coldest quarter	kg/m²	CHELSA	https://chelsa-climate.org/bioclim/	Data is sourced from V1.2 (https://chelsa-climate.org/wp-admin/download-page/CHELSA_tech_specification.pdf)
pet_annual	Annual potential evapotranspiration	mm	CGIAR-CSI Global-Aridity database	https://cgiarcsi.community/data/global-aridity-and-pet-database/
pet_(1-12)	Monthly potential evapotranspiration	mm	CGIAR-CSI Global-Aridity database	https://cgiarcsi.community/data/global-aridity-and-pet-database/
WTD	Water table depth	mm	Supplement of paper	http://www.sciencemag.org/content/339/6122/940.abstract
AlTox	Soil aluminum toxicity		ARCGIS	http://www.arcgis.com/home/item.html?id=4d625a88df4a439b8f92ececcd05f5b9
IA.cv.prec_(1-12)	Monthly inter-annual precip variation	N/A	NOAA⁄OAR⁄ESRL PSD	https://psl.noaa.gov/data/gridded/index.html
soil_m	Plant Extractable Water Capacity of Soil	cm	ORNL DAAC	http://webmap.ornl.gov/wcsdown/wcsdown.jsp?dg_id=545_1
topsoil_pH	Topsoil pH of most common soil	pH	SAGE	http://www.sage.wisc.edu/atlas/maps.php?datasetid=20&includerelatedlinks=1&dataset=20
AI.Dry.M	Aridity index of the driest month	N/A	CGIAR-CSI Global-Aridity database	https://cgiarcsi.community/data/global-aridity-and-pet-database/

## Sheet: Burton_PhenoEnv
	Accession	BurtonID	Latitude	Longitude	world	RXSA	TCA	TSA	TSA.RXSA	TSA.TCA	AA	X.A	CCA	CCS	X.CCA	MA	MD	NMV	MVA	CCN	CCFN	TC	OC	TN	CACO3	GYP	PHH2O	PHK	PHCA	ECE	EXCA	EXMG	EXNA	EXK	EXAL	EXH	CEC	SAND	BS	SILT	CLAY	GRAV	BD	VMC1	VMC2	VMC3	ESP	bulk_1m	cat_1m
1	Ames19879	LR57	19.67	-97.52	Mexico	0.592	0.421	0.171	0.288	0.406	0.007	1.55	0.415	0.00101641	70.04	0.00371019	0.0687485	7	0.0258408	408.3	8.7	13.1	2.77	0.24	1.85	0.1	6.8	5.6	6.5	0.15	20.12	6.35	0.22	0.59	0.03	0.01	23.25	36	92	32	31	6	1.2	45	42	27	0.97	1.48	20
2	Ames19897	LR58	17.2	-96.05	Mexico	0.993	0.712	0.281	0.284	0.398	0.054	8.3	0.658	0.00122807	66.23	0.00639216	0.0902379	7.88889	0.048508	535.8	9.4	2.41	6.97	0.59	1.76	0.04	6.8	5.1	5.7	0.18	6.99	1.93	0.24	0.41	0.04	0.05	26.91	54	94	28	18	16	1.11	34	26	13	2.86	1.274	28
3	Ames19907	LR59	17.38	-97.33	Mexico	0.738	0.565	0.173	0.234	0.306	0.015	2.59	0.55	0.00106178	74.54	0.00508856	0.0805124	7	0.0374347	518	9.3	2.41	5.22	0.44	1.24	0.04	6.5	5.3	5.9	0.14	7.65	2.52	0.19	0.39	0.04	0.04	24.21	55	88	29	16	15	1.2	34	20	10	2.3	1.434	22
4	Ames19924	LR60	18.42	-100.08	Mexico	1.17	0.808	0.362	0.304	0.445	0.052	6.1	0.756	0.00110883	64.65	0.00506232	0.0803045	11.6667	0.0608531	681.8	10.2	5.23	1.69	0.14	0.1	0.02	6.1	5.5	5.8	0.03	8.11	2.5	0.13	0.32	0.06	0.06	17	55	82	31	13	9	1.4	38	23	12	1.29	1.508	19
5	Ames19926	LR61	18.25	-100.43	Mexico	1.448	1.017	0.431	0.295	0.421	0.1	9.94	0.917	0.00107377	63.34	0.00606066	0.0878669	11.7037	0.0696394	854	11.8	2.94	0.58	0.04	0	0	5.8	5.6	5.6	0	2.63	0.63	0.1	0.2	0.06	0.09	14.25	68	80	28	4	11	1.5	37	12	4	1.81	1.528	25
6	Ames19946	LR63	22.02	-105.23	Mexico	1.323	0.96	0.364	0.278	0.386	0.044	5.8	0.916	0.00115935	69.18	0.00703086	0.0946388	10.25	0.0718418	790.1	11.6	1.79	2.08	0.18	0.34	0.03	6.4	5.5	6	0.08	14.61	3.74	0.2	0.42	0.07	0.06	15.95	43	93	32	26	3	1.33	39	36	21	1.69	1.549	20
7	Ames19962	LR64	19.27	-100.18	Mexico	0.817	0.61	0.208	0.255	0.347	0.069	8.22	0.541	0.000882113	66.18	0.00414653	0.0726788	9	0.0366869	613.3	9.9	13.15	1.69	0.14	0.1	0.02	6.1	5.5	5.8	0.03	8.11	2.5	0.13	0.32	0.06	0.06	17	55	82	31	13	9	1.4	37	23	12	1.29	1.44	26
8	Ames19970	LR65	16.08	-97.17	Mexico	1.065	0.77	0.295	0.275	0.381	0.008	1.04	0.762	0.00100581	71.58	0.00641925	0.090429	9.55556	0.0612999	757.6	11.2	2.19	6.97	0.59	1.76	0.04	6.8	5.1	5.7	0.18	6.99	1.93	0.24	0.41	0.04	0.05	26.91	54	94	28	18	16	1.11	35	26	13	2.86	1.509	10
9	Ames19981	LR66	16.37	-94.47	Mexico	1.042	0.764	0.277	0.267	0.364	0.045	5.93	0.72	0.00131028	69.08	0.00612019	0.0882973	10	0.057781	549.5	9.8	4.06	1.29	0.11	3.34	1.44	7	6.2	6.6	3.85	13.17	3.69	0.23	0.96	0.07	0.06	19.48	44	96	27	29	5	1.29	39	36	18	2.39	1.528	16
10	PI438943	LR72	16.77	-93.37	Mexico	0.774	0.55	0.224	0.278	0.391	0.024	4.38	0.526	0.00105074	67.96	0.00718817	0.0956917	12	0.0812994	500.6	9.2	2.57	5.14	0.43	3.75	0.11	6.9	5.6	6.6	0.19	10.36	3.19	0.24	0.51	0.02	0.02	27.09	58	94	25	17	17	1.11	45	25	15	2.2	1.483	24
11	PI474205	LR200	27	-109	Mexico	1.194	0.854	0.341	0.288	0.414	0.044	4.28	0.809	0.00108126	67.76	0.00449902	0.0757049	10.875	0.0476178	748.2	11.2	1.71	2.68	0.23	1.41	0.03	6.4	5.6	6.2	0.05	9.78	3.05	0.17	0.48	0.05	0.04	17.16	50	88	29	20	11	1.36	24	24	13	1.35	1.529	25
12	PI503560	LR95	29.08	-108.37	Mexico	0.874	0.629	0.245	0.28	0.389	0.02	2.59	0.609	0.00129575	69.67	0.0037629	0.0692351	7.11111	0.0320467	470	9.1	1.61	1.94	0.16	0.16	0.03	6.1	5.2	6	0.03	9.7	3.24	0.2	0.45	0.04	0.03	15.24	55	89	28	17	14	1.39	25	25	14	1.28	1.523	29
13	PI503574	LR96	26.42	-108.52	Mexico	1.033	0.744	0.289	0.281	0.391	0.045	5.86	0.699	0.00113955	67.66	0.00670062	0.0923895	9.125	0.0596927	613.4	10.1	1.71	1.4	0.12	1.4	0.07	7.5	5.6	6.4	0.29	23.45	7	0.26	0.59	0.03	0.02	23.49	29	98	25	46	4	1.19	46	41	26	1.16	1.548	17
14	PI515463	LR99	28.97	-109.42	Mexico	1.496	1.033	0.463	0.311	0.452	0.016	1.37	1.017	0.00106015	68.02	0.00678677	0.0929815	12.8333	0.0858452	959.3	12.5	1.61	1.94	0.16	0.16	0.03	6.1	5.2	6	0.03	9.7	3.24	0.2	0.45	0.04	0.03	15.24	55	89	28	17	14	1.39	25	25	14	1.28	1.531	18
15	PI583894	LR8	27.03	-108.93	Mexico	0.792	0.585	0.207	0.254	0.343	0.087	11.31	0.498	0.00116792	62.93	0.00361227	0.0678352	6.66667	0.0329986	426.4	8.6	1.71	2.68	0.23	1.41	0.03	6.4	5.6	6.2	0.05	9.78	3.05	0.17	0.48	0.05	0.04	17.16	50	88	29	20	11	1.36	24	24	13	1.35	1.552	25
16	PI586644	LR50	22.83	-99.32	Mexico	1.112	0.809	0.303	0.273	0.376	0.154	16.17	0.655	0.00116403	58.91	0.00678563	0.0929737	10	0.066511	562.7	9.3	3.58	3.2	0.24	6.26	0.1	7.7	4.8	6.7	0.36	9.72	2.56	0.3	0.59	0	0	42.29	49	100	26	26	25	0.79	38	31	14	3.46	1.55	22
17	PI620780	LR28	28.17	-108.53	Mexico	0.958	0.699	0.259	0.272	0.374	0.09	11.49	0.609	0.0012323	63.54	0.00588626	0.0865934	8.66667	0.0489068	494.2	8.8	1.61	1.94	0.16	0.16	0.03	6.1	5.2	6	0.03	9.7	3.24	0.2	0.45	0.04	0.03	15.24	55	89	28	17	14	1.39	29	25	14	1.28	1.554	22
18	PI620796	LR30	20.95	-101.42	Mexico	0.871	0.623	0.249	0.289	0.407	0.015	2.2	0.608	0.000994602	69.74	0.00550001	0.0837041	10.8333	0.0606041	611.3	10.3	2.14	1.61	0.14	1.34	0.07	7.1	5.4	6.5	0.27	20.76	6.54	0.23	0.59	0.03	0.02	20.28	38	88	26	36	11	1.25	46	39	23	1.46	1.521	26
19	PI620801	LR31	18.42	-102.45	Mexico	1.093	0.779	0.314	0.285	0.399	0.013	1.55	0.767	0.000945629	70.13	0.0042397	0.0734908	10.8889	0.0454043	811.1	11.2	4.58	1.86	0.16	0.5	0.02	6.3	5.5	5.7	0.03	7.09	1.63	0.13	0.35	0.06	0.07	17.66	52	88	29	18	7	1.38	31	26	14	1	1.524	12
20	PI620804	LR32	17.97	-101.8	Mexico	0.921	0.633	0.288	0.31	0.45	0.004	0.74	0.629	0.000999047	68.26	0.00606397	0.0878909	9.88889	0.0596209	629.6	9.9	2.14	2.56	0.22	2.69	1.4	7.4	6	6.6	3.73	8.56	3.38	0.16	1.13	0.09	0.09	25.31	28	91	23	49	4	1.12	32	29	19	1.37	1.547	21
21	PI620829	LR33	19.73	-99.45	Mexico	1.966	1.441	0.525	0.268	0.366	0.079	5.39	1.363	0.0015436	69.29	0.00582642	0.0861521	9.83333	0.0604419	883	13.3	13.15	1.69	0.14	0.1	0.02	6.1	5.5	5.8	0.03	8.11	2.5	0.13	0.32	0.06	0.06	17	55	82	31	13	9	1.4	37	23	12	1.29	1.471	23
22	PI620839	LR34	21.67	-104.9	Mexico	0.695	0.506	0.188	0.269	0.37	0.019	4.06	0.487	0.000863169	70.11	0.00464	0.0769	8.75	0.0396172	564.2	9.4	4.61	1.87	0.16	0.11	0.03	6.1	5.5	5.9	0.03	10.4	2.98	0.15	0.35	0.06	0.06	15.65	51	85	32	17	7	1.38	39	26	14	1.88	1.519	20
23	PI620843	LR35	18.87	-98.62	Mexico	0.976	0.709	0.266	0.273	0.376	0.044	6.7	0.665	0.000924253	68.14	0.00559974	0.0844597	10.8889	0.0644287	719.5	11	13.1	0.99	0.08	0	0	5.9	5.6	5.7	0	5.31	0.99	0.13	0.24	0.08	0.09	13.42	61	85	29	10	8	1.47	44	21	10	1.88	1.531	25
24	PI620849	LR36	18.35	-97.73	Mexico	1.139	0.767	0.372	0.32	0.478	0.059	8.24	0.708	0.000995361	62.16	0.00737687	0.0969396	14.3333	0.109062	711.3	10.7	5.23	1.69	0.14	0.1	0.02	6.1	5.5	5.8	0.03	8.11	2.5	0.13	0.32	0.06	0.06	17	55	82	31	13	9	1.4	38	23	12	1.29	1.477	23
25	PI620857	LR37	26.63	-108.63	Mexico	0.902	0.659	0.243	0.266	0.363	0.058	7.45	0.601	0.000982026	66.59	0.00463665	0.0768542	9.83333	0.0469732	612	10.2	1.71	1.4	0.12	1.4	0.07	7.5	5.6	6.4	0.29	23.45	7	0.26	0.59	0.03	0.02	23.49	29	98	25	46	4	1.19	46	41	26	1.16	1.549	19
26	PI620858	LR38	26.72	-108.33	Mexico	0.959	0.682	0.277	0.29	0.409	0.013	2.09	0.669	0.000844271	69.72	0.0057149	0.0853236	9.16667	0.0556459	792.4	10.8	1.61	2.68	0.23	1.41	0.03	6.4	5.6	6.2	0.05	9.78	3.05	0.17	0.48	0.05	0.04	17.16	50	88	29	20	11	1.36	25	24	13	1.35	1.557	18
27	PI628446	LR39	19.93	-103.73	Mexico	0.9	0.664	0.236	0.265	0.361	0.008	1.16	0.656	0.00111926	72.89	0.00691717	0.0938706	9.16667	0.0605229	586.1	9.9	9.15	1.94	0.16	0.16	0.03	6.1	5.2	6	0.03	9.7	3.24	0.2	0.45	0.04	0.03	15.24	55	89	28	17	14	1.39	32	25	14	1.28	1.499	28
28	PI628460	LR40	20.7	-104.08	Mexico	0.782	0.591	0.191	0.248	0.339	0.014	2.98	0.577	0.000972363	73.75	0.00465896	0.0770388	9	0.0408567	593.4	9.8	1.21	1.94	0.16	0.16	0.03	6.1	5.2	6	0.03	9.7	3.24	0.2	0.45	0.04	0.03	15.24	55	89	28	17	14	1.39	24	25	14	1.28	1.503	28
29	PI628480	LR3	20.13	-97.2	Mexico	1.576	1.131	0.446	0.282	0.394	0.131	11.51	1	0.00137137	63.45	0.00769784	0.0990261	10	0.075411	729.2	10.8	6.42	6.02	0.52	8.21	0.04	7.9	6.6	7.1	0.24	20.15	5.26	0.25	0.67	0	0	23.73	44	100	31	24	8	1.34	45	34	20	1.46	1.477	23
30	PI629130	LR42	15.7	-92.1	Mexico	0.96	0.68	0.28	0.283	0.395	0.029	3.32	0.651	0.00104899	67.79	0.00611475	0.0882581	9.33333	0.0590903	620.6	9.8	5.23	5.14	0.43	3.75	0.11	6.9	5.6	6.6	0.19	10.36	3.19	0.24	0.51	0.02	0.02	27.09	58	94	25	17	17	1.11	38	25	15	2.2	1.479	27
31	PI629147	LR43	25.45	-102.18	Mexico	0.973	0.68	0.293	0.301	0.432	0.071	8.57	0.609	0.00111743	62.54	0.00552449	0.0838902	10	0.0528623	545	9.2	3.16	1.02	0.09	3.12	0.05	7.2	5.8	7.4	0.08	13.15	2.39	0.26	0.81	0	0	8.57	72	100	18	10	22	1.5	31	28	12	1.88	1.527	19
32	PI629157	LR44	25.13	-106.52	Mexico	0.884	0.668	0.216	0.244	0.323	0.068	10.88	0.6	0.00102705	67.89	0.00443736	0.0751844	10.2778	0.0429529	584.2	10	1.63	1.94	0.16	0.16	0.03	6.1	5.2	6	0.03	9.7	3.24	0.2	0.45	0.04	0.03	15.24	55	89	28	17	14	1.39	32	25	14	1.28	1.533	26
33	PI629191	LR45	20.67	-103.3	Mexico	0.806	0.574	0.232	0.271	0.375	0.065	9.65	0.509	0.00101052	63.1	0.00622192	0.0890281	8.25	0.0514917	503.7	9	5.23	2.37	0.2	0.51	0.06	6.3	5.2	5.9	0.07	12.6	4.42	0.15	0.35	0.07	0.05	14.48	39	79	33	28	16	1.3	40	32	17	1.9	1.551	28
34	PI629202	LR46	20.82	-102.73	Mexico	1.345	0.921	0.423	0.315	0.459	0.099	10.74	0.822	0.00084856	61.16	0.00768151	0.098921	11.3333	0.0861693	968.7	12.7	4.61	2.37	0.2	0.51	0.06	6.3	5.2	5.9	0.07	12.6	4.42	0.15	0.35	0.07	0.05	14.48	39	79	33	28	16	1.3	40	32	17	1.9	1.501	23
35	PI629245	LR47	19.9	-97.58	Mexico	0.95	0.65	0.301	0.313	0.458	0.031	4.75	0.619	0.000943885	65.1	0.00449358	0.0756591	10.5	0.0463111	655.8	10	13.07	7.91	0.67	2.18	0.09	7.2	5	6.2	0.23	12.63	4.31	0.23	0.6	0.01	0	32.2	38	94	31	31	14	0.99	33	36	25	2.2	1.383	23
36	PI629246	LR48	18.28	-97.3	Mexico	0.868	0.604	0.264	0.292	0.417	0.014	2.31	0.59	0.00112231	67.9	0.00579106	0.0858903	11.0833	0.0666361	525.7	9.3	13.04	1.69	0.14	0.1	0.02	6.1	5.5	5.8	0.03	8.11	2.5	0.13	0.32	0.06	0.06	17	55	82	31	13	9	1.4	40	23	12	1.29	1.497	19
37	PI629255	LR49	26.52	-108.65	Mexico	1.136	0.833	0.303	0.268	0.368	0.032	3.45	0.8	0.001287	70.48	0.00679266	0.0930219	9.45833	0.067996	621.6	10	1.71	1.4	0.12	1.4	0.07	7.5	5.6	6.4	0.29	23.45	7	0.26	0.59	0.03	0.02	23.49	29	98	25	46	4	1.19	46	41	26	1.16	1.566	26
38	PI629262	LR51	22.88	-102.62	Mexico	0.897	0.629	0.268	0.295	0.426	0.016	2.33	0.614	0.0011383	68.43	0.00525911	0.0818505	9.5625	0.0504194	539.4	9.1	0	0.51	0.04	1.7	0.08	8	7	7.5	0.17	16.1	2.08	0.17	1.21	0.01	0.01	7.63	70	97	20	11	10	1.5	26	22	12	1.63	1.532	21
39	PI629263	LR52	22.95	-102.7	Mexico	0.622	0.421	0.201	0.322	0.48	0.011	2.72	0.409	0.00101238	65.81	0.00414342	0.0726515	8.83333	0.0351101	404	7.7	1.62	0.51	0.04	1.7	0.08	8	7	7.5	0.17	16.1	2.08	0.17	1.21	0.01	0.01	7.63	70	97	20	11	10	1.5	26	22	12	1.63	1.537	22
[truncated: 122 more columns]

## Sheet: CIMMyT_PredPhenoEnv
	Accession	Type	Longitude	Latitude	Race	TSA.RXSA_pred	TSA.TCA_pred	AA_pred	X.A_pred	X.CCA_pred	MA_pred	MD_pred	NMV_pred	MVA_pred	TC	OC	TN	CACO3	PHH2O	PHK	PHCA	ECE	EXCA	EXMG	EXNA	EXK	EXAL	EXH	CEC	SAND	BS	SILT	CLAY	BD	VMC1	VMC2	VMC3	ESP	bulk_1m	cat_1m	clay_1m	coarse_1m	org_1m	carbon_cont_1m	pH_H20_1m	pH_KCl_1m	silt_1m	sand_1m	texture_1m
1	CIMMYTMA-000815	MAGIC	-88.5167	20.85	NALTEL	0.281312	0.384712	0.0977751	8.74199	67.0928	0.0063385	0.0905856	10.0007	0.0644554	3.08	7.6	0.66	16.88	7.5	6.4	7.4	0.18	21.62	1.4	0.1	0.57	0	0	34.5	42	100	24	34	1.2	39	33	16	2.47	1.387	33	42	11	29	17	7.4	5.4	19	39	1
2	CIMMYTMA-002233	MAGIC	-99.5709	19.2862	PALOME	0.268069	0.368614	0.0258245	3.86889	69.8263	0.0055395	0.0847524	8.47421	0.0518844	13.15	2.77	0.24	1.85	6.8	5.6	6.5	0.15	20.12	6.35	0.22	0.59	0.03	0.01	23.25	36	92	32	31	1.2	45	42	27	0.97	1.437	23	34	9	28	12	6.8	5.3	31	36	4
3	CIMMYTMA-000579	MAGIC	-105.217	21.95	REVENT	0.273098	0.381285	0.0328354	3.08759	68.0553	0.00677391	0.0919692	9.82311	0.0659299	1.79	2.08	0.18	0.34	6.4	5.5	6	0.08	14.61	3.74	0.2	0.42	0.07	0.06	15.95	43	93	32	26	1.33	39	36	21	1.69	1.528	24	36	20	22	6	7	5.7	33	31	4
4	CIMMYTMA-002246	MAGIC	-104.45	21.1109	JALA	0.289988	0.407774	0.0315734	4.99936	64.7513	0.00624497	0.0882877	10.9366	0.0600415	3.61	1.94	0.16	0.16	6.1	5.2	6	0.03	9.7	3.24	0.2	0.45	0.04	0.03	15.24	55	89	28	17	1.39	22	25	14	1.28	1.52	34	42	19	22	4	7.1	5.7	22	36	1
5	CIMMYTMA-025027	MAGIC	-95.0013	16.4789	ZAPCHI	0.277783	0.389618	0.0290097	5.44362	67.5792	0.00656668	0.0870786	9.89297	0.0581887	2.07	1.29	0.11	3.14	7	6.2	6.6	0.32	13.17	3.69	2.74	0.96	0.24	0.92	19.48	44	96	27	29	1.29	39	36	18	13.65	1.563	17	35	15	24	3	6.8	5.6	22	42	4
6	CIMMYTMA-007937	MAGIC	-108.25	29.65	GORDO	0.275686	0.38298	0.0428749	2.7778	68.9932	0.00423475	0.0735452	8.17944	0.0349648	1.61	3.06	0.26	0.23	6.4	5.2	6.5	0.07	16.84	5.62	0.24	0.57	0.03	0	16.85	41	92	32	27	1.29	41	39	25	1	1.501	28	39	26	21	5	6.4	5.5	25	35	4
7	CIMMYTMA-005582	MAGIC	-101.559	19.4238	CONICO	0.274158	0.386849	0.0497595	4.4521	69.9183	0.00555772	0.0832041	8.24814	0.0493817	13.15	4.12	0.35	0.09	6.4	4.8	5.3	0.03	7.7	2.63	0.2	0.43	0.08	0.07	32.48	43	82	41	16	1.33	51	57	33	1	1.394	33	34	14	56	12	6.2	4.9	30	36	4
8	CIMMYTMA-000309	MAGIC	-104.267	19.9667	TABLON	0.269109	0.372148	0.0215272	5.21135	68.0629	0.00603289	0.0853567	11.1049	0.0604188	4.71	1.94	0.16	0.16	6.1	5.2	6	0.03	9.7	3.24	0.2	0.45	0.04	0.03	15.24	55	89	28	17	1.39	33	25	14	1.28	1.516	23	41	20	22	4	6.7	5.5	22	37	1
9	CIMMYTMA-013513	SeeD	-102.195	21.9421	CELAYA	0.300603	0.433852	0.0292623	4.03737	67.4827	0.00517033	0.0819154	9.71858	0.0568934	5.58	1.61	0.14	1.34	7.1	5.4	6.5	0.27	20.76	6.54	0.23	0.59	0.03	0.02	20.28	38	88	26	36	1.25	46	39	23	1.46	1.527	26	40	18	7	3	7.5	6.4	22	37	4
10	CIMMYTMA-023852	SeeD	-102.701	21.8589	CONNOR	0.304395	0.44062	0.0651411	7.49351	64.0089	0.00585458	0.0856262	10.4692	0.0582305	0	3.05	0.27	3.33	7.7	7	7.7	0.67	16.02	2.29	0.11	0.81	0	0	27.51	47	100	24	28	1.15	35	31	13	2.11	1.539	22	46	11	6	2	8	6.5	20	34	1
11	CIMMYTMA-023854	SeeD	-102.362	22.2319	CONNOR	0.290096	0.414326	0.0740596	9.20611	67.6961	0.0047622	0.0813731	9.33499	0.0539956	2.14	0.58	0.04	0	5.8	5.6	5.6	0	2.63	0.63	0.1	0.2	0.06	0.09	14.25	68	80	28	4	1.5	31	12	4	2.24	1.527	21	44	25	15	2	7.5	6.7	23	34	1
12	CIMMYTMA-018336	SeeD	-102.765	21.851	CELAYA	0.303464	0.437532	0.0651411	7.49351	64.069	0.00591949	0.0854539	10.5637	0.0570071	0	3.05	0.27	3.33	7.7	7	7.7	0.67	16.02	2.29	0.11	0.81	0	0	27.51	47	100	24	28	1.15	35	31	13	2.11	1.535	25	45	13	6	3	8	6.5	22	33	1
13	CIMMYTMA-024750	SeeD	-102.411	22.1602	CONNOR	0.298919	0.428426	0.0740596	9.20611	67.9651	0.00508385	0.0813244	9.3699	0.0538695	2.14	0.58	0.04	0	5.8	5.6	5.6	0	2.63	0.63	0.1	0.2	0.06	0.09	14.25	68	80	28	4	1.5	31	12	4	2.24	1.544	24	42	22	5	2	7.6	6.4	25	33	1
14	CIMMYTMA-026975	SeeD	-102.212	22.2339	CONNOR	0.304896	0.440037	0.0280415	5.19725	65.2204	0.00537586	0.0821732	9.85926	0.056637	5.58	1.61	0.14	1.34	7.1	5.4	6.5	0.27	20.76	6.54	0.23	0.59	0.03	0.02	20.28	38	88	26	36	1.25	46	39	23	1.46	1.559	21	42	18	5	2	7.8	6.5	22	36	1
15	CIMMYTMA-027019	SeeD	-102.212	22.2339	CELAYA	0.304896	0.440037	0.0280415	5.19725	65.2204	0.00537586	0.0821732	9.85926	0.056637	5.58	1.61	0.14	1.34	7.1	5.4	6.5	0.27	20.76	6.54	0.23	0.59	0.03	0.02	20.28	38	88	26	36	1.25	46	39	23	1.46	1.559	21	42	18	5	2	7.8	6.5	22	36	1
16	CIMMYTMA-024791	SeeD	-102.244	22.2696	CELAYA	0.305823	0.447862	0.0280415	5.19725	64.469	0.00570521	0.0854215	9.95983	0.0624836	5.58	1.61	0.14	1.34	7.1	5.4	6.5	0.27	20.76	6.54	0.23	0.59	0.03	0.02	20.28	38	88	26	36	1.25	46	39	23	1.46	1.55	23	41	7	5	2	7.9	6.7	23	36	1
17	CIMMYTMA-027023	SeeD	-102.23	22.2873	CELAYA	0.305699	0.447868	0.0280415	5.19725	64.4687	0.0053222	0.0820552	9.94773	0.0587682	5.58	1.61	0.14	1.34	7.1	5.4	6.5	0.27	20.76	6.54	0.23	0.59	0.03	0.02	20.28	38	88	26	36	1.25	46	39	23	1.46	1.553	21	41	8	5	1	8	6.4	23	35	1
18	CIMMYTMA-001503	SeeD	-102.31	22.1994	CONNOR	0.303111	0.441795	0.0740596	9.20611	65.0941	0.00528663	0.0819315	9.94868	0.058879	5.58	0.58	0.04	0	5.8	5.6	5.6	0	2.63	0.63	0.1	0.2	0.06	0.09	14.25	68	80	28	4	1.5	33	12	4	2.24	1.558	20	44	5	5	2	7.9	6.7	22	35	1
19	CIMMYTMA-023699	SeeD	-102.417	22.1333	CONNOR	0.301367	0.432598	0.0340148	5.64753	67.9252	0.00489113	0.0814322	9.34366	0.0538703	2.14	1.94	0.16	0.16	6.1	5.2	6	0.03	9.7	3.24	0.2	0.45	0.04	0.03	15.24	55	89	28	17	1.39	31	25	14	1.28	1.525	21	43	29	5	1	7.4	6.2	23	34	1
20	CIMMYTMA-017790	SeeD	-109.717	23.0833	TABPER	0.294991	0.432436	0.0742719	8.97602	65.4649	0.00614961	0.0853924	9.46065	0.0686143	1.62	0.58	0.04	0	5.8	5.6	5.6	0	2.63	0.63	0.1	0.2	0.06	0.09	14.25	68	80	28	4	1.5	26	12	4	1.81	1.55	11	50	20	3	0	8.1	6.9	16	35	1
21	CIMMYTMA-002109	SeeD	-89.8127	20.0049	NALTEL	0.279259	0.383402	0.0952979	8.29716	65.3031	0.00624266	0.0889543	9.9896	0.0638719	2.8	8.73	0.75	11.59	7.6	6.2	7.4	0.22	16.08	2.45	0.2	0.61	0	0	32.37	49	100	27	24	1.14	41	32	16	1	1.494	25	41	15	18	4	7.2	4.9	16	43	1
22	CIMMYTMA-025802	SeeD	-90.2391	20.0548	TUXPEN	0.282264	0.383484	0.0968239	6.68583	67.19	0.00638651	0.0889051	10.0713	0.0623784	2.8	7.6	0.66	16.88	7.5	6.4	7.4	0.18	21.62	1.4	0.1	0.57	0	0	34.5	42	100	24	34	1.2	39	33	16	2.47	1.415	25	36	21	29	7	7.2	5.5	23	41	4
23	CIMMYTMA-000729	SeeD	-89.9666	19.7422	DZITBA	0.275254	0.37813	0.0949646	8.15557	66.9932	0.00623711	0.0880406	10.0473	0.0626899	2.8	8.73	0.75	11.59	7.6	6.2	7.4	0.22	16.08	2.45	0.2	0.61	0	0	32.37	49	100	27	24	1.14	41	32	16	1	1.539	21	40	7	26	3	7.1	5.2	15	45	4
24	CIMMYTMA-023152	SeeD	-90.0462	19.7168		0.277926	0.381758	0.0968239	7.02401	66.5053	0.00628117	0.0888452	10.0363	0.0633918	2.8	8.73	0.75	11.59	7.6	6.2	7.4	0.22	16.08	2.45	0.2	0.61	0	0	32.37	49	100	27	24	1.14	41	32	16	1	1.471	26	45	9	24	2	7.2	5.5	19	36	1
25	CIMMYTMA-023158	SeeD	-90.1208	19.7462		0.279903	0.384203	0.0968239	7.02401	66.7878	0.00627046	0.0880097	10.0694	0.0623121	2.8	8.73	0.75	11.59	7.6	6.2	7.4	0.22	16.08	2.45	0.2	0.61	0	0	32.37	49	100	27	24	1.14	41	32	16	1	1.529	25	42	8	30	3	7.1	5.5	18	41	1
26	CIMMYTMA-005715	SeeD	-90.7407	18.5728	TUXPEN	0.278035	0.38258	0.0606497	2.77802	66.081	0.00623492	0.0879358	10.085	0.0627833	5.57	3.7	0.32	9.21	7	5.8	6.7	0.13	16.25	2.99	0.18	0.5	0.29	0.89	32.66	46	92	21	33	1.22	39	34	17	1.54	1.507	44	47	15	21	4	7.1	5.4	16	36	1
27	CIMMYTMA-002107	SeeD	-91.6425	18.0417	TUXPEN	0.289317	0.399515	0.0622003	3.73275	67.9274	0.00633445	0.0877824	9.85029	0.0620579	2.06	3.7	0.32	9.21	7	5.8	6.7	0.13	16.25	2.99	0.18	0.5	0.29	0.89	32.66	46	92	21	33	1.22	39	34	17	1.54	1.549	26	39	5	28	0	6.4	5.3	21	40	4
28	CIMMYTMA-000725	SeeD	-89.8281	19.7443	NALTEL	0.276974	0.379498	0.0949646	8.15557	67.0526	0.00622169	0.0879536	10.0374	0.0626854	2.8	8.73	0.75	11.59	7.6	6.2	7.4	0.22	16.08	2.45	0.2	0.61	0	0	32.37	49	100	27	24	1.14	41	32	16	1	1.531	26	41	10	27	2	6.9	5.4	16	43	1
29	CIMMYTMA-002110	SeeD	-90.2333	19.7667	TUXPEN	0.279972	0.386198	0.0968239	7.02401	66.9671	0.00637916	0.0886877	10.0127	0.0623546	2.8	8.73	0.75	11.59	7.6	6.2	7.4	0.22	16.08	2.45	0.2	0.61	0	0	32.37	49	100	27	24	1.14	41	32	16	1	1.511	22	38	10	28	5	7.2	5.5	17	45	4
30	CIMMYTMA-001767	SeeD	-89.8281	19.7443	TUXPEN	0.276974	0.379498	0.0949646	8.15557	67.0526	0.00622169	0.0879536	10.0374	0.0626854	2.8	8.73	0.75	11.59	7.6	6.2	7.4	0.22	16.08	2.45	0.2	0.61	0	0	32.37	49	100	27	24	1.14	41	32	16	1	1.531	26	41	10	27	2	6.9	5.4	16	43	1
31	CIMMYTMA-002114	SeeD	-91.7595	18.6587	TUXPEN	0.280389	0.382855	0.0630944	7.52205	66.1101	0.00667789	0.0903108	9.84275	0.0638746	4.72	1.7	0.14	3.2	7.8	5.3	5.5	0.06	7.92	4.16	0.92	0.38	0.07	0.07	55.51	29	100	17	53	1.13	40	38	16	1.73	1.342	17	35	8	19	26	7.5	5.9	20	46	3
32	CIMMYTMA-002118	SeeD	-90.7407	18.5728	TUXPEN	0.278035	0.38258	0.0606497	2.77802	66.081	0.00623492	0.0879358	10.085	0.0627833	5.57	3.7	0.32	9.21	7	5.8	6.7	0.13	16.25	2.99	0.18	0.5	0.29	0.89	32.66	46	92	21	33	1.22	39	34	17	1.54	1.507	44	47	15	21	4	7.1	5.4	16	36	1
33	CIMMYTMA-018338	SeeD	-108.117	29.2		0.278834	0.389229	0.0428749	2.7778	69.4934	0.00476505	0.075821	8.48398	0.0373571	1.64	3.06	0.26	0.23	6.4	5.2	6.5	0.07	16.84	5.62	0.24	0.57	0.03	0	16.85	41	92	32	27	1.29	41	39	25	1	1.531	24	37	23	23	5	7	5.9	23	39	4
34	CIMMYTMA-018339	SeeD	-107.741	29.3754		0.292596	0.425614	0.0428749	3.44121	68.5507	0.0049888	0.0751865	8.19539	0.0377315	1.64	3.06	0.26	0.23	6.4	5.2	6.5	0.07	16.84	5.62	0.24	0.57	0.03	0	16.85	41	92	32	27	1.29	41	39	25	1	1.536	20	39	18	6	3	7.6	6.2	18	43	4
35	CIMMYTMA-020730	SeeD	-108.117	29.2		0.278834	0.389229	0.0428749	2.7778	69.4934	0.00476505	0.075821	8.48398	0.0373571	1.64	3.06	0.26	0.23	6.4	5.2	6.5	0.07	16.84	5.62	0.24	0.57	0.03	0	16.85	41	92	32	27	1.29	41	39	25	1	1.531	24	37	23	23	5	7	5.9	23	39	4
36	CIMMYTMA-024651	SeeD	-107.741	29.3754		0.292596	0.425614	0.0428749	3.44121	68.5507	0.0049888	0.0751865	8.19539	0.0377315	1.64	3.06	0.26	0.23	6.4	5.2	6.5	0.07	16.84	5.62	0.24	0.57	0.03	0	16.85	41	92	32	27	1.29	41	39	25	1	1.536	20	39	18	6	3	7.6	6.2	18	43	4
37	CIMMYTMA-025100	SeeD	-107.7	29.35		0.295575	0.420058	0.0428749	3.44121	68.5963	0.00478486	0.0751922	8.2778	0.0374545	1.64	3.06	0.26	0.23	6.4	5.2	6.5	0.07	16.84	5.62	0.24	0.57	0.03	0	16.85	41	92	32	27	1.29	41	39	25	1	1.556	20	41	23	7	3	6.8	6.1	24	35	1
38	CIMMYTMA-025101	SeeD	-107.7	29.35		0.295575	0.420058	0.0428749	3.44121	68.5963	0.00478486	0.0751922	8.2778	0.0374545	1.64	3.06	0.26	0.23	6.4	5.2	6.5	0.07	16.84	5.62	0.24	0.57	0.03	0	16.85	41	92	32	27	1.29	41	39	25	1	1.556	20	41	23	7	3	6.8	6.1	24	35	1
39	CIMMYTMA-026879	SeeD	-107.741	29.3754		0.292596	0.425614	0.0428749	3.44121	68.5507	0.0049888	0.0751865	8.19539	0.0377315	1.64	3.06	0.26	0.23	6.4	5.2	6.5	0.07	16.84	5.62	0.24	0.57	0.03	0	16.85	41	92	32	27	1.29	41	39	25	1	1.536	20	39	18	6	3	7.6	6.2	18	43	4
40	CIMMYTMA-025102	SeeD	-107.7	29.35		0.295575	0.420058	0.0428749	3.44121	68.5963	0.00478486	0.0751922	8.2778	0.0374545	1.64	3.06	0.26	0.23	6.4	5.2	6.5	0.07	16.84	5.62	0.24	0.57	0.03	0	16.85	41	92	32	27	1.29	41	39	25	1	1.556	20	41	23	7	3	6.8	6.1	24	35	1
41	CIMMYTMA-025104	SeeD	-107.7	29.35		0.295575	0.420058	0.0428749	3.44121	68.5963	0.00478486	0.0751922	8.2778	0.0374545	1.64	3.06	0.26	0.23	6.4	5.2	6.5	0.07	16.84	5.62	0.24	0.57	0.03	0	16.85	41	92	32	27	1.29	41	39	25	1	1.556	20	41	23	7	3	6.8	6.1	24	35	1
42	CIMMYTMA-013398	SeeD	-106.165	28.0065		0.306177	0.440431	0.0482279	4.68297	65.2313	0.00520893	0.0831083	9.98733	0.0496217	1.5	2.37	0.2	0.19	6.2	5.5	6.1	0.06	13.81	4.54	0.15	0.42	0.06	0.03	16.34	45	85	32	23	1.32	41	28	17	1.73	1.55	20	51	24	5	3	7.8	7	20	30	1
43	CIMMYTMA-000395	SeeD	-105.333	28.05	TUXPEN	0.305074	0.448003	0.112928	8.47875	63.5432	0.00504259	0.082867	9.88672	0.0561757	1.93	1.58	0.13	6.31	8	6.9	7.6	0.13	17.12	2.13	0.2	0.92	0	0	8.6	71	100	19	10	1.5	26	25	13	1.92	1.56	21	45	8	5	2	8.1	6.7	21	35	1
44	CIMMYTMA-002171	SeeD	-107.467	28.55	CONNOR	0.298851	0.426754	0.0566151	3.66768	66.9965	0.00440784	0.077594	9.04119	0.0412277	1.64	2.67	0.23	0.23	6.2	5.5	6.1	0.07	16.21	5.52	0.17	0.47	0.06	0.03	15.79	42	86	31	27	1.29	41	30	20	1.28	1.532	20	45	28	17	3	7.2	6.4	18	37	1
45	CIMMYTMA-007930	SeeD	-107.933	30.3833	CRCHIH	0.299509	0.430872	0.0743662	8.91374	66.0986	0.0055638	0.0788628	9.96032	0.0493082	1.53	0.48	0.04	0.01	5.7	5.6	5.5	0	3.46	1.28	0.1	0.22	0.07	0.09	11.8	70	81	24	6	1.5	20	12	5	1.68	1.539	21	36	16	7	1	8	6.4	21	43	4
46	CIMMYTMA-006746	SeeD	-107.933	30.3833	CRCHIH	0.299509	0.430872	0.0743662	8.91374	66.0986	0.0055638	0.0788628	9.96032	0.0493082	1.53	0.48	0.04	0.01	5.7	5.6	5.5	0	3.46	1.28	0.1	0.22	0.07	0.09	11.8	70	81	24	6	1.5	20	12	5	1.68	1.539	21	36	16	7	1	8	6.4	21	43	4
47	CIMMYTMA-006747	SeeD	-107.933	30.3833	CRCHIH	0.299509	0.430872	0.0743662	8.91374	66.0986	0.0055638	0.0788628	9.96032	0.0493082	1.53	0.48	0.04	0.01	5.7	5.6	5.5	0	3.46	1.28	0.1	0.22	0.07	0.09	11.8	70	81	24	6	1.5	20	12	5	1.68	1.539	21	36	16	7	1	8	6.4	21	43	4
48	CIMMYTMA-007933	SeeD	-108.117	29.2167	CRCHIH	0.274469	0.388738	0.0428749	2.7778	68.8216	0.00489545	0.0744255	8.48321	0.0369882	1.64	3.06	0.26	0.23	6.4	5.2	6.5	0.07	16.84	5.62	0.24	0.57	0.03	0	16.85	41	92	32	27	1.29	41	39	25	1	1.543	21	39	21	17	5	6.8	6.3	24	37	4
49	CIMMYTMA-006757	SeeD	-108.117	29.2167	CRCHIH	0.298851	0.420726	0.0428887	3.86889	64.6007	0.0054442	0.0836604	9.94622	0.0519993	0	0.33	0.02	0.23	6.9	6.6	7	0.07	12.14	1.65	0.15	0.92	0.03	0	18.58	56	92	26	18	1.31	27	19	10	1.7	1.553	13	45	11	4	2	8	6.8	17	39	1
50	CIMMYTMA-006771	SeeD	-107.733	29.3667	PALOME	0.291574	0.42426	0.0428749	3.44121	68.6385	0.00442428	0.0751922	8.28008	0.0380659	1.64	3.06	0.26	0.23	6.4	5.2	6.5	0.07	16.84	5.62	0.24	0.57	0.03	0	16.85	41	92	32	27	1.29	41	39	25	1	1.553	20	40	24	5	2	7.5	6.2	21	39	1
51	CIMMYTMA-006791	SeeD	-108.383	28.2	CRCHIH	0.272832	0.385472	0.0577472	7.80181	67.0076	0.0043988	0.0761267	8.55743	0.0385748	1.61	1.94	0.16	0.16	6.1	5.2	6	0.03	9.7	3.24	0.2	0.45	0.04	0.03	15.24	55	89	28	17	1.39	29	25	14	1.28	1.518	23	38	34	19	6	6.3	5.2	28	34	4
52	CIMMYTMA-007950	SeeD	-108.383	28.2	CRCHIH	0.272832	0.385472	0.0577472	7.80181	67.0076	0.0043988	0.0761267	8.55743	0.0385748	1.61	1.94	0.16	0.16	6.1	5.2	6	0.03	9.7	3.24	0.2	0.45	0.04	0.03	15.24	55	89	28	17	1.39	29	25	14	1.28	1.518	23	38	34	19	6	6.3	5.2	28	34	4
53	CIMMYTMA-006802	SeeD	-105.979	28.6115	TUXPEN	0.304036	0.442154	0.112928	8.47875	65.2908	0.0055415	0.0830242	9.99928	0.0499753	1.49	1.58	0.13	6.31	8	6.9	7.6	0.13	17.12	2.13	0.2	0.92	0	0	8.6	71	100	19	10	1.5	25	25	13	1.92	1.554	18	47	11	4	2	8.2	7.1	22	31	1
54	CIMMYTMA-006808	SeeD	-106.35	26.9667	CRCHIH	0.304118	0.443314	0.0468563	4.45264	64.9952	0.00542391	0.0822794	10.0777	0.0507707	0	1.94	0.16	0.16	6.1	5.2	6	0.03	9.7	3.24	0.2	0.45	0.04	0.03	15.24	55	89	28	17	1.39	41	25	14	1.28	1.553	21	50	13	6	3	7.8	6.9	21	29	1
55	CIMMYTMA-006811	SeeD	-106.35	26.9667	BOLITA	0.304118	0.443314	0.0468563	4.45264	64.9952	0.00542391	0.0822794	10.0777	0.0507707	0	1.94	0.16	0.16	6.1	5.2	6	0.03	9.7	3.24	0.2	0.45	0.04	0.03	15.24	55	89	28	17	1.39	41	25	14	1.28	1.553	21	50	13	6	3	7.8	6.9	21	29	1
56	CIMMYTMA-007956	SeeD	-107.067	26.8333	CRCHIH	0.270202	0.382688	0.0418238	6.41163	69.1367	0.00447649	0.07294	7.87348	0.0354019	1.6	3.06	0.26	0.26	6.4	5.5	6.3	0.08	17.33	5.58	0.18	0.49	0.05	0.01	18.41	36	87	36	28	1.26	41	34	21	1.16	1.518	21	41	24	21	5	6.2	5.6	25	35	1
57	CIMMYTMA-006817	SeeD	-107.067	26.8333	CRCHIH	0.270202	0.382688	0.0418238	6.41163	69.1367	0.00447649	0.07294	7.87348	0.0354019	1.6	3.06	0.26	0.26	6.4	5.5	6.3	0.08	17.33	5.58	0.18	0.49	0.05	0.01	18.41	36	87	36	28	1.26	41	34	21	1.16	1.518	21	41	24	21	5	6.2	5.6	25	35	1
58	CIMMYTMA-006819	SeeD	-107.067	26.8333	CONICO	0.270202	0.382688	0.0418238	6.41163	69.1367	0.00447649	0.07294	7.87348	0.0354019	1.6	3.06	0.26	0.26	6.4	5.5	6.3	0.08	17.33	5.58	0.18	0.49	0.05	0.01	18.41	36	87	36	28	1.26	41	34	21	1.16	1.518	21	41	24	21	5	6.2	5.6	25	35	1
59	CIMMYTMA-006830	SeeD	-107.75	28.85	BOLITA	0.29578	0.420312	0.057723	3.25256	67.0341	0.00440148	0.0774838	9.11154	0.0412169	1.64	2.18	0.18	0.15	6.2	5.3	6.1	0.05	11.79	3.85	0.19	0.44	0.04	0.03	15.9	51	88	31	19	1.36	27	27	16	1.16	1.557	22	41	26	6	3	7.4	6.6	18	40	1
60	CIMMYTMA-006831	SeeD	-107.75	28.85	CRCHIH	0.29578	0.420312	0.057723	3.25256	67.0341	0.00440148	0.0774838	9.11154	0.0412169	1.64	2.18	0.18	0.15	6.2	5.3	6.1	0.05	11.79	3.85	0.19	0.44	0.04	0.03	15.9	51	88	31	19	1.36	27	27	16	1.16	1.557	22	41	26	6	3	7.4	6.6	18	40	1
61	CIMMYTMA-006834	SeeD	-107.75	28.85	CRCHIH	0.29578	0.420312	0.057723	3.25256	67.0341	0.00440148	0.0774838	9.11154	0.0412169	1.64	2.18	0.18	0.15	6.2	5.3	6.1	0.05	11.79	3.85	0.19	0.44	0.04	0.03	15.9	51	88	31	19	1.36	27	27	16	1.16	1.557	22	41	26	6	3	7.4	6.6	18	40	1
62	CIMMYTMA-006835	SeeD	-107.833	28.9667	CRCHIH	0.295562	0.420708	0.057723	3.25256	67.1638	0.00506216	0.0774692	9.18071	0.0413445	1.64	2.18	0.18	0.15	6.2	5.3	6.1	0.05	11.79	3.85	0.19	0.44	0.04	0.03	15.9	51	88	31	19	1.36	27	27	16	1.16	1.569	20	39	21	5	2	7.6	6.5	18	43	4
63	CIMMYTMA-006839	SeeD	-108.383	28.2	CONNOR	0.272832	0.385472	0.0577472	7.80181	67.0076	0.0043988	0.0761267	8.55743	0.0385748	1.61	1.94	0.16	0.16	6.1	5.2	6	0.03	9.7	3.24	0.2	0.45	0.04	0.03	15.24	55	89	28	17	1.39	29	25	14	1.28	1.518	23	38	34	19	6	6.3	5.2	28	34	4
64	CIMMYTMA-007964	SeeD	-108.533	28.1667	TABLON	0.275906	0.387828	0.0577472	7.80181	64.3895	0.00535183	0.0845517	9.49173	0.051208	1.61	1.94	0.16	0.16	6.1	5.2	6	0.03	9.7	3.24	0.2	0.45	0.04	0.03	15.24	55	89	28	17	1.39	29	25	14	1.28	1.544	22	45	26	16	3	7.6	6.3	15	41	1
65	CIMMYTMA-006851	SeeD	-106.95	26.0333	CRCHIH	0.266365	0.377457	0.0468563	4.45264	69.6734	0.00433929	0.0723361	7.35688	0.0330638	1.6	1.94	0.16	0.16	6.1	5.2	6	0.03	9.7	3.24	0.2	0.45	0.04	0.03	15.24	55	89	28	17	1.39	29	25	14	1.28	1.526	23	40	35	28	2	5.8	5	25	35	4
66	CIMMYTMA-006852	SeeD	-106.95	26.0333	CRCHIH	0.266365	0.377457	0.0468563	4.45264	69.6734	0.00433929	0.0723361	7.35688	0.0330638	1.6	1.94	0.16	0.16	6.1	5.2	6	0.03	9.7	3.24	0.2	0.45	0.04	0.03	15.24	55	89	28	17	1.39	29	25	14	1.28	1.526	23	40	35	28	2	5.8	5	25	35	4
67	CIMMYTMA-006855	SeeD	-106.95	26.0333	CRCHIH	0.266365	0.377457	0.0468563	4.45264	69.6734	0.00433929	0.0723361	7.35688	0.0330638	1.6	1.94	0.16	0.16	6.1	5.2	6	0.03	9.7	3.24	0.2	0.45	0.04	0.03	15.24	55	89	28	17	1.39	29	25	14	1.28	1.526	23	40	35	28	2	5.8	5	25	35	4
68	CIMMYTMA-006856	SeeD	-106.95	26.0333	CRCHIH	0.266365	0.377457	0.0468563	4.45264	69.6734	0.00433929	0.0723361	7.35688	0.0330638	1.6	1.94	0.16	0.16	6.1	5.2	6	0.03	9.7	3.24	0.2	0.45	0.04	0.03	15.24	55	89	28	17	1.39	29	25	14	1.28	1.526	23	40	35	28	2	5.8	5	25	35	4
69	CIMMYTMA-006858	SeeD	-106.964	26.1001	CHALQU	0.267312	0.369464	0.0468563	4.45264	70.049	0.00432238	0.0728089	7.55219	0.0339202	1.6	1.94	0.16	0.16	6.1	5.2	6	0.03	9.7	3.24	0.2	0.45	0.04	0.03	15.24	55	89	28	17	1.39	29	25	14	1.28	1.511	20	41	31	24	4	6.2	5.8	26	33	1
70	CIMMYTMA-006865	SeeD	-107.305	28.4928	CONNOR	0.301005	0.424213	0.0566151	3.66768	67.2309	0.00507706	0.0776156	8.96186	0.0407245	1.64	2.67	0.23	0.23	6.2	5.5	6.1	0.07	16.21	5.52	0.17	0.47	0.06	0.03	15.79	42	86	31	27	1.29	41	30	20	1.28	1.559	18	43	23	16	2	7.2	6.4	18	40	1
71	CIMMYTMA-006866	SeeD	-107.305	28.4928	BOLITA	0.301005	0.424213	0.0566151	3.66768	67.2309	0.00507706	0.0776156	8.96186	0.0407245	1.64	2.67	0.23	0.23	6.2	5.5	6.1	0.07	16.21	5.52	0.17	0.47	0.06	0.03	15.79	42	86	31	27	1.29	41	30	20	1.28	1.559	18	43	23	16	2	7.2	6.4	18	40	1
72	CIMMYTMA-017970	SeeD	-108.117	29.2		0.278834	0.389229	0.0428749	2.7778	69.4934	0.00476505	0.075821	8.48398	0.0373571	1.64	3.06	0.26	0.23	6.4	5.2	6.5	0.07	16.84	5.62	0.24	0.57	0.03	0	16.85	41	92	32	27	1.29	41	39	25	1	1.531	24	37	23	23	5	7	5.9	23	39	4
73	CIMMYTMA-000396	SeeD	-105.371	26.9575	CELAYA	0.306471	0.446421	0.0989132	8.59763	63.9248	0.00517667	0.0834919	9.98206	0.055941	1.64	0.55	0.06	7.94	7.7	5.7	7.4	0.13	13.63	1.3	0.22	0.52	0	0	11.13	67	100	16	17	1.39	27	30	14	2.27	1.559	25	45	15	8	2	7.9	6.9	19	36	1
74	CIMMYTMA-002176	SeeD	-105.417	26.9333	TUXPEN	0.306621	0.446186	0.0438596	4.5858	64.4444	0.00523428	0.0830161	10.0661	0.0511908	1.64	2.37	0.2	0.19	6.2	5.5	6.1	0.06	13.81	4.54	0.15	0.42	0.06	0.03	16.34	45	85	32	23	1.32	41	28	17	1.73	1.566	21	46	19	5	2	7.9	7	18	36	1
75	CIMMYTMA-000399	SeeD	-104.891	27.1306	CELAYA	0.307016	0.450511	0.113451	8.66113	63.8708	0.00528212	0.0825867	10.0159	0.0547875	1.5	1.58	0.13	6.31	8	6.9	7.6	0.13	17.12	2.13	0.2	0.92	0	0	8.6	71	100	19	10	1.5	23	25	13	1.92	1.55	19	43	5	5	1	8.1	6.8	24	33	1
76	CIMMYTMA-000397	SeeD	-105.331	27.1283	CELAYA	0.307037	0.450942	0.117463	8.19133	63.5956	0.0051462	0.0842945	9.94225	0.0547062	1.5	0.55	0.06	7.94	7.7	5.7	7.4	0.13	13.63	1.3	0.22	0.52	0	0	11.13	67	100	16	17	1.39	23	22	14	2.27	1.558	24	46	22	7	1	8.2	6.9	22	32	1
77	CIMMYTMA-002179	SeeD	-105.298	27.1589		0.306912	0.450666	0.117463	8.19133	63.5245	0.00521447	0.0844812	10.0156	0.056039	1.5	0.55	0.06	7.94	7.7	5.7	7.4	0.13	13.63	1.3	0.22	0.52	0	0	11.13	67	100	16	17	1.39	23	22	14	2.27	1.558	22	47	13	6	1	8.1	6.9	20	34	1
78	CIMMYTMA-000384	SeeD	-105.259	27.0084	CONNOR	0.306402	0.446312	0.117463	8.19133	63.7803	0.00514177	0.0844809	9.94258	0.0550126	1.5	0.55	0.06	7.94	7.7	5.7	7.4	0.13	13.63	1.3	0.22	0.52	0	0	11.13	67	100	16	17	1.39	23	22	14	2.27	1.566	22	43	11	7	2	8	6.9	21	35	1
79	CIMMYTMA-002159	SeeD	-92.0278	15.6273		0.279107	0.382505	0.0749715	9.15176	66.1146	0.00630191	0.088815	10.3124	0.062534	5.23	3.34	0.28	0	5.8	4.3	4.7	0	1.86	0.95	0.16	0.33	0.48	1.69	27.62	48	68	37	16	1.32	49	54	31	3.14	1.495	25	41	20	20	6	6.1	5	27	32	1
80	CIMMYTMA-005906	SeeD	-92.137	15.5562	TEPECI	0.278977	0.376331	0.0749715	9.15176	67.8018	0.00611892	0.0903091	10.3607	0.0651278	8.4	3.34	0.28	0	5.8	4.3	4.7	0	1.86	0.95	0.16	0.33	0.48	1.69	27.62	48	68	37	16	1.32	49	54	31	3.14	1.508	23	43	24	29	7	6.2	4.6	24	33	1
81	CIMMYTMA-001784	SeeD	-93.256	16.6675	OLOTON	0.270387	0.374676	0.0290325	5.07971	67.2079	0.006445	0.0894154	10.9102	0.0657096	2.57	5.14	0.43	3.75	6.9	5.6	6.6	0.19	10.36	3.19	0.24	0.51	0.02	0.02	27.09	58	94	25	17	1.11	45	25	15	2.2	1.481	25	41	14	29	4	6.4	5.1	21	38	1
82	CIMMYTMA-015963	SeeD	-91.7838	16.529		0.288011	0.405034	0.0268725	8.27551	67.7882	0.00524487	0.0793389	10.4671	0.0581689	1.95	8.65	0.73	2.35	6.9	4.8	5.8	0.24	7.25	2.35	0.25	0.5	0	0	30.34	56	95	24	20	1.02	19	31	19	2.2	1.439	28	39	11	23	8	5.7	4.6	21	40	4
83	CIMMYTMA-020364	SeeD	-93.3833	16.7667	OLOTIL	0.270935	0.384717	0.0290325	5.07971	67.124	0.00640917	0.0891624	11.0363	0.0691021	2.57	5.14	0.43	3.75	6.9	5.6	6.6	0.19	10.36	3.19	0.24	0.51	0.02	0.02	27.09	58	94	25	17	1.11	45	25	15	2.2	1.5	23	37	17	24	5	6.6	4.9	24	40	4
84	CIMMYTMA-020433	SeeD	-92.463	17.0108		0.289248	0.409312	0.0806661	6.98073	67.4098	0.00594658	0.0900636	10.5185	0.069283	2.36	2.73	0.23	5.06	6.3	5.7	6.6	0.05	11.72	1.56	0.1	0.41	0	0	17.26	58	91	22	20	1.41	28	28	12	1.26	1.467	26	38	24	29	8	5.6	4.9	23	38	4
85	CIMMYTMA-023188	SeeD	-92.05	16.1167	TUXPEN	0.278495	0.381455	0.0561452	3.21824	68.1716	0.00520853	0.0785371	12.0708	0.0583587	2.67	2.73	0.23	5.06	6.3	5.7	6.6	0.05	11.72	1.56	0.1	0.41	0	0	17.26	58	91	22	20	1.41	28	28	12	1.26	1.457	26	44	15	26	8	6.2	5.1	22	34	1
86	CIMMYTMA-023290	SeeD	-92.1167	15.4333	TUXPEN	0.280319	0.378189	0.0749715	9.15176	66.7856	0.00548658	0.0904207	11.0574	0.0695445	8.4	3.34	0.28	0	5.8	4.3	4.7	0	1.86	0.95	0.16	0.33	0.48	1.69	27.62	48	68	37	16	1.32	49	54	31	3.14	1.461	22	42	38	22	6	6.2	5.1	25	33	1
87	CIMMYTMA-023287	SeeD	-92.1167	15.4333	TUXPEN	0.280319	0.378189	0.0749715	9.15176	66.7856	0.00548658	0.0904207	11.0574	0.0695445	8.4	3.34	0.28	0	5.8	4.3	4.7	0	1.86	0.95	0.16	0.33	0.48	1.69	27.62	48	68	37	16	1.32	49	54	31	3.14	1.461	22	42	38	22	6	6.2	5.1	25	33	1
88	CIMMYTMA-020330	SeeD	-92.1	15.7	NALTEL	0.282015	0.389513	0.0288107	4.26645	67.8347	0.00620796	0.0886131	10.2239	0.0620228	5.23	5.14	0.43	3.75	6.9	5.6	6.6	0.19	10.36	3.19	0.24	0.51	0.02	0.02	27.09	58	94	25	17	1.11	38	25	15	2.2	1.479	27	45	11	29	4	6.4	5.2	23	32	1
89	CIMMYTMA-021270	SeeD	-92.4667	16.55	OLOTON	0.27552	0.376787	0.0354058	5.44307	67.9366	0.00552581	0.0805317	10.1129	0.0519015	1.95	5.9	0.5	3.01	7.4	5.3	6.1	0.2	10.4	3.4	0.17	0.64	0	0	32.94	40	94	27	34	1.05	25	32	23	2.21	1.445	27	35	14	31	5	5.9	5	19	46	3
90	CIMMYTMA-023213	SeeD	-92.5644	16.3329	TEPECI	0.274748	0.378674	0.0355187	5.44307	67.5595	0.00599958	0.0889184	10.3342	0.0634686	2.67	5.14	0.43	3.75	6.9	5.6	6.6	0.19	10.36	3.19	0.24	0.51	0.02	0.02	27.09	58	94	25	17	1.11	31	25	15	2.2	1.514	21	37	26	23	5	6.7	5	24	39	4
91	CIMMYTMA-021364	SeeD	-92.3599	16.3528	OLOTIL	0.272202	0.371503	0.0561452	3.21824	66.1643	0.00622837	0.0902117	11.4757	0.0708239	2.67	2.73	0.23	5.06	6.3	5.7	6.6	0.05	11.72	1.56	0.1	0.41	0	0	17.26	58	91	22	20	1.41	28	28	12	1.26	1.437	24	44	11	18	14	6.4	5.2	23	33	1
92	CIMMYTMA-023269	SeeD	-92.5644	16.3329	TUXPEN	0.274748	0.378674	0.0355187	5.44307	67.5595	0.00599958	0.0889184	10.3342	0.0634686	2.67	5.14	0.43	3.75	6.9	5.6	6.6	0.19	10.36	3.19	0.24	0.51	0.02	0.02	27.09	58	94	25	17	1.11	31	25	15	2.2	1.514	21	37	26	23	5	6.7	5	24	39	4
93	CIMMYTMA-023272	SeeD	-92.5644	16.3329	TUXPEN	0.274748	0.378674	0.0355187	5.44307	67.5595	0.00599958	0.0889184	10.3342	0.0634686	2.67	5.14	0.43	3.75	6.9	5.6	6.6	0.19	10.36	3.19	0.24	0.51	0.02	0.02	27.09	58	94	25	17	1.11	31	25	15	2.2	1.514	21	37	26	23	5	6.7	5	24	39	4
94	CIMMYTMA-023203	SeeD	-92.5644	16.3329	OLOTIL	0.274748	0.378674	0.0355187	5.44307	67.5595	0.00599958	0.0889184	10.3342	0.0634686	2.67	5.14	0.43	3.75	6.9	5.6	6.6	0.19	10.36	3.19	0.24	0.51	0.02	0.02	27.09	58	94	25	17	1.11	31	25	15	2.2	1.514	21	37	26	23	5	6.7	5	24	39	4
95	CIMMYTMA-023266	SeeD	-92.5644	16.3329	TUXPEN	0.274748	0.378674	0.0355187	5.44307	67.5595	0.00599958	0.0889184	10.3342	0.0634686	2.67	5.14	0.43	3.75	6.9	5.6	6.6	0.19	10.36	3.19	0.24	0.51	0.02	0.02	27.09	58	94	25	17	1.11	31	25	15	2.2	1.514	21	37	26	23	5	6.7	5	24	39	4
96	CIMMYTMA-023267	SeeD	-92.5644	16.3329	TUXPEN	0.274748	0.378674	0.0355187	5.44307	67.5595	0.00599958	0.0889184	10.3342	0.0634686	2.67	5.14	0.43	3.75	6.9	5.6	6.6	0.19	10.36	3.19	0.24	0.51	0.02	0.02	27.09	58	94	25	17	1.11	31	25	15	2.2	1.514	21	37	26	23	5	6.7	5	24	39	4
97	CIMMYTMA-023208	SeeD	-92.5644	16.3329	OLOTIL	0.274748	0.378674	0.0355187	5.44307	67.5595	0.00599958	0.0889184	10.3342	0.0634686	2.67	5.14	0.43	3.75	6.9	5.6	6.6	0.19	10.36	3.19	0.24	0.51	0.02	0.02	27.09	58	94	25	17	1.11	31	25	15	2.2	1.514	21	37	26	23	5	6.7	5	24	39	4
98	CIMMYTMA-023161	SeeD	-92.6804	16.5385	OLOTIL	0.270021	0.37794	0.0561452	3.21824	67.3043	0.0064732	0.0884333	10.2523	0.0636796	2.82	2.73	0.23	5.06	6.3	5.7	6.6	0.05	11.72	1.56	0.1	0.41	0	0	17.26	58	91	22	20	1.41	28	28	12	1.26	1.508	21	43	19	24	6	6.8	5.3	23	34	1
99	CIMMYTMA-023174	SeeD	-92.6804	16.5385	OLOTIL	0.270021	0.37794	0.0561452	3.21824	67.3043	0.0064732	0.0884333	10.2523	0.0636796	2.82	2.73	0.23	5.06	6.3	5.7	6.6	0.05	11.72	1.56	0.1	0.41	0	0	17.26	58	91	22	20	1.41	28	28	12	1.26	1.508	21	43	19	24	6	6.8	5.3	23	34	1
100	CIMMYTMA-023206	SeeD	-92.6804	16.5385	OLOTIL	0.270021	0.37794	0.0561452	3.21824	67.3043	0.0064732	0.0884333	10.2523	0.0636796	2.82	2.73	0.23	5.06	6.3	5.7	6.6	0.05	11.72	1.56	0.1	0.41	0	0	17.26	58	91	22	20	1.41	28	28	12	1.26	1.508	21	43	19	24	6	6.8	5.3	23	34	1
101	CIMMYTMA-023214	SeeD	-92.7116	16.6022	TUXPEN	0.267332	0.37387	0.0561452	3.21824	67.648	0.0063386	0.0885281	10.6606	0.0634788	2.82	2.73	0.23	5.06	6.3	5.7	6.6	0.05	11.72	1.56	0.1	0.41	0	0	17.26	58	91	22	20	1.41	28	28	12	1.26	1.516	23	35	16	25	4	6.3	5.4	23	42	4
102	CIMMYTMA-023202	SeeD	-92.7116	16.6022	NALTEL	0.267332	0.37387	0.0561452	3.21824	67.648	0.0063386	0.0885281	10.6606	0.0634788	2.82	2.73	0.23	5.06	6.3	5.7	6.6	0.05	11.72	1.56	0.1	0.41	0	0	17.26	58	91	22	20	1.41	28	28	12	1.26	1.516	23	35	16	25	4	6.3	5.4	23	42	4
103	CIMMYTMA-023178	SeeD	-92.7116	16.6022	OLOTIL	0.267332	0.37387	0.0561452	3.21824	67.648	0.0063386	0.0885281	10.6606	0.0634788	2.82	2.73	0.23	5.06	6.3	5.7	6.6	0.05	11.72	1.56	0.1	0.41	0	0	17.26	58	91	22	20	1.41	28	28	12	1.26	1.516	23	35	16	25	4	6.3	5.4	23	42	4
104	CIMMYTMA-023209	SeeD	-92.7116	16.6022	OLOTIL	0.267332	0.37387	0.0561452	3.21824	67.648	0.0063386	0.0885281	10.6606	0.0634788	2.82	2.73	0.23	5.06	6.3	5.7	6.6	0.05	11.72	1.56	0.1	0.41	0	0	17.26	58	91	22	20	1.41	28	28	12	1.26	1.516	23	35	16	25	4	6.3	5.4	23	42	4
105	CIMMYTMA-023165	SeeD	-92.7116	16.6022	TUXPEN	0.267332	0.37387	0.0561452	3.21824	67.648	0.0063386	0.0885281	10.6606	0.0634788	2.82	2.73	0.23	5.06	6.3	5.7	6.6	0.05	11.72	1.56	0.1	0.41	0	0	17.26	58	91	22	20	1.41	28	28	12	1.26	1.516	23	35	16	25	4	6.3	5.4	23	42	4
106	CIMMYTMA-023164	SeeD	-92.7116	16.6022	TUXPEN	0.267332	0.37387	0.0561452	3.21824	67.648	0.0063386	0.0885281	10.6606	0.0634788	2.82	2.73	0.23	5.06	6.3	5.7	6.6	0.05	11.72	1.56	0.1	0.41	0	0	17.26	58	91	22	20	1.41	28	28	12	1.26	1.516	23	35	16	25	4	6.3	5.4	23	42	4
107	CIMMYTMA-024375	SeeD	-92.8167	16.5667	TUXPEN	0.271034	0.379674	0.0355187	5.44307	67.9372	0.00617339	0.0863065	10.0903	0.0631775	2.82	5.14	0.43	3.75	6.9	5.6	6.6	0.19	10.36	3.19	0.24	0.51	0.02	0.02	27.09	58	94	25	17	1.11	35	25	15	2.2	1.53	24	39	14	24	4	6.7	5.1	23	38	4
108	CIMMYTMA-024286	SeeD	-92.8167	16.5667	OLOTIL	0.271034	0.379674	0.0355187	5.44307	67.9372	0.00617339	0.0863065	10.0903	0.0631775	2.82	5.14	0.43	3.75	6.9	5.6	6.6	0.19	10.36	3.19	0.24	0.51	0.02	0.02	27.09	58	94	25	17	1.11	35	25	15	2.2	1.53	24	39	14	24	4	6.7	5.1	23	38	4
109	CIMMYTMA-024307	SeeD	-93.2667	16.2	TUXPEN	0.271255	0.378166	0.0440629	3.57981	67.6952	0.00627146	0.0901633	10.2369	0.0641073	8.4	1.12	0.1	0	6	5.6	5.7	0	6.18	1.11	0.14	0.26	0.08	0.09	13.15	59	87	30	11	1.46	37	24	11	1.98	1.516	14	40	17	24	4	6.3	5.1	20	40	1
110	CIMMYTMA-025003	SeeD	-92.7333	15.8667	TUXPEN	0.279666	0.382927	0.0657079	9.15176	67.6999	0.0062952	0.0874409	10.222	0.0632996	8.4	3.95	0.33	0.86	5.7	4.7	5.1	0.08	3.15	1.35	0.15	0.31	0.56	2.12	18.08	53	69	27	20	1.19	36	25	15	1.15	1.5	17	45	15	26	3	6.1	5.1	22	33	1
111	CIMMYTMA-024301	SeeD	-93.2667	16.25	TUXPEN	0.264954	0.382343	0.0711657	7.30975	68.096	0.00629786	0.0886779	10.2115	0.0638598	8.4	3.95	0.33	0.86	5.7	4.7	5.1	0.08	3.15	1.35	0.15	0.31	0.56	2.12	18.08	53	69	27	20	1.19	36	25	15	1.15	1.508	14	44	14	26	4	6.5	5.4	18	38	1
112	CIMMYTMA-024361	SeeD	-93.2667	16.25	NALTEL	0.264954	0.382343	0.0711657	7.30975	68.096	0.00629786	0.0886779	10.2115	0.0638598	8.4	3.95	0.33	0.86	5.7	4.7	5.1	0.08	3.15	1.35	0.15	0.31	0.56	2.12	18.08	53	69	27	20	1.19	36	25	15	1.15	1.508	14	44	14	26	4	6.5	5.4	18	38	1
113	CIMMYTMA-024317	SeeD	-93.2667	16.25	TUXPEN	0.264954	0.382343	0.0711657	7.30975	68.096	0.00629786	0.0886779	10.2115	0.0638598	8.4	3.95	0.33	0.86	5.7	4.7	5.1	0.08	3.15	1.35	0.15	0.31	0.56	2.12	18.08	53	69	27	20	1.19	36	25	15	1.15	1.508	14	44	14	26	4	6.5	5.4	18	38	1
114	CIMMYTMA-024953	SeeD	-93.7167	16.7	ZAPGRA	0.270599	0.371796	0.0290325	5.07971	65.9203	0.00657375	0.0910044	10.2392	0.065898	5.23	5.14	0.43	3.75	6.9	5.6	6.6	0.19	10.36	3.19	0.24	0.51	0.02	0.02	27.09	58	94	25	17	1.11	38	25	15	2.2	1.506	17	37	13	21	3	6.7	5	24	40	4
115	CIMMYTMA-025041	SeeD	-93.7167	16.7	OLOTIL	0.270599	0.371796	0.0290325	5.07971	65.9203	0.00657375	0.0910044	10.2392	0.065898	5.23	5.14	0.43	3.75	6.9	5.6	6.6	0.19	10.36	3.19	0.24	0.51	0.02	0.02	27.09	58	94	25	17	1.11	38	25	15	2.2	1.506	17	37	13	21	3	6.7	5	24	40	4
116	CIMMYTMA-025038	SeeD	-93.7167	16.7	TUXPEN	0.270599	0.371796	0.0290325	5.07971	65.9203	0.00657375	0.0910044	10.2392	0.065898	5.23	5.14	0.43	3.75	6.9	5.6	6.6	0.19	10.36	3.19	0.24	0.51	0.02	0.02	27.09	58	94	25	17	1.11	38	25	15	2.2	1.506	17	37	13	21	3	6.7	5	24	40	4
117	CIMMYTMA-025022	SeeD	-93.2667	16.8	TEPECI	0.275668	0.386716	0.0290325	5.07971	67.6674	0.0063982	0.089451	11.1159	0.0690673	2.57	5.14	0.43	3.75	6.9	5.6	6.6	0.19	10.36	3.19	0.24	0.51	0.02	0.02	27.09	58	94	25	17	1.11	45	25	15	2.2	1.49	26	40	15	26	4	6.7	5.2	23	37	1
118	CIMMYTMA-010468	SeeD	-92.9167	16.8833	CLAVIL	0.275609	0.386786	0.0561452	3.21824	67.3881	0.00596447	0.0895521	11.3601	0.0724264	2.57	2.73	0.23	5.06	6.3	5.7	6.6	0.05	11.72	1.56	0.1	0.41	0	0	17.26	58	91	22	20	1.41	28	28	12	1.26	1.473	30	38	24	28	6	6	4.8	24	38	4
119	CIMMYTMA-025799	SeeD	-93.2167	17.1	TUXPEN	0.282944	0.390393	0.0816912	7.37206	65.6004	0.00678043	0.0915961	9.65105	0.0664123	2.57	2.73	0.23	5.06	6.3	5.7	6.6	0.05	11.72	1.56	0.1	0.41	0	0	17.26	58	91	22	20	1.41	28	28	12	1.26	1.495	25	40	20	19	7	6.1	5.1	25	35	1
120	CIMMYTMA-025780	SeeD	-93.3	17.1333	TUXPEN	0.2902	0.402645	0.0816912	7.37206	65.8251	0.00678575	0.0892719	9.72079	0.065037	2.57	2.73	0.23	5.06	6.3	5.7	6.6	0.05	11.72	1.56	0.1	0.41	0	0	17.26	58	91	22	20	1.41	28	28	12	1.26	1.471	25	39	13	17	7	6.2	4.6	25	35	4
121	CIMMYTMA-024380	SeeD	-93.3	17.1333	OLOTIL	0.2902	0.402645	0.0816912	7.37206	65.8251	0.00678575	0.0892719	9.72079	0.065037	2.57	2.73	0.23	5.06	6.3	5.7	6.6	0.05	11.72	1.56	0.1	0.41	0	0	17.26	58	91	22	20	1.41	28	28	12	1.26	1.471	25	39	13	17	7	6.2	4.6	25	35	4
122	CIMMYTMA-013717	SeeD	-92.72	17.06	OLOTIL	0.289763	0.405563	0.0806661	6.98073	67.4012	0.00633393	0.0901174	10.618	0.0697755	2.57	2.73	0.23	5.06	6.3	5.7	6.6	0.05	11.72	1.56	0.1	0.41	0	0	17.26	58	91	22	20	1.41	28	28	12	1.26	1.459	23	36	14	26	10	5.7	4.9	24	40	4
123	CIMMYTMA-025788	SeeD	-93.3833	16.7667	TUXPEN	0.270935	0.384717	0.0290325	5.07971	67.124	0.00640917	0.0891624	11.0363	0.0691021	2.57	5.14	0.43	3.75	6.9	5.6	6.6	0.19	10.36	3.19	0.24	0.51	0.02	0.02	27.09	58	94	25	17	1.11	45	25	15	2.2	1.5	23	37	17	24	5	6.6	4.9	24	40	4
124	CIMMYTMA-024287	SeeD	-92.6594	15.3329	TUXPEN	0.282573	0.385693	0.0217355	5.87548	67.8406	0.00621363	0.0871028	10.0241	0.0612098	4.99	5.94	0.5	1.57	6.6	5.2	5.6	0.16	4.42	1.5	0.2	0.36	0.04	0.05	26.15	61	88	27	12	1.18	39	12	4	2.68	1.513	12	35	21	13	2	5.9	4.9	30	34	4
125	CIMMYTMA-025001	SeeD	-92.7	15.2833	VANDEN	0.285648	0.392837	0.0588606	9.49233	66.4722	0.00653427	0.0882186	10.0319	0.0627368	0	2.63	0.17	3.34	6.2	4.7	5.2	3.85	5.95	1.47	0.16	0.33	0.07	0.06	17.18	43	60	34	24	1.21	28	28	11	2	1.471	29	41	6	19	4	6.3	5	25	34	1
126	CIMMYTMA-021363	SeeD	-92.2514	15.3723	COMITE	0.283799	0.39337	0.0749715	9.15176	67.4985	0.00607525	0.0874478	11.432	0.0689904	8.25	3.34	0.28	0	5.8	4.3	4.7	0	1.86	0.95	0.16	0.33	0.48	1.69	27.62	48	68	37	16	1.32	49	54	31	3.14	1.41	22	43	33	23	9	6.2	5.3	23	35	1
127	CIMMYTMA-026869	SeeD	-92.08	16.9	COMITE	0.284395	0.388963	0.0338189	5.47121	65.9033	0.00638687	0.0909716	11.3728	0.0736714	2.36	8.65	0.73	2.35	6.9	4.8	5.3	0.24	7.25	2.35	0.25	0.5	0	0	30.34	56	95	24	20	1.02	33	30	12	2.2	1.421	22	38	14	19	7	5.9	5	23	39	4
128	CIMMYTMA-026873	SeeD	-92.08	16.9	COMITE	0.284395	0.388963	0.0338189	5.47121	65.9033	0.00638687	0.0909716	11.3728	0.0736714	2.36	8.65	0.73	2.35	6.9	4.8	5.3	0.24	7.25	2.35	0.25	0.5	0	0	30.34	56	95	24	20	1.02	33	30	12	2.2	1.421	22	38	14	19	7	5.9	5	23	39	4
129	CIMMYTMA-020983	SeeD	-92.458	16.7148	OLOTON	0.283086	0.388657	0.0561452	3.21824	67.6546	0.00540529	0.0816592	9.53619	0.0501259	1.95	2.73	0.23	5.06	6.3	5.7	6.6	0.05	11.72	1.56	0.1	0.41	0	0	17.26	58	91	22	20	1.41	28	28	12	1.26	1.44	25	42	14	35	11	5.9	4.7	22	36	1
130	CIMMYTMA-020982	SeeD	-92.458	16.7148	OLOTON	0.283086	0.388657	0.0561452	3.21824	67.6546	0.00540529	0.0816592	9.53619	0.0501259	1.95	2.73	0.23	5.06	6.3	5.7	6.6	0.05	11.72	1.56	0.1	0.41	0	0	17.26	58	91	22	20	1.41	28	28	12	1.26	1.44	25	42	14	35	11	5.9	4.7	22	36	1
131	CIMMYTMA-020984	SeeD	-92.68	16.78	OLOTON	0.280151	0.385374	0.0354058	5.44307	68.9731	0.00538101	0.0798549	7.58228	0.0452944	2.57	5.9	0.5	3.01	7.4	5.3	6.1	0.2	10.4	3.4	0.17	0.64	0	0	32.94	40	94	27	34	1.05	25	32	23	2.21	1.361	24	39	14	31	15	5.9	4.7	24	36	4
132	CIMMYTMA-016097	SeeD	-92.7088	16.7577	OLOTON	0.279808	0.383573	0.0354058	5.44307	67.8329	0.00546023	0.0847376	8.08368	0.0460581	2.57	5.9	0.5	3.01	7.4	5.3	6.1	0.2	10.4	3.4	0.17	0.64	0	0	32.94	40	94	27	34	1.05	25	32	23	2.21	1.391	27	38	11	31	20	6.1	4.8	21	41	4
133	CIMMYTMA-025859	SeeD	-92.7088	16.7577	OLOTON	0.279808	0.383573	0.0354058	5.44307	67.8329	0.00546023	0.0847376	8.08368	0.0460581	2.57	5.9	0.5	3.01	7.4	5.3	6.1	0.2	10.4	3.4	0.17	0.64	0	0	32.94	40	94	27	34	1.05	25	32	23	2.21	1.391	27	38	11	31	20	6.1	4.8	21	41	4
134	CIMMYTMA-025861	SeeD	-92.7088	16.7577	OLOTON	0.279808	0.383573	0.0354058	5.44307	67.8329	0.00546023	0.0847376	8.08368	0.0460581	2.57	5.9	0.5	3.01	7.4	5.3	6.1	0.2	10.4	3.4	0.17	0.64	0	0	32.94	40	94	27	34	1.05	25	32	23	2.21	1.391	27	38	11	31	20	6.1	4.8	21	41	4
135	CIMMYTMA-024297	SeeD	-93	16.7167		0.28963	0.409671	0.0561452	3.21824	68.0225	0.00542688	0.0816077	9.62935	0.0492939	1.95	2.73	0.23	5.06	6.3	5.7	6.6	0.05	11.72	1.56	0.1	0.41	0	0	17.26	58	91	22	20	1.41	28	28	12	1.26	1.418	29	42	16	27	10	5.9	4.9	22	36	1
136	CIMMYTMA-018343	SeeD	-93.3707	16.4581		0.264759	0.378469	0.0440629	3.57981	67.9128	0.00646678	0.0898767	10.2907	0.063741	5.23	1.12	0.1	0	6	5.6	5.7	0	6.18	1.11	0.14	0.26	0.08	0.09	13.15	59	87	30	11	1.46	37	24	11	1.98	1.531	14	41	20	26	5	6.3	4.8	24	35	1
137	CIMMYTMA-027383	SeeD	-92.3743	16.8385		0.291203	0.408505	0.0561452	3.21824	67.8105	0.00539953	0.079869	9.72339	0.0501151	2.36	2.73	0.23	5.06	6.3	5.7	6.6	0.05	11.72	1.56	0.1	0.41	0	0	17.26	58	91	22	20	1.41	28	28	12	1.26	1.413	28	37	15	29	5	6.1	4.8	20	43	4
138	CIMMYTMA-027391	SeeD	-92.5	16.83		0.2855	0.398056	0.0561452	3.21824	67.8995	0.00531	0.0825275	7.97503	0.0459314	2.57	2.73	0.23	5.06	6.3	5.7	6.6	0.05	11.72	1.56	0.1	0.41	0	0	17.26	58	91	22	20	1.41	28	28	12	1.26	1.39	25	39	12	31	10	5.8	4.8	20	41	4
139	CIMMYTMA-027394	SeeD	-92.5	16.83		0.2855	0.398056	0.0561452	3.21824	67.8995	0.00531	0.0825275	7.97503	0.0459314	2.57	2.73	0.23	5.06	6.3	5.7	6.6	0.05	11.72	1.56	0.1	0.41	0	0	17.26	58	91	22	20	1.41	28	28	12	1.26	1.39	25	39	12	31	10	5.8	4.8	20	41	4
140	CIMMYTMA-027396	SeeD	-92.5	16.83		0.2855	0.398056	0.0561452	3.21824	67.8995	0.00531	0.0825275	7.97503	0.0459314	2.57	2.73	0.23	5.06	6.3	5.7	6.6	0.05	11.72	1.56	0.1	0.41	0	0	17.26	58	91	22	20	1.41	28	28	12	1.26	1.39	25	39	12	31	10	5.8	4.8	20	41	4
141	CIMMYTMA-027405	SeeD	-92.6897	16.7791		0.280718	0.386677	0.0354058	5.44307	68.4804	0.00530171	0.0820694	7.90786	0.0452877	2.57	5.9	0.5	3.01	7.4	5.3	6.1	0.2	10.4	3.4	0.17	0.64	0	0	32.94	40	94	27	34	1.05	25	32	23	2.21	1.34	25	37	11	32	13	5.9	4.6	25	38	4
142	CIMMYTMA-027407	SeeD	-92.5754	16.7951		0.284917	0.394361	0.0354058	5.44307	69.1705	0.00507597	0.0734402	7.36788	0.036058	2.57	5.9	0.5	3.01	7.4	5.3	6.1	0.2	10.4	3.4	0.17	0.64	0	0	32.94	40	94	27	34	1.05	25	32	23	2.21	1.385	24	39	8	34	13	5.7	4.4	25	37	4
143	CIMMYTMA-027421	SeeD	-92.68	16.78		0.280151	0.385374	0.0354058	5.44307	68.9731	0.00538101	0.0798549	7.58228	0.0452944	2.57	5.9	0.5	3.01	7.4	5.3	6.1	0.2	10.4	3.4	0.17	0.64	0	0	32.94	40	94	27	34	1.05	25	32	23	2.21	1.361	24	39	14	31	15	5.9	4.7	24	36	4
144	CIMMYTMA-027430	SeeD	-92.63	16.75		0.278781	0.380762	0.0354058	5.44307	68.4261	0.00557195	0.0825592	7.98344	0.046008	2.57	5.9	0.5	3.01	7.4	5.3	6.1	0.2	10.4	3.4	0.17	0.64	0	0	32.94	40	94	27	34	1.05	25	32	23	2.21	1.464	26	38	18	33	24	5.7	4.7	20	42	4
145	CIMMYTMA-027432	SeeD	-92.63	16.75		0.278781	0.380762	0.0354058	5.44307	68.4261	0.00557195	0.0825592	7.98344	0.046008	2.57	5.9	0.5	3.01	7.4	5.3	6.1	0.2	10.4	3.4	0.17	0.64	0	0	32.94	40	94	27	34	1.05	25	32	23	2.21	1.464	26	38	18	33	24	5.7	4.7	20	42	4
146	CIMMYTMA-027434	SeeD	-92.63	16.75		0.278781	0.380762	0.0354058	5.44307	68.4261	0.00557195	0.0825592	7.98344	0.046008	2.57	5.9	0.5	3.01	7.4	5.3	6.1	0.2	10.4	3.4	0.17	0.64	0	0	32.94	40	94	27	34	1.05	25	32	23	2.21	1.464	26	38	18	33	24	5.7	4.7	20	42	4
147	CIMMYTMA-027449	SeeD	-92.47	16.77		0.28615	0.39602	0.0561452	3.21824	68.9772	0.00538801	0.079842	7.58237	0.0452437	2.57	2.73	0.23	5.06	6.3	5.7	6.6	0.05	11.72	1.56	0.1	0.41	0	0	17.26	58	91	22	20	1.41	28	28	12	1.26	1.46	24	40	16	31	9	5.6	4.4	18	41	1
148	CIMMYTMA-027457	SeeD	-92.7108	16.7564		0.279808	0.383573	0.0354058	5.44307	67.8502	0.00560785	0.0847376	8.08368	0.0460581	2.57	5.9	0.5	3.01	7.4	5.3	6.1	0.2	10.4	3.4	0.17	0.64	0	0	32.94	40	94	27	34	1.05	25	32	23	2.21	1.406	26	34	13	29	21	5.8	4.8	21	45	6
149	CIMMYTMA-027460	SeeD	-92.7108	16.7564		0.279808	0.383573	0.0354058	5.44307	67.8502	0.00560785	0.0847376	8.08368	0.0460581	2.57	5.9	0.5	3.01	7.4	5.3	6.1	0.2	10.4	3.4	0.17	0.64	0	0	32.94	40	94	27	34	1.05	25	32	23	2.21	1.406	26	34	13	29	21	5.8	4.8	21	45	6
150	CIMMYTMA-027463	SeeD	-92.7108	16.7564		0.279808	0.383573	0.0354058	5.44307	67.8502	0.00560785	0.0847376	8.08368	0.0460581	2.57	5.9	0.5	3.01	7.4	5.3	6.1	0.2	10.4	3.4	0.17	0.64	0	0	32.94	40	94	27	34	1.05	25	32	23	2.21	1.406	26	34	13	29	21	5.8	4.8	21	45	6
151	CIMMYTMA-027465	SeeD	-92.7108	16.7564		0.279808	0.383573	0.0354058	5.44307	67.8502	0.00560785	0.0847376	8.08368	0.0460581	2.57	5.9	0.5	3.01	7.4	5.3	6.1	0.2	10.4	3.4	0.17	0.64	0	0	32.94	40	94	27	34	1.05	25	32	23	2.21	1.406	26	34	13	29	21	5.8	4.8	21	45	6
152	CIMMYTMA-027467	SeeD	-92.7108	16.7564		0.279808	0.383573	0.0354058	5.44307	67.8502	0.00560785	0.0847376	8.08368	0.0460581	2.57	5.9	0.5	3.01	7.4	5.3	6.1	0.2	10.4	3.4	0.17	0.64	0	0	32.94	40	94	27	34	1.05	25	32	23	2.21	1.406	26	34	13	29	21	5.8	4.8	21	45	6
153	CIMMYTMA-027468	SeeD	-92.7108	16.7564		0.279808	0.383573	0.0354058	5.44307	67.8502	0.00560785	0.0847376	8.08368	0.0460581	2.57	5.9	0.5	3.01	7.4	5.3	6.1	0.2	10.4	3.4	0.17	0.64	0	0	32.94	40	94	27	34	1.05	25	32	23	2.21	1.406	26	34	13	29	21	5.8	4.8	21	45	6
154	CIMMYTMA-027475	SeeD	-92.68	16.78		0.280151	0.385374	0.0354058	5.44307	68.9731	0.00538101	0.0798549	7.58228	0.0452944	2.57	5.9	0.5	3.01	7.4	5.3	6.1	0.2	10.4	3.4	0.17	0.64	0	0	32.94	40	94	27	34	1.05	25	32	23	2.21	1.361	24	39	14	31	15	5.9	4.7	24	36	4
155	CIMMYTMA-016169	SeeD	-92.6436	15.3236	TUXPEN	0.282411	0.385703	0.0217355	5.87548	67.9482	0.00593984	0.086985	10.0104	0.0613738	4.99	5.94	0.5	1.57	6.6	5.2	5.6	0.16	4.42	1.5	0.2	0.36	0.04	0.05	26.15	61	88	27	12	1.18	39	12	4	2.68	1.535	14	37	26	15	3	6	4.9	30	33	4
156	CIMMYTMA-000761	SeeD	-92.6594	15.3329	ZAPCHI	0.282573	0.385693	0.0217355	5.87548	67.8406	0.00621363	0.0871028	10.0241	0.0612098	4.99	5.94	0.5	1.57	6.6	5.2	5.6	0.16	4.42	1.5	0.2	0.36	0.04	0.05	26.15	61	88	27	12	1.18	39	12	4	2.68	1.513	12	35	21	13	2	5.9	4.9	30	34	4
157	CIMMYTMA-000762	SeeD	-92.6594	15.3329	ZAPCHI	0.282573	0.385693	0.0217355	5.87548	67.8406	0.00621363	0.0871028	10.0241	0.0612098	4.99	5.94	0.5	1.57	6.6	5.2	5.6	0.16	4.42	1.5	0.2	0.36	0.04	0.05	26.15	61	88	27	12	1.18	39	12	4	2.68	1.513	12	35	21	13	2	5.9	4.9	30	34	4
158	CIMMYTMA-010460	SeeD	-92.6594	15.3329	VANDEN	0.282573	0.385693	0.0217355	5.87548	67.8406	0.00621363	0.0871028	10.0241	0.0612098	4.99	5.94	0.5	1.57	6.6	5.2	5.6	0.16	4.42	1.5	0.2	0.36	0.04	0.05	26.15	61	88	27	12	1.18	39	12	4	2.68	1.513	12	35	21	13	2	5.9	4.9	30	34	4
159	CIMMYTMA-015876	SeeD	-91.9433	16.3286		0.280089	0.383406	0.0289671	8.25819	68.3474	0.00531959	0.0788078	10.7394	0.0598274	1.95	5.9	0.5	3.01	7.4	5.3	6.1	0.2	10.4	3.4	0.17	0.64	0	0	32.94	40	94	27	34	1.05	25	32	23	2.21	1.452	31	42	14	27	7	6.3	5	18	40	1
160	CIMMYTMA-018440	SeeD	-91.9833	16.3333		0.286655	0.393821	0.0194483	2.20512	68.2434	0.00640593	0.0904026	9.88994	0.0614152	0	2.07	0.17	3.01	7.4	5.9	6	0.2	15.52	4.21	0.36	1.19	0	0	31.51	18	97	10	72	1.33	28	26	10	1.66	1.225	28	31	6	51	55	6.6	5	28	41	4
161	CIMMYTMA-015878	SeeD	-91.893	16.3187		0.279771	0.383218	0.0289671	8.25819	68.4545	0.00523171	0.0790532	10.6542	0.0600026	1.95	5.9	0.5	3.01	7.4	5.3	6.1	0.2	10.4	3.4	0.17	0.64	0	0	32.94	40	94	27	34	1.05	25	32	23	2.21	1.431	26	41	12	25	6	6.4	5.1	19	40	1
162	CIMMYTMA-015961	SeeD	-91.893	16.3187		0.279771	0.383218	0.0289671	8.25819	68.4545	0.00523171	0.0790532	10.6542	0.0600026	1.95	5.9	0.5	3.01	7.4	5.3	6.1	0.2	10.4	3.4	0.17	0.64	0	0	32.94	40	94	27	34	1.05	25	32	23	2.21	1.431	26	41	12	25	6	6.4	5.1	19	40	1
163	CIMMYTMA-016403	SeeD	-91.893	16.3187		0.279771	0.383218	0.0289671	8.25819	68.4545	0.00523171	0.0790532	10.6542	0.0600026	1.95	5.9	0.5	3.01	7.4	5.3	6.1	0.2	10.4	3.4	0.17	0.64	0	0	32.94	40	94	27	34	1.05	25	32	23	2.21	1.431	26	41	12	25	6	6.4	5.1	19	40	1
164	CIMMYTMA-016316	SeeD	-91.9333	16.1333		0.282423	0.387319	0.0289671	8.25819	68.2523	0.0052631	0.0787896	11.3784	0.060074	2.67	5.9	0.5	3.01	7.4	5.3	6.1	0.2	10.4	3.4	0.17	0.64	0	0	32.94	40	94	27	34	1.05	25	32	23	2.21	1.461	24	43	10	28	8	6.2	5	18	39	1
165	CIMMYTMA-016283	SeeD	-91.9333	16.1333		0.282423	0.387319	0.0289671	8.25819	68.2523	0.0052631	0.0787896	11.3784	0.060074	2.67	5.9	0.5	3.01	7.4	5.3	6.1	0.2	10.4	3.4	0.17	0.64	0	0	32.94	40	94	27	34	1.05	25	32	23	2.21	1.461	24	43	10	28	8	6.2	5	18	39	1
166	CIMMYTMA-002161	SeeD	-92.0442	15.6788	TEHUA	0.28236	0.390295	0.0288107	4.26645	67.7988	0.00624455	0.0886273	10.2564	0.0622467	5.23	5.14	0.43	3.75	6.9	5.6	6.6	0.19	10.36	3.19	0.24	0.51	0.02	0.02	27.09	58	94	25	17	1.11	38	25	15	2.2	1.471	23	43	14	30	6	6.4	5.1	25	32	1
167	CIMMYTMA-002162	SeeD	-92.0833	15.9667	TEHUA	0.278668	0.375799	0.0517773	4.88896	67.9135	0.00623431	0.0881713	10.5217	0.0620036	2.82	2.73	0.23	5.06	6.3	5.7	6.6	0.05	11.72	1.56	0.1	0.41	0	0	17.26	58	91	22	20	1.41	28	28	12	1.26	1.502	27	41	17	29	8	6.9	5	24	35	1
168	CIMMYTMA-002163	SeeD	-93.1	16.6167		0.266099	0.369517	0.0290325	5.07971	67.8609	0.00617671	0.0863749	10.096	0.0634487	2.57	5.14	0.43	3.75	6.9	5.6	6.6	0.19	10.36	3.19	0.24	0.51	0.02	0.02	27.09	58	94	25	17	1.11	45	25	15	2.2	1.527	16	33	16	23	3	6.8	5.2	23	44	4
169	CIMMYTMA-017816	SeeD	-92.7122	16.6069		0.267332	0.37387	0.0561452	3.21824	67.5917	0.00642116	0.0885281	10.6606	0.0634788	2.82	2.73	0.23	5.06	6.3	5.7	6.6	0.05	11.72	1.56	0.1	0.41	0	0	17.26	58	91	22	20	1.41	28	28	12	1.26	1.503	22	36	19	27	4	6.3	5.5	25	39	4
170	CIMMYTMA-002164	SeeD	-92.0992	15.9843	VANDEN	0.278337	0.376459	0.0517773	4.88896	67.948	0.00627137	0.0883064	10.2701	0.0620902	2.82	2.73	0.23	5.06	6.3	5.7	6.6	0.05	11.72	1.56	0.1	0.41	0	0	17.26	58	91	22	20	1.41	28	28	12	1.26	1.507	25	38	17	27	4	7.1	5.2	23	38	4
171	CIMMYTMA-001777	SeeD	-92.0992	15.9843	TEPECI	0.278337	0.376459	0.0517773	4.88896	67.948	0.00627137	0.0883064	10.2701	0.0620902	2.82	2.73	0.23	5.06	6.3	5.7	6.6	0.05	11.72	1.56	0.1	0.41	0	0	17.26	58	91	22	20	1.41	28	28	12	1.26	1.507	25	38	17	27	4	7.1	5.2	23	38	4
172	CIMMYTMA-000790	SeeD	-92.183	15.3896	OLOTIL	0.282497	0.387477	0.0749715	9.15176	66.9097	0.00621061	0.0918461	11.4696	0.0730005	8.25	3.34	0.28	0	5.8	4.3	4.7	0	1.86	0.95	0.16	0.33	0.48	1.69	27.62	48	68	37	16	1.32	49	54	31	3.14	1.441	21	46	35	23	9	6.3	5.4	25	30	1
173	CIMMYTMA-005458	SeeD	-92.1684	15.8401	TUXPEN	0.284556	0.393764	0.0288107	4.26645	67.6541	0.00621246	0.0885915	10.5988	0.0622075	5.23	5.14	0.43	3.75	6.9	5.6	6.6	0.19	10.36	3.19	0.24	0.51	0.02	0.02	27.09	58	94	25	17	1.11	38	25	15	2.2	1.464	31	44	23	30	10	6.3	5	22	34	1
174	CIMMYTMA-000751	SeeD	-93	16.7167	ZAPCHI	0.269827	0.368316	0.0561452	3.21824	68.1166	0.00628957	0.0871023	10.1893	0.0638065	2.82	2.73	0.23	5.06	6.3	5.7	6.6	0.05	11.72	1.56	0.1	0.41	0	0	17.26	58	91	22	20	1.41	28	28	12	1.26	1.522	21	37	21	26	4	6.5	4.9	22	41	4
175	CIMMYTMA-016172	SeeD	-92.2514	15.3723		0.283799	0.39337	0.0749715	9.15176	67.4985	0.00607525	0.0874478	11.432	0.0689904	8.25	3.34	0.28	0	5.8	4.3	4.7	0	1.86	0.95	0.16	0.33	0.48	1.69	27.62	48	68	37	16	1.32	49	54	31	3.14	1.41	22	43	33	23	9	6.2	5.3	23	35	1
176	CIMMYTMA-019874	SeeD	-92.438	16.532		0.274514	0.375948	0.0354058	5.44307	68.0436	0.00558319	0.0808019	10.1567	0.0535562	1.95	5.9	0.5	3.01	7.4	5.3	6.1	0.2	10.4	3.4	0.17	0.64	0	0	32.94	40	94	27	34	1.05	25	32	23	2.21	1.439	24	34	14	34	6	5.6	5	17	49	6
177	CIMMYTMA-002143	SeeD	-92.2167	15.7		0.280738	0.377478	0.0288107	4.26645	68.0185	0.0062244	0.0874882	10.3251	0.0629208	5.23	5.14	0.43	3.75	6.9	5.6	6.6	0.19	10.36	3.19	0.24	0.51	0.02	0.02	27.09	58	94	25	17	1.11	38	25	15	2.2	1.512	20	43	21	27	6	6.6	5.2	25	32	1
178	CIMMYTMA-000763	SeeD	-92.6142	15.2758	ZAPCHI	0.282467	0.385927	0.0217355	5.87548	67.957	0.00619446	0.0869886	10.0419	0.061043	4.99	5.94	0.5	1.57	6.6	5.2	5.6	0.16	4.42	1.5	0.2	0.36	0.04	0.05	26.15	61	88	27	12	1.18	39	12	4	2.68	1.515	11	39	16	15	3	5.8	5.1	24	37	4
179	CIMMYTMA-000507	SeeD	-92.7	15.2833	TUXPEN	0.285945	0.390213	0.0300942	4.18641	68.1633	0.00617263	0.0871001	9.94414	0.0612152	4.99	1.29	0.11	3.34	7	6.2	6.6	3.85	13.17	3.69	2.74	0.96	0.07	0.06	19.48	44	96	27	29	1.29	39	36	18	13.65	1.501	14	33	7	16	3	6.2	5	31	35	4
180	CIMMYTMA-018419	SeeD	-92.05	16.1167		0.278495	0.381455	0.0561452	3.21824	68.1716	0.00520853	0.0785371	12.0708	0.0583587	2.67	2.73	0.23	5.06	6.3	5.7	6.6	0.05	11.72	1.56	0.1	0.41	0	0	17.26	58	91	22	20	1.41	28	28	12	1.26	1.457	26	44	15	26	8	6.2	5.1	22	34	1
181	CIMMYTMA-013338	SeeD	-92.1388	14.6632		0.289326	0.398037	0.0670901	7.32633	67.4405	0.00623837	0.0878787	10.0125	0.0611721	4.99	1.47	0.15	0.02	5.7	4.6	5.7	0.01	10.62	2.92	0.2	0.1	0.1	0.09	19.06	33	80	39	27	1.38	39	33	15	1.99	1.515	17	39	4	20	5	6.4	5.4	33	28	4
182	CIMMYTMA-019463	SeeD	-92.6333	16.75		0.278781	0.380762	0.0354058	5.44307	68.4261	0.00557195	0.0825592	7.98344	0.046008	2.57	5.9	0.5	3.01	7.4	5.3	6.1	0.2	10.4	3.4	0.17	0.64	0	0	32.94	40	94	27	34	1.05	25	32	23	2.21	1.464	26	38	18	33	24	5.7	4.7	20	42	4
183	CIMMYTMA-016423	SeeD	-93	16.7167	TUXPEN	0.269827	0.368316	0.0561452	3.21824	68.1166	0.00628957	0.0871023	10.1893	0.0638065	2.82	2.73	0.23	5.06	6.3	5.7	6.6	0.05	11.72	1.56	0.1	0.41	0	0	17.26	58	91	22	20	1.41	28	28	12	1.26	1.522	21	37	21	26	4	6.5	4.9	22	41	4
184	CIMMYTMA-016674	SeeD	-92.4667	16.55		0.27552	0.376787	0.0354058	5.44307	67.9366	0.00552581	0.0805317	10.1129	0.0519015	1.95	5.9	0.5	3.01	7.4	5.3	6.1	0.2	10.4	3.4	0.17	0.64	0	0	32.94	40	94	27	34	1.05	25	32	23	2.21	1.445	27	35	14	31	5	5.9	5	19	46	3
185	CIMMYTMA-018829	SeeD	-92.25	14.9	TUXPEN	0.287539	0.395753	0.0232151	4.1023	66.7936	0.00599536	0.0881185	10.0331	0.0617061	11.96	4.21	0.36	0.9	6.9	4.9	5.3	0.06	5.49	1.89	0.15	0.5	0.05	0.05	34.98	42	85	36	22	1.28	40	49	30	1.73	1.51	25	33	30	14	4	6	5.1	28	39	4
186	CIMMYTMA-019978	SeeD	-92.1138	16.2544	OLOTON	0.279354	0.377612	0.0354058	5.44307	68.8679	0.00540425	0.0788097	10.7598	0.0600717	2.67	5.9	0.5	3.01	7.4	5.3	6.1	0.2	10.4	3.4	0.17	0.64	0	0	32.94	40	94	27	34	1.05	25	32	23	2.21	1.42	24	42	8	23	9	6.3	5	20	38	1
187	CIMMYTMA-016174	SeeD	-91.9433	16.3286	OLOTON	0.280089	0.383406	0.0289671	8.25819	68.3474	0.00531959	0.0788078	10.7394	0.0598274	1.95	5.9	0.5	3.01	7.4	5.3	6.1	0.2	10.4	3.4	0.17	0.64	0	0	32.94	40	94	27	34	1.05	25	32	23	2.21	1.452	31	42	14	27	7	6.3	5	18	40	1
188	CIMMYTMA-016407	SeeD	-91.9433	16.3286	OLOTON	0.280089	0.383406	0.0289671	8.25819	68.3474	0.00531959	0.0788078	10.7394	0.0598274	1.95	5.9	0.5	3.01	7.4	5.3	6.1	0.2	10.4	3.4	0.17	0.64	0	0	32.94	40	94	27	34	1.05	25	32	23	2.21	1.452	31	42	14	27	7	6.3	5	18	40	1
189	CIMMYTMA-013703	SeeD	-93.7517	16.4546		0.268567	0.375656	0.0440629	3.57981	66.9868	0.00649884	0.0898742	10.3366	0.0659885	3.25	1.12	0.1	0	6	5.6	5.7	0	6.18	1.11	0.14	0.26	0.08	0.09	13.15	59	87	30	11	1.46	37	24	11	1.98	1.508	15	41	10	24	6	6.3	5.3	21	38	1
190	CIMMYTMA-016231	SeeD	-92.1138	16.2544	COMITE	0.279354	0.377612	0.0354058	5.44307	68.8679	0.00540425	0.0788097	10.7598	0.0600717	2.67	5.9	0.5	3.01	7.4	5.3	6.1	0.2	10.4	3.4	0.17	0.64	0	0	32.94	40	94	27	34	1.05	25	32	23	2.21	1.42	24	42	8	23	9	6.3	5	20	38	1
191	CIMMYTMA-018843	SeeD	-92.1	15.7	TUXPEN	0.282015	0.389513	0.0288107	4.26645	67.8347	0.00620796	0.0886131	10.2239	0.0620228	5.23	5.14	0.43	3.75	6.9	5.6	6.6	0.19	10.36	3.19	0.24	0.51	0.02	0.02	27.09	58	94	25	17	1.11	38	25	15	2.2	1.479	27	45	11	29	4	6.4	5.2	23	32	1
192	CIMMYTMA-018844	SeeD	-92.1	15.7	TUXPEN	0.282015	0.389513	0.0288107	4.26645	67.8347	0.00620796	0.0886131	10.2239	0.0620228	5.23	5.14	0.43	3.75	6.9	5.6	6.6	0.19	10.36	3.19	0.24	0.51	0.02	0.02	27.09	58	94	25	17	1.11	38	25	15	2.2	1.479	27	45	11	29	4	6.4	5.2	23	32	1
193	CIMMYTMA-020413	SeeD	-92.1	15.7	NALTEL	0.282015	0.389513	0.0288107	4.26645	67.8347	0.00620796	0.0886131	10.2239	0.0620228	5.23	5.14	0.43	3.75	6.9	5.6	6.6	0.19	10.36	3.19	0.24	0.51	0.02	0.02	27.09	58	94	25	17	1.11	38	25	15	2.2	1.479	27	45	11	29	4	6.4	5.2	23	32	1
194	CIMMYTMA-016232	SeeD	-92.1	15.7	NALTEL	0.282015	0.389513	0.0288107	4.26645	67.8347	0.00620796	0.0886131	10.2239	0.0620228	5.23	5.14	0.43	3.75	6.9	5.6	6.6	0.19	10.36	3.19	0.24	0.51	0.02	0.02	27.09	58	94	25	17	1.11	38	25	15	2.2	1.479	27	45	11	29	4	6.4	5.2	23	32	1
195	CIMMYTMA-016175	SeeD	-92.1	15.7	ZAPGRA	0.282015	0.389513	0.0288107	4.26645	67.8347	0.00620796	0.0886131	10.2239	0.0620228	5.23	5.14	0.43	3.75	6.9	5.6	6.6	0.19	10.36	3.19	0.24	0.51	0.02	0.02	27.09	58	94	25	17	1.11	38	25	15	2.2	1.479	27	45	11	29	4	6.4	5.2	23	32	1
196	CIMMYTMA-020443	SeeD	-92.1	15.7	TUXPEN	0.282015	0.389513	0.0288107	4.26645	67.8347	0.00620796	0.0886131	10.2239	0.0620228	5.23	5.14	0.43	3.75	6.9	5.6	6.6	0.19	10.36	3.19	0.24	0.51	0.02	0.02	27.09	58	94	25	17	1.11	38	25	15	2.2	1.479	27	45	11	29	4	6.4	5.2	23	32	1
197	CIMMYTMA-020375	SeeD	-92.1	15.7	TUXPEN	0.282015	0.389513	0.0288107	4.26645	67.8347	0.00620796	0.0886131	10.2239	0.0620228	5.23	5.14	0.43	3.75	6.9	5.6	6.6	0.19	10.36	3.19	0.24	0.51	0.02	0.02	27.09	58	94	25	17	1.11	38	25	15	2.2	1.479	27	45	11	29	4	6.4	5.2	23	32	1
198	CIMMYTMA-020444	SeeD	-92.05	16.1167	TUXPEN	0.278495	0.381455	0.0561452	3.21824	68.1716	0.00520853	0.0785371	12.0708	0.0583587	2.67	2.73	0.23	5.06	6.3	5.7	6.6	0.05	11.72	1.56	0.1	0.41	0	0	17.26	58	91	22	20	1.41	28	28	12	1.26	1.457	26	44	15	26	8	6.2	5.1	22	34	1
199	CIMMYTMA-020435	SeeD	-92.1167	15.4333	NALTEL	0.280319	0.378189	0.0749715	9.15176	66.7856	0.00548658	0.0904207	11.0574	0.0695445	8.4	3.34	0.28	0	5.8	4.3	4.7	0	1.86	0.95	0.16	0.33	0.48	1.69	27.62	48	68	37	16	1.32	49	54	31	3.14	1.461	22	42	38	22	6	6.2	5.1	25	33	1
200	CIMMYTMA-020376	SeeD	-92.1167	15.4333	TUXPEN	0.280319	0.378189	0.0749715	9.15176	66.7856	0.00548658	0.0904207	11.0574	0.0695445	8.4	3.34	0.28	0	5.8	4.3	4.7	0	1.86	0.95	0.16	0.33	0.48	1.69	27.62	48	68	37	16	1.32	49	54	31	3.14	1.461	22	42	38	22	6	6.2	5.1	25	33	1
201	CIMMYTMA-020381	SeeD	-92.1167	15.4333	CUBAAM	0.280319	0.378189	0.0749715	9.15176	66.7856	0.00548658	0.0904207	11.0574	0.0695445	8.4	3.34	0.28	0	5.8	4.3	4.7	0	1.86	0.95	0.16	0.33	0.48	1.69	27.62	48	68	37	16	1.32	49	54	31	3.14	1.461	22	42	38	22	6	6.2	5.1	25	33	1
202	CIMMYTMA-020416	SeeD	-92.1167	15.4333	NALTEL	0.280319	0.378189	0.0749715	9.15176	66.7856	0.00548658	0.0904207	11.0574	0.0695445	8.4	3.34	0.28	0	5.8	4.3	4.7	0	1.86	0.95	0.16	0.33	0.48	1.69	27.62	48	68	37	16	1.32	49	54	31	3.14	1.461	22	42	38	22	6	6.2	5.1	25	33	1
203	CIMMYTMA-020415	SeeD	-92.1	15.7	OLOTIL	0.282015	0.389513	0.0288107	4.26645	67.8347	0.00620796	0.0886131	10.2239	0.0620228	5.23	5.14	0.43	3.75	6.9	5.6	6.6	0.19	10.36	3.19	0.24	0.51	0.02	0.02	27.09	58	94	25	17	1.11	38	25	15	2.2	1.479	27	45	11	29	4	6.4	5.2	23	32	1
204	CIMMYTMA-020420	SeeD	-92.1	15.7	TUXPEN	0.282015	0.389513	0.0288107	4.26645	67.8347	0.00620796	0.0886131	10.2239	0.0620228	5.23	5.14	0.43	3.75	6.9	5.6	6.6	0.19	10.36	3.19	0.24	0.51	0.02	0.02	27.09	58	94	25	17	1.11	38	25	15	2.2	1.479	27	45	11	29	4	6.4	5.2	23	32	1
205	CIMMYTMA-016405	SeeD	-92.4667	16.55	COMITE	0.27552	0.376787	0.0354058	5.44307	67.9366	0.00552581	0.0805317	10.1129	0.0519015	1.95	5.9	0.5	3.01	7.4	5.3	6.1	0.2	10.4	3.4	0.17	0.64	0	0	32.94	40	94	27	34	1.05	25	32	23	2.21	1.445	27	35	14	31	5	5.9	5	19	46	3
206	CIMMYTMA-002140	SeeD	-93.1017	16.6358		0.265241	0.365713	0.0290325	5.07971	67.9345	0.00627233	0.0869025	10.1827	0.0636526	2.57	5.14	0.43	3.75	6.9	5.6	6.6	0.19	10.36	3.19	0.24	0.51	0.02	0.02	27.09	58	94	25	17	1.11	45	25	15	2.2	1.524	20	35	18	23	4	6.9	5.1	22	43	4
207	CIMMYTMA-001775	SeeD	-92.458	16.7148	OLOTON	0.283086	0.388657	0.0561452	3.21824	67.6546	0.00540529	0.0816592	9.53619	0.0501259	1.95	2.73	0.23	5.06	6.3	5.7	6.6	0.05	11.72	1.56	0.1	0.41	0	0	17.26	58	91	22	20	1.41	28	28	12	1.26	1.44	25	42	14	35	11	5.9	4.7	22	36	1
208	CIMMYTMA-013317	SeeD	-92.5644	16.3329	CUBAAM	0.274748	0.378674	0.0355187	5.44307	67.5595	0.00599958	0.0889184	10.3342	0.0634686	2.67	5.14	0.43	3.75	6.9	5.6	6.6	0.19	10.36	3.19	0.24	0.51	0.02	0.02	27.09	58	94	25	17	1.11	31	25	15	2.2	1.514	21	37	26	23	5	6.7	5	24	39	4
209	CIMMYTMA-016284	SeeD	-92.5644	16.3329	OLOTIL	0.274748	0.378674	0.0355187	5.44307	67.5595	0.00599958	0.0889184	10.3342	0.0634686	2.67	5.14	0.43	3.75	6.9	5.6	6.6	0.19	10.36	3.19	0.24	0.51	0.02	0.02	27.09	58	94	25	17	1.11	31	25	15	2.2	1.514	21	37	26	23	5	6.7	5	24	39	4
210	CIMMYTMA-015874	SeeD	-93.1543	16.7337		0.274892	0.377731	0.0290325	5.07971	67.2436	0.00607831	0.089011	10.7575	0.0637496	2.57	5.14	0.43	3.75	6.9	5.6	6.6	0.19	10.36	3.19	0.24	0.51	0.02	0.02	27.09	58	94	25	17	1.11	45	25	15	2.2	1.478	28	41	25	23	5	6.4	5.2	24	35	1
211	CIMMYTMA-010464	SeeD	-92.6804	16.5385	OLOTIL	0.270021	0.37794	0.0561452	3.21824	67.3043	0.0064732	0.0884333	10.2523	0.0636796	2.82	2.73	0.23	5.06	6.3	5.7	6.6	0.05	11.72	1.56	0.1	0.41	0	0	17.26	58	91	22	20	1.41	28	28	12	1.26	1.508	21	43	19	24	6	6.8	5.3	23	34	1
212	CIMMYTMA-010518	SeeD	-92.7167	16.6167	OLOTIL	0.266099	0.369517	0.0569116	5.07971	67.8609	0.00617671	0.0863749	10.096	0.0634487	2.57	5.14	0.43	5.06	6.9	5.6	6.6	0.05	10.36	3.19	0.24	0.51	0	0	27.09	58	94	25	17	1.11	45	25	15	2.2	1.527	16	33	16	23	3	6.8	5.2	23	44	4
213	CIMMYTMA-023148	SeeD	-92.7116	16.6022	TUXPEN	0.267332	0.37387	0.0561452	3.21824	67.648	0.0063386	0.0885281	10.6606	0.0634788	2.82	2.73	0.23	5.06	6.3	5.7	6.6	0.05	11.72	1.56	0.1	0.41	0	0	17.26	58	91	22	20	1.41	28	28	12	1.26	1.516	23	35	16	25	4	6.3	5.4	23	42	4
214	CIMMYTMA-016239	SeeD	-92.7333	15.8667	TUXPEN	0.279666	0.382927	0.0657079	9.15176	67.6999	0.0062952	0.0874409	10.222	0.0632996	8.4	3.95	0.33	0.86	5.7	4.7	5.1	0.08	3.15	1.35	0.15	0.31	0.56	2.12	18.08	53	69	27	20	1.19	36	25	15	1.15	1.5	17	45	15	26	3	6.1	5.1	22	33	1
215	CIMMYTMA-017806	SeeD	-93.1543	16.7337		0.274892	0.377731	0.0290325	5.07971	67.2436	0.00607831	0.089011	10.7575	0.0637496	2.57	5.14	0.43	3.75	6.9	5.6	6.6	0.19	10.36	3.19	0.24	0.51	0.02	0.02	27.09	58	94	25	17	1.11	45	25	15	2.2	1.478	28	41	25	23	5	6.4	5.2	24	35	1
216	CIMMYTMA-000505	SeeD	-93.2667	16.25	ZAPCHI	0.264954	0.382343	0.0711657	7.30975	68.096	0.00629786	0.0886779	10.2115	0.0638598	8.4	3.95	0.33	0.86	5.7	4.7	5.1	0.08	3.15	1.35	0.15	0.31	0.56	2.12	18.08	53	69	27	20	1.19	36	25	15	1.15	1.508	14	44	14	26	4	6.5	5.4	18	38	1
217	CIMMYTMA-002148	SeeD	-93.1766	16.7824	DZITBA	0.274252	0.373263	0.0290325	5.07971	67.1263	0.00650981	0.0903023	10.5806	0.065076	2.57	5.14	0.43	3.75	6.9	5.6	6.6	0.19	10.36	3.19	0.24	0.51	0.02	0.02	27.09	58	94	25	17	1.11	45	25	15	2.2	1.491	21	40	18	23	3	6.6	4.7	24	37	4
218	CIMMYTMA-016178	SeeD	-93.3833	16.7667	OLOTIL	0.288773	0.405263	0.0250679	5.18652	66.4687	0.00601395	0.0903205	11.5402	0.0745283	2.81	5.22	0.44	3.75	6.5	5.3	5.9	0.19	7.65	2.52	0.19	0.39	0.02	0.02	24.21	55	88	29	16	1.2	35	20	10	2.3	1.492	19	40	11	23	7	7.2	5.8	25	35	4
219	CIMMYTMA-016206	SeeD	-93.3833	16.7667	OLOTIL	0.288773	0.405263	0.0250679	5.18652	66.4687	0.00601395	0.0903205	11.5402	0.0745283	2.81	5.22	0.44	3.75	6.5	5.3	5.9	0.19	7.65	2.52	0.19	0.39	0.02	0.02	24.21	55	88	29	16	1.2	35	20	10	2.3	1.492	19	40	11	23	7	7.2	5.8	25	35	4
220	CIMMYTMA-013341	SeeD	-93.1766	16.7824	TUXPEN	0.274252	0.373263	0.0290325	5.07971	67.1263	0.00650981	0.0903023	10.5806	0.065076	2.57	5.14	0.43	3.75	6.9	5.6	6.6	0.19	10.36	3.19	0.24	0.51	0.02	0.02	27.09	58	94	25	17	1.11	45	25	15	2.2	1.491	21	40	18	23	3	6.6	4.7	24	37	4
221	CIMMYTMA-016209	SeeD	-93.1766	16.7824	TUXPEN	0.274252	0.373263	0.0290325	5.07971	67.1263	0.00650981	0.0903023	10.5806	0.065076	2.57	5.14	0.43	3.75	6.9	5.6	6.6	0.19	10.36	3.19	0.24	0.51	0.02	0.02	27.09	58	94	25	17	1.11	45	25	15	2.2	1.491	21	40	18	23	3	6.6	4.7	24	37	4
222	CIMMYTMA-000752	SeeD	-93.1766	16.7824	ZAPCHI	0.274252	0.373263	0.0290325	5.07971	67.1263	0.00650981	0.0903023	10.5806	0.065076	2.57	5.14	0.43	3.75	6.9	5.6	6.6	0.19	10.36	3.19	0.24	0.51	0.02	0.02	27.09	58	94	25	17	1.11	45	25	15	2.2	1.491	21	40	18	23	3	6.6	4.7	24	37	4
223	CIMMYTMA-016179	SeeD	-92.9167	16.8833		0.275609	0.386786	0.0561452	3.21824	67.3881	0.00596447	0.0895521	11.3601	0.0724264	2.57	2.73	0.23	5.06	6.3	5.7	6.6	0.05	11.72	1.56	0.1	0.41	0	0	17.26	58	91	22	20	1.41	28	28	12	1.26	1.473	30	38	24	28	6	6	4.8	24	38	4
224	CIMMYTMA-002141	SeeD	-92.4667	16.55	COMITE	0.27552	0.376787	0.0354058	5.44307	67.9366	0.00552581	0.0805317	10.1129	0.0519015	1.95	5.9	0.5	3.01	7.4	5.3	6.1	0.2	10.4	3.4	0.17	0.64	0	0	32.94	40	94	27	34	1.05	25	32	23	2.21	1.445	27	35	14	31	5	5.9	5	19	46	3
225	CIMMYTMA-000745	SeeD	-93.3833	16.7667	ZAPCHI	0.288773	0.405263	0.0250679	5.18652	66.4687	0.00601395	0.0903205	11.5402	0.0745283	2.81	5.22	0.44	3.75	6.5	5.3	5.9	0.19	7.65	2.52	0.19	0.39	0.02	0.02	24.21	55	88	29	16	1.2	35	20	10	2.3	1.492	19	40	11	23	7	7.2	5.8	25	35	4
226	CIMMYTMA-016180	SeeD	-93.7667	16.0833	ZAPGRA	0.267701	0.375756	0.030167	5.15327	67.9232	0.0063207	0.0870975	9.9497	0.060921	4.06	1.29	0.11	3.34	7	6.2	6.6	3.85	13.17	3.69	2.74	0.96	0.07	0.06	19.48	44	96	27	29	1.29	39	36	18	13.65	1.558	18	34	10	23	3	6.7	5.1	25	41	4
227	CIMMYTMA-010469	SeeD	-92.8995	15.4206	TUXPEN	0.284869	0.390563	0.0300942	4.18641	68.2396	0.00617594	0.0870958	9.94414	0.0612864	4.99	1.29	0.11	3.34	7	6.2	6.6	3.85	13.17	3.69	2.74	0.96	0.07	0.06	19.48	44	96	27	29	1.29	39	36	18	13.65	1.542	14	34	5	17	8	6.4	5.2	35	31	4
228	CIMMYTMA-016285	SeeD	-92.6594	15.3329	TUXPEN	0.282573	0.385693	0.0217355	5.87548	67.8406	0.00621363	0.0871028	10.0241	0.0612098	4.99	5.94	0.5	1.57	6.6	5.2	5.6	0.16	4.42	1.5	0.2	0.36	0.04	0.05	26.15	61	88	27	12	1.18	39	12	4	2.68	1.513	12	35	21	13	2	5.9	4.9	30	34	4
229	CIMMYTMA-013323	SeeD	-92.6594	15.3329	TUXPEN	0.282573	0.385693	0.0217355	5.87548	67.8406	0.00621363	0.0871028	10.0241	0.0612098	4.99	5.94	0.5	1.57	6.6	5.2	5.6	0.16	4.42	1.5	0.2	0.36	0.04	0.05	26.15	61	88	27	12	1.18	39	12	4	2.68	1.513	12	35	21	13	2	5.9	4.9	30	34	4
230	CIMMYTMA-016367	SeeD	-92.2514	15.3723	COMITE	0.283799	0.39337	0.0749715	9.15176	67.4985	0.00607525	0.0874478	11.432	0.0689904	8.25	3.34	0.28	0	5.8	4.3	4.7	0	1.86	0.95	0.16	0.33	0.48	1.69	27.62	48	68	37	16	1.32	49	54	31	3.14	1.41	22	43	33	23	9	6.2	5.3	23	35	1
231	CIMMYTMA-000504	SeeD	-93.3833	16.7667		0.288773	0.405263	0.0250679	5.18652	66.4687	0.00601395	0.0903205	11.5402	0.0745283	2.81	5.22	0.44	3.75	6.5	5.3	5.9	0.19	7.65	2.52	0.19	0.39	0.02	0.02	24.21	55	88	29	16	1.2	35	20	10	2.3	1.492	19	40	11	23	7	7.2	5.8	25	35	4
232	CIMMYTMA-016244	SeeD	-93.89	16.23	ZAPCHI	0.26479	0.378455	0.030167	5.15327	68.4014	0.00630871	0.0870813	10.0129	0.0607346	2.07	1.29	0.11	3.34	7	6.2	6.6	3.85	13.17	3.69	2.74	0.96	0.07	0.06	19.48	44	96	27	29	1.29	39	36	18	13.65	1.524	12	33	17	25	2	6.8	5.5	22	45	6
233	CIMMYTMA-013720	SeeD	-92.5	16.8333	OLOTON	0.286552	0.400272	0.0561452	3.21824	67.7586	0.00562961	0.08507	8.23114	0.0481092	2.57	2.73	0.23	5.06	6.3	5.7	6.6	0.05	11.72	1.56	0.1	0.41	0	0	17.26	58	91	22	20	1.41	28	28	12	1.26	1.406	26	37	18	33	9	5.9	4.8	18	45	4
234	CIMMYTMA-000502	SeeD	-92.8175	16.568	OLOTIL	0.271042	0.379928	0.0355187	5.44307	68.1952	0.00629018	0.086253	10.0923	0.0634387	2.82	5.14	0.43	3.75	6.9	5.6	6.6	0.19	10.36	3.19	0.24	0.51	0.02	0.02	27.09	58	94	25	17	1.11	35	25	15	2.2	1.52	23	40	17	25	4	6.7	5	25	35	1
235	CIMMYTMA-017810	SeeD	-92.8167	16.5667	OLOTIL	0.271034	0.379674	0.0355187	5.44307	67.9372	0.00617339	0.0863065	10.0903	0.0631775	2.82	5.14	0.43	3.75	6.9	5.6	6.6	0.19	10.36	3.19	0.24	0.51	0.02	0.02	27.09	58	94	25	17	1.11	35	25	15	2.2	1.53	24	39	14	24	4	6.7	5.1	23	38	4
236	CIMMYTMA-002156	SeeD	-92.8167	16.5667	TUXPEN	0.271034	0.379674	0.0355187	5.44307	67.9372	0.00617339	0.0863065	10.0903	0.0631775	2.82	5.14	0.43	3.75	6.9	5.6	6.6	0.19	10.36	3.19	0.24	0.51	0.02	0.02	27.09	58	94	25	17	1.11	35	25	15	2.2	1.53	24	39	14	24	4	6.7	5.1	23	38	4
237	CIMMYTMA-016286	SeeD	-92.5667	16.3333		0.282103	0.386274	0.0291056	8.25819	68.4088	0.00523677	0.0786743	10.5204	0.0547136	1.95	5.9	0.5	3.75	7.4	5.3	6.1	0.19	10.4	3.4	0.17	0.64	0.02	0.02	32.94	40	94	27	34	1.05	25	32	23	2.21	1.467	30	48	12	24	6	6.3	5	23	30	1
238	CIMMYTMA-013325	SeeD	-92.7333	15.8667		0.279666	0.382927	0.0657079	9.15176	67.6999	0.0062952	0.0874409	10.222	0.0632996	8.4	3.95	0.33	0.86	5.7	4.7	5.1	0.08	3.15	1.35	0.15	0.31	0.56	2.12	18.08	53	69	27	20	1.19	36	25	15	1.15	1.5	17	45	15	26	3	6.1	5.1	22	33	1
239	CIMMYTMA-000771	SeeD	-92.7206	16.5762	ZAPCHI	0.272093	0.378419	0.0561452	3.21824	66.2616	0.00631476	0.0861657	10.0944	0.0630684	2.82	2.73	0.23	5.06	6.3	5.7	6.6	0.05	11.72	1.56	0.1	0.41	0	0	17.26	58	91	22	20	1.41	28	28	12	1.26	1.521	20	39	21	14	4	6.6	5	24	38	4
240	CIMMYTMA-005718	SeeD	-92.3833	16.2833	TUXPEN	0.270701	0.385494	0.0609863	5.44362	68.304	0.00622333	0.0870686	9.98715	0.0607883	4.06	1.29	0.11	5.06	7	6.2	6.6	0.05	13.17	3.69	2.74	0.96	0	0	19.48	44	96	27	29	1.29	39	36	18	13.65	1.549	12	34	6	25	1	6.5	5.4	25	41	4
241	CIMMYTMA-000506	SeeD	-92.5644	16.3329	TUXPEN	0.274748	0.378674	0.0355187	5.44307	67.5595	0.00599958	0.0889184	10.3342	0.0634686	2.67	5.14	0.43	3.75	6.9	5.6	6.6	0.19	10.36	3.19	0.24	0.51	0.02	0.02	27.09	58	94	25	17	1.11	31	25	15	2.2	1.514	21	37	26	23	5	6.7	5	24	39	4
242	CIMMYTMA-023874	SeeD	-101.089	25.5933	TAMAUL	0.300807	0.429776	0.0804257	11.3874	66.5241	0.00545407	0.0806166	10.1322	0.0555119	3.16	1.02	0.09	3.12	7.2	5.8	7.4	0.08	13.15	2.39	0.26	0.81	0	0	8.57	72	100	18	10	1.5	31	28	12	1.88	1.521	22	40	18	7	3	8.2	7	31	30	1
243	CIMMYTMA-002123	SeeD	-100.833	25.45	CELAYA	0.304011	0.441553	0.113417	11.3863	63.489	0.00586967	0.0849421	10.0435	0.0574904	3.16	1.02	0.09	6.26	7.2	5.8	7.4	0.36	13.15	2.39	0.26	0.81	0	0	8.57	72	100	18	10	1.5	31	28	12	1.88	1.527	19	40	14	7	2	8.2	6.8	25	35	1
244	CIMMYTMA-002124	SeeD	-102.183	25.45	TUXPEN	0.304011	0.441553	0.0805668	11.3863	63.489	0.00586967	0.0849421	10.0435	0.0574904	3.16	1.02	0.09	3.12	7.2	5.8	7.4	0.08	13.15	2.39	0.26	0.81	0	0	8.57	72	100	18	10	1.5	31	28	12	1.88	1.527	19	40	14	7	2	8.2	6.8	25	35	1
245	CIMMYTMA-000447	SeeD	-102.185	25.4587	TUXPEN	0.305143	0.443548	0.0805668	11.3863	63.3043	0.00633604	0.0855367	10.0684	0.059827	3.16	1.02	0.09	3.12	7.2	5.8	7.4	0.08	13.15	2.39	0.26	0.81	0	0	8.57	72	100	18	10	1.5	31	28	12	1.88	1.508	21	41	14	6	3	8.2	6.7	26	33	1
246	CIMMYTMA-002125	SeeD	-103.005	25.722	TUXPEN	0.305118	0.443332	0.111401	8.59763	64.7058	0.00626383	0.0863266	9.92675	0.0653898	2.25	2.46	0.21	6.97	8.2	7.2	7.6	0.13	15.79	2.46	0.52	0.92	0	0	11.8	64	100	23	13	1.45	28	26	13	1.59	1.554	21	41	5	4	1	8.4	7.5	29	30	1
247	CIMMYTMA-023629	SeeD	-102.983	25.75	TAMAUL	0.305156	0.443486	0.113417	11.3863	64.7067	0.00626485	0.0863344	9.94044	0.0653677	2.25	2.46	0.21	6.97	8.2	7.2	7.6	0.13	15.79	2.46	0.52	0.92	0	0	11.8	64	100	23	13	1.45	28	26	13	1.59	1.571	21	43	6	3	1	8.4	7.6	26	31	1
248	CIMMYTMA-002126	SeeD	-101.543	26.9123	TUXPEN	0.3036	0.435539	0.0855897	8.38976	64.2432	0.00645919	0.0866663	10.0149	0.0687017	3.16	0.88	0.07	6.21	7	5.9	6.9	0.04	12.44	1.8	0.23	0.44	0.01	0.01	9.21	75	97	17	8	1.51	31	28	12	2.12	1.552	22	38	9	7	3	8.3	7.1	34	28	4
249	CIMMYTMA-001939	SeeD	-101.502	27.9119	TUXPEN	0.292584	0.424198	0.087093	11.6971	64.9652	0.00569184	0.0845306	9.96523	0.0651417	2.26	0.53	0.06	3.47	7.6	6.2	7.6	0.32	22.64	4.33	0.27	1.01	0	0	18.38	47	100	19	34	1.23	28	31	19	2.02	1.521	25	37	3	13	4	8.1	6.6	26	36	4
250	CIMMYTMA-013326	SeeD	-101.551	27.0841		0.303331	0.435212	0.0854551	11.6971	64.4879	0.00635446	0.0869247	9.62536	0.0684156	2.26	0.48	0.01	2.33	8	6	6.8	1.24	14.99	3.6	0.81	1.08	0	0	5.08	58	100	36	6	1.5	28	28	13	0.64	1.539	24	40	5	7	2	8.4	7.1	31	29	1
251	CIMMYTMA-000446	SeeD	-103.275	25.4345	TUXPEN	0.305173	0.443573	0.111401	8.59763	65.0201	0.00615902	0.0854186	9.95021	0.0642041	2.25	2.46	0.21	6.97	8.2	7.2	7.6	0.13	15.79	2.46	0.52	0.92	0	0	11.8	64	100	23	13	1.45	28	26	13	1.59	1.552	20	39	11	3	1	8.3	7.5	29	32	4
252	CIMMYTMA-000672	SeeD	-100.783	28.4167	TUXPEN	0.300506	0.433231	0.0482245	4.68515	68.479	0.00532326	0.0778813	8.89071	0.0444684	1.53	2.44	0.21	2	6.2	5.4	6.2	0.2	13.62	4.25	0.19	0.48	0	0	16.15	45	84	32	23	1.33	41	30	18	1.3	1.533	25	37	22	14	6	7.2	5.5	23	40	4
253	CIMMYTMA-005716	SeeD	-100.933	28.5	TUXPEN	0.284489	0.427233	0.0848967	11.6971	64.4374	0.00543045	0.0843897	9.89681	0.0630197	2.23	0.49	0.05	2	8.4	7.2	7.9	0.2	18.48	2.34	0.19	1.39	0	0	6.46	70	100	18	12	1.5	40	24	13	2.78	1.53	23	44	4	13	4	8	6.7	27	29	1
254	CIMMYTMA-001943	SeeD	-100.933	28.5	TUXPEN	0.284489	0.427233	0.0848967	11.6971	64.4374	0.00543045	0.0843897	9.89681	0.0630197	2.23	0.49	0.05	2	8.4	7.2	7.9	0.2	18.48	2.34	0.19	1.39	0	0	6.46	70	100	18	12	1.5	40	24	13	2.78	1.53	23	44	4	13	4	8	6.7	27	29	1
255	CIMMYTMA-005455	SeeD	-100.925	28.481	TUXPEN	0.284536	0.426329	0.0848967	11.6971	64.2196	0.00543045	0.0843897	9.89903	0.0630197	2.26	0.49	0.05	2	8.4	7.2	7.9	0.2	18.48	2.34	0.19	1.39	0	0	6.46	70	100	18	12	1.5	28	24	13	2.78	1.538	22	44	5	11	3	8.2	6.7	27	29	1
256	CIMMYTMA-002130	SeeD	-100.903	28.601	TUXPEN	0.285104	0.426994	0.0848967	11.6971	64.2267	0.00555327	0.0841913	9.9001	0.0631357	2.23	0.49	0.05	2	8.4	7.2	7.9	0.2	18.48	2.34	0.19	1.39	0	0	6.46	70	100	18	12	1.5	40	24	13	2.78	1.543	22	43	3	11	2	8	6.6	26	30	1
257	CIMMYTMA-000451	SeeD	-100.928	28.5505		0.284989	0.427703	0.0848967	11.6971	64.2368	0.00543045	0.0843897	9.89248	0.063054	2.23	0.49	0.05	2	8.4	7.2	7.9	0.2	18.48	2.34	0.19	1.39	0	0	6.46	70	100	18	12	1.5	40	24	13	2.78	1.537	26	45	4	11	2	8.1	6.8	32	24	1
258	CIMMYTMA-005456	SeeD	-100.726	28.2698	TUXPEN	0.285129	0.42706	0.0848967	11.6971	64.9619	0.00545368	0.0854933	10.0513	0.068719	2.14	0.49	0.05	2	8.4	7.2	7.9	0.2	18.48	2.34	0.19	1.39	0	0	6.46	70	100	18	12	1.5	31	24	13	2.78	1.532	20	40	5	10	3	8.1	6.6	31	29	1
259	CIMMYTMA-006397	SeeD	-100.733	28.2333		0.285344	0.428246	0.0848967	11.6971	65.0193	0.00540096	0.084802	9.89425	0.0652492	2.14	0.49	0.05	2	8.4	7.2	7.9	0.2	18.48	2.34	0.19	1.39	0	0	6.46	70	100	18	12	1.5	31	24	13	2.78	1.528	21	40	8	13	4	8.1	6.7	29	32	4
260	CIMMYTMA-000449	SeeD	-100.726	28.2698	TUXPEN	0.285129	0.42706	0.0848967	11.6971	64.9619	0.00545368	0.0854933	10.0513	0.068719	2.14	0.49	0.05	2	8.4	7.2	7.9	0.2	18.48	2.34	0.19	1.39	0	0	6.46	70	100	18	12	1.5	31	24	13	2.78	1.532	20	40	5	10	3	8.1	6.6	31	29	1
261	CIMMYTMA-000452	SeeD	-100.776	28.3461	CELAYA	0.284914	0.42682	0.0848967	11.6971	64.8057	0.00545368	0.0849387	9.89337	0.0655066	2.14	0.49	0.05	2	8.4	7.2	7.9	0.2	18.48	2.34	0.19	1.39	0	0	6.46	70	100	18	12	1.5	31	24	13	2.78	1.529	21	40	5	12	3	8.2	6.8	27	33	4
262	CIMMYTMA-002132	SeeD	-103.796	19.2746	CELAYA	0.27655	0.392418	0.0237677	2.92797	64.5366	0.00621957	0.0846373	10.3261	0.060626	4.71	3.15	0.27	0.51	6.5	5.5	6.2	0.09	15.83	5.09	0.16	0.51	0.04	0.01	20.22	36	87	34	29	1.25	37	33	21	3.75	1.541	23	38	13	20	1	7.2	5.5	21	41	4
263	CIMMYTMA-000854	SeeD	-103.848	18.9334	TUXPEN	0.272663	0.387949	0.0230344	3.58809	66.6206	0.00634389	0.0872369	9.97523	0.0628452	4.71	3.68	0.32	0.33	6.5	5.5	6.5	0.11	21.01	6.82	0.2	0.56	0.05	0	19.45	28	88	38	34	1.21	41	39	25	1	1.544	20	37	9	16	8	7.6	5.7	26	37	4
264	CIMMYTMA-002134	SeeD	-103.8	19.2	VANDEN	0.27814	0.402069	0.0237677	2.92797	64.5491	0.00624344	0.0867791	10.2842	0.0629619	4.71	3.15	0.27	0.51	6.5	5.5	6.2	0.09	15.83	5.09	0.16	0.51	0.04	0.01	20.22	36	87	34	29	1.25	37	33	21	3.75	1.537	25	42	16	11	3	7.3	5.6	25	33	1
265	CIMMYTMA-002136	SeeD	-103.848	18.9334	VANDEN	0.272663	0.387949	0.0230344	3.58809	66.6206	0.00634389	0.0872369	9.97523	0.0628452	4.71	3.68	0.32	0.33	6.5	5.5	6.5	0.11	21.01	6.82	0.2	0.56	0.05	0	19.45	28	88	38	34	1.21	41	39	25	1	1.544	20	37	9	16	8	7.6	5.7	26	37	4
266	CIMMYTMA-020407	SeeD	-103.848	18.9334		0.272663	0.387949	0.0230344	3.58809	66.6206	0.00634389	0.0872369	9.97523	0.0628452	4.71	3.68	0.32	0.33	6.5	5.5	6.5	0.11	21.01	6.82	0.2	0.56	0.05	0	19.45	28	88	38	34	1.21	41	39	25	1	1.544	20	37	9	16	8	7.6	5.7	26	37	4
267	CIMMYTMA-002528	SeeD	-103.848	18.9334		0.272663	0.387949	0.0230344	3.58809	66.6206	0.00634389	0.0872369	9.97523	0.0628452	4.71	3.68	0.32	0.33	6.5	5.5	6.5	0.11	21.01	6.82	0.2	0.56	0.05	0	19.45	28	88	38	34	1.21	41	39	25	1	1.544	20	37	9	16	8	7.6	5.7	26	37	4
268	CIMMYTMA-001801	SeeD	-103.587	19.3254	CELAYA	0.273125	0.378316	0.0751198	7.24129	68.3566	0.00607367	0.0868547	10.9928	0.0521352	4.71	0.58	0.04	0	5.8	5.6	5.6	0	2.63	0.63	0.1	0.2	0.06	0.09	14.25	68	80	28	4	1.5	33	12	4	1.81	1.54	19	41	24	22	3	6.3	5.3	21	38	1
269	CIMMYTMA-016252	SeeD	-103.733	19.3333		0.28302	0.384122	0.0681344	9.52893	67.8957	0.00547732	0.0835908	10.4885	0.0624269	13.04	3.81	0.32	0.51	6.3	5.1	5.7	0.09	8.21	1.78	0.11	0.47	0.04	0.01	23.47	39	76	27	33	1.19	36	37	23	0.92	1.41	22	37	11	19	9	5.5	4.5	21	42	4
270	CIMMYTMA-013329	SeeD	-103.717	19.2333		0.273994	0.38535	0.0468	4.4521	66.754	0.0056423	0.0895319	11.8388	0.0668365	3.39	1.69	0.14	0.51	6.1	5.5	5.8	0.09	8.11	2.5	0.13	0.32	0.04	0.01	17	55	82	31	13	1.4	50	23	12	1.29	1.473	26	42	25	19	7	6.6	5.3	23	34	1
271	CIMMYTMA-020383	SeeD	-103.717	19.2333		0.273994	0.38535	0.0468	4.4521	66.754	0.0056423	0.0895319	11.8388	0.0668365	3.39	1.69	0.14	0.51	6.1	5.5	5.8	0.09	8.11	2.5	0.13	0.32	0.04	0.01	17	55	82	31	13	1.4	50	23	12	1.29	1.473	26	42	25	19	7	6.6	5.3	23	34	1
272	CIMMYTMA-023307	SeeD	-103.562	25.6241	CHALQU	0.30522	0.444001	0.0822194	8.59763	64.9095	0.00616589	0.0855017	9.8538	0.0658969	1.64	1.6	0.14	0	6	4.5	6.5	0	7.11	2.82	0.35	0.6	0	0	10.8	70	100	20	10	1.5	27	30	16	1	1.548	22	42	7	6	3	8.3	7	28	31	1
273	CIMMYTMA-018348	SeeD	-104.7	24.52	CELAYA	0.305758	0.446914	0.0360592	6.02656	64.9953	0.00546043	0.0821964	9.97528	0.0510518	2.14	2.03	0.17	1.49	7.6	5.6	6.7	0.32	26.96	8.59	0.26	0.67	0.01	0	25.67	22	96	27	51	1.13	47	42	29	0.86	1.535	22	41	8	5	3	7.6	6.3	26	34	1
274	CIMMYTMA-020822	SeeD	-104.117	24.45	CHALQU	0.302561	0.433874	0.0417331	6.31551	64.8374	0.00514548	0.080739	9.96007	0.0480094	1.62	1.74	0.15	1.39	7.3	5.3	6.5	0.54	18.35	5.88	0.23	0.72	0.01	0.01	18.96	44	98	24	32	1.24	26	36	23	1.62	1.556	21	44	11	6	2	7.9	6.7	22	34	1
275	CIMMYTMA-020952	SeeD	-103.667	24.8833	CHALQU	0.305885	0.446289	0.0978157	8.59433	64.2041	0.00630038	0.0847504	10.0526	0.0580577	1.64	1.03	0.08	6.21	7	5.7	6.5	0.04	13.11	2.13	0.26	0.5	0	0	8.7	75	100	16	9	1.51	27	30	16	1.79	1.573	25	45	12	5	2	8.3	7	29	27	1
276	CIMMYTMA-020835	SeeD	-104.611	24.2096	CELAYA	0.307532	0.446343	0.0417331	6.31551	67.2848	0.00517543	0.0809247	10.0598	0.0499256	2.14	1.74	0.15	1.39	7.3	5.3	6.5	0.54	18.35	5.88	0.23	0.72	0.01	0.01	18.96	44	98	24	32	1.24	31	36	23	1.62	1.546	19	41	9	6	2	8.1	6.6	19	40	1
277	CIMMYTMA-020733	SeeD	-104.667	24.5167		0.306263	0.444043	0.0340237	5.94263	65.3409	0.00545953	0.0805365	10.035	0.0502534	2.14	2.29	0.2	1.49	7	5.6	6.4	0.32	21.34	6.78	0.22	0.56	0.01	0	22.42	36	92	29	35	1.21	46	36	24	1.25	1.527	21	44	10	20	2	7.8	6.3	22	35	1
278	CIMMYTMA-020823	SeeD	-103.667	24.8833	CHALQU	0.305885	0.446289	0.0978157	8.59433	64.2041	0.00630038	0.0847504	10.0526	0.0580577	1.64	1.03	0.08	6.21	7	5.7	6.5	0.04	13.11	2.13	0.26	0.5	0	0	8.7	75	100	16	9	1.51	27	30	16	1.79	1.573	25	45	12	5	2	8.3	7	29	27	1
279	CIMMYTMA-020738	SeeD	-104.667	24.5167	CONNOR	0.308298	0.450812	0.0360592	6.02656	64.7909	0.00555976	0.081758	9.95677	0.0505444	2.14	2.03	0.17	1.49	7.6	5.6	6.7	0.32	26.96	8.59	0.26	0.67	0.01	0	25.67	22	96	27	51	1.13	47	42	29	0.86	1.547	23	43	15	8	2	8.5	6.5	21	36	1
280	CIMMYTMA-024665	SeeD	-104.667	24.5167		0.308298	0.450812	0.0360592	6.02656	64.7909	0.00555976	0.081758	9.95677	0.0505444	2.14	2.03	0.17	1.49	7.6	5.6	6.7	0.32	26.96	8.59	0.26	0.67	0.01	0	25.67	22	96	27	51	1.13	47	42	29	0.86	1.547	23	43	15	8	2	8.5	6.5	21	36	1
281	CIMMYTMA-018266	SeeD	-104.367	24.5296	BOLITA	0.307381	0.447469	0.0424808	5.94263	65.6026	0.00509056	0.0815194	9.98869	0.0498826	1.62	3.06	0.26	0.23	6.4	5.2	6.5	0.07	16.84	5.62	0.24	0.57	0.03	0	16.85	41	92	32	27	1.29	41	39	25	1	1.556	24	43	25	6	3	7.6	6.5	19	38	1
282	CIMMYTMA-013734	SeeD	-103.3	25.74		0.305318	0.444104	0.111401	8.59763	65.0438	0.00616449	0.0855557	9.94688	0.0658967	2.25	2.46	0.21	6.97	8.2	7.2	7.6	0.13	15.79	2.46	0.52	0.92	0	0	11.8	64	100	23	13	1.45	28	26	13	1.59	1.577	22	38	6	4	1	8.4	7.3	28	34	4
283	CIMMYTMA-026886	SeeD	-104.121	24.4703		0.300318	0.430455	0.0417331	6.31551	65.049	0.00524126	0.0808672	9.96716	0.0496703	1.62	1.74	0.15	1.39	7.3	5.3	6.5	0.54	18.35	5.88	0.23	0.72	0.01	0.01	18.96	44	98	24	32	1.24	26	36	23	1.62	1.542	21	44	13	5	2	7.4	6.7	20	36	1
284	CIMMYTMA-015980	SeeD	-105.538	26.4476	CELAYA	0.306245	0.446189	0.0438596	4.5858	64.9404	0.00541819	0.0826923	10.1229	0.0505743	1.62	2.37	0.2	0.19	6.2	5.5	6.1	0.06	13.81	4.54	0.15	0.42	0.06	0.03	16.34	45	85	32	23	1.32	41	28	17	1.73	1.552	22	41	16	6	3	7.9	6.6	20	39	1
285	CIMMYTMA-017974	SeeD	-105.538	26.4476		0.306245	0.446189	0.0438596	4.5858	64.9404	0.00541819	0.0826923	10.1229	0.0505743	1.62	2.37	0.2	0.19	6.2	5.5	6.1	0.06	13.81	4.54	0.15	0.42	0.06	0.03	16.34	45	85	32	23	1.32	41	28	17	1.73	1.552	22	41	16	6	3	7.9	6.6	20	39	1
286	CIMMYTMA-023881	SeeD	-104.717	24.5167	CONNOR	0.307386	0.448667	0.0360592	6.02656	64.7629	0.00546452	0.0821864	9.96922	0.0513366	2.14	2.03	0.17	1.49	7.6	5.6	6.7	0.32	26.96	8.59	0.26	0.67	0.01	0	25.67	22	96	27	51	1.13	47	42	29	0.86	1.54	22	38	9	7	3	7.7	6.2	27	34	4
287	CIMMYTMA-024777	SeeD	-104.5	22.5133		0.296375	0.414321	0.0336034	5.20638	64.4978	0.00589589	0.0846091	9.66491	0.0612389	1.21	1.94	0.16	0.16	6.1	5.2	6	0.03	9.7	3.24	0.2	0.45	0.04	0.03	15.24	55	89	28	17	1.39	24	25	14	1.28	1.544	29	42	27	15	3	7.3	6	20	38	1
288	CIMMYTMA-007231	SeeD	-106.984	24.9727	TUXPEN	0.275369	0.384532	0.0428201	7.59913	66.948	0.0061598	0.0895774	9.27059	0.0626618	2.12	1.87	0.16	0.11	6.1	5.5	5.9	0.03	10.4	2.98	0.15	0.35	0.06	0.06	15.65	51	85	32	17	1.38	39	26	14	12.15	1.535	19	50	23	22	3	6.9	6.3	20	30	1
289	CIMMYTMA-007236	SeeD	-106.394	24.6172	REVENT	0.275547	0.383173	0.0445197	7.6121	64.0707	0.00609789	0.0876529	9.31624	0.0626668	4.44	1.94	0.16	0.16	6.1	5.2	6	0.03	9.7	3.24	0.2	0.45	0.04	0.03	15.24	55	89	28	17	1.39	34	25	14	1.28	1.564	25	49	31	15	3	7.2	5.9	22	29	1
290	CIMMYTMA-007241	SeeD	-106.394	24.6172	TABPER	0.275547	0.383173	0.0445197	7.6121	64.0707	0.00609789	0.0876529	9.31624	0.0626668	4.44	1.94	0.16	0.16	6.1	5.2	6	0.03	9.7	3.24	0.2	0.45	0.04	0.03	15.24	55	89	28	17	1.39	34	25	14	1.28	1.564	25	49	31	15	3	7.2	5.9	22	29	1
291	CIMMYTMA-007247	SeeD	-106.925	24.9813	TABPER	0.272527	0.379588	0.0445197	7.6121	66.2567	0.00614417	0.0895766	9.32974	0.0625606	2.12	1.94	0.16	0.16	6.1	5.2	6	0.03	9.7	3.24	0.2	0.45	0.04	0.03	15.24	55	89	28	17	1.39	27	25	14	1.28	1.545	17	45	29	19	2	6.9	5.8	19	36	1
292	CIMMYTMA-016257	SeeD	-106.394	24.6182		0.275547	0.383173	0.0445197	7.6121	64.0707	0.00608675	0.0876529	9.31624	0.0626668	4.44	1.94	0.16	0.16	6.1	5.2	6	0.03	9.7	3.24	0.2	0.45	0.04	0.03	15.24	55	89	28	17	1.39	34	25	14	1.28	1.56	24	45	29	15	3	7.3	6.2	22	33	1
293	CIMMYTMA-006933	SeeD	-106.533	25.1333	TABLON	0.265469	0.365606	0.0450044	7.09887	69.2959	0.00507681	0.082061	10.2784	0.0496396	1.63	1.94	0.16	0.16	6.1	5.2	6	0.03	9.7	3.24	0.2	0.45	0.04	0.03	15.24	55	89	28	17	1.39	32	25	14	1.28	1.536	25	39	41	21	6	6	5.5	24	37	4
294	CIMMYTMA-006886	SeeD	-105.733	25.3333	BOLITA	0.304142	0.444707	0.0468136	2.45152	65.7474	0.0052051	0.0814022	10.1354	0.0500718	0	1.94	0.16	0.16	6.1	5.2	6	0.03	9.7	3.24	0.2	0.45	0.04	0.03	15.24	55	89	28	17	1.39	41	25	14	1.28	1.515	26	47	31	7	3	7.9	6.7	20	33	1
295	CIMMYTMA-006887	SeeD	-105.733	25.3333	BOLITA	0.304142	0.444707	0.0468136	2.45152	65.7474	0.0052051	0.0814022	10.1354	0.0500718	0	1.94	0.16	0.16	6.1	5.2	6	0.03	9.7	3.24	0.2	0.45	0.04	0.03	15.24	55	89	28	17	1.39	41	25	14	1.28	1.515	26	47	31	7	3	7.9	6.7	20	33	1
296	CIMMYTMA-006888	SeeD	-105.733	25.3333	BOLITA	0.304142	0.444707	0.0468136	2.45152	65.7474	0.0052051	0.0814022	10.1354	0.0500718	0	1.94	0.16	0.16	6.1	5.2	6	0.03	9.7	3.24	0.2	0.45	0.04	0.03	15.24	55	89	28	17	1.39	41	25	14	1.28	1.515	26	47	31	7	3	7.9	6.7	20	33	1
297	CIMMYTMA-006889	SeeD	-105.733	25.3333	BOLITA	0.304142	0.444707	0.0468136	2.45152	65.7474	0.0052051	0.0814022	10.1354	0.0500718	0	1.94	0.16	0.16	6.1	5.2	6	0.03	9.7	3.24	0.2	0.45	0.04	0.03	15.24	55	89	28	17	1.39	41	25	14	1.28	1.515	26	47	31	7	3	7.9	6.7	20	33	1
298	CIMMYTMA-006900	SeeD	-106.568	25.2154	TABLON	0.274652	0.372764	0.0450044	7.09887	69.8146	0.00477552	0.0777514	10.1288	0.0455319	1.63	1.94	0.16	0.16	6.1	5.2	6	0.03	9.7	3.24	0.2	0.45	0.04	0.03	15.24	55	89	28	17	1.39	32	25	14	1.28	1.505	23	39	32	23	6	6.3	5.4	30	32	4
299	CIMMYTMA-006903	SeeD	-106.568	25.2154	MDULCE	0.274652	0.372764	0.0450044	7.09887	69.8146	0.00477552	0.0777514	10.1288	0.0455319	1.63	1.94	0.16	0.16	6.1	5.2	6	0.03	9.7	3.24	0.2	0.45	0.04	0.03	15.24	55	89	28	17	1.39	32	25	14	1.28	1.505	23	39	32	23	6	6.3	5.4	30	32	4
300	CIMMYTMA-009162	SeeD	-106.385	24.8927	CRCHIH	0.265369	0.368875	0.0445197	7.6121	65.6907	0.00501473	0.0837638	10.2042	0.0552589	1.63	1.94	0.16	0.16	6.1	5.2	6	0.03	9.7	3.24	0.2	0.45	0.04	0.03	15.24	55	89	28	17	1.39	32	25	14	1.28	1.525	24	46	47	19	5	6.6	5.4	23	32	1
301	CIMMYTMA-007976	SeeD	-106.385	24.8927	CONNOR	0.265369	0.368875	0.0445197	7.6121	65.6907	0.00501473	0.0837638	10.2042	0.0552589	1.63	1.94	0.16	0.16	6.1	5.2	6	0.03	9.7	3.24	0.2	0.45	0.04	0.03	15.24	55	89	28	17	1.39	32	25	14	1.28	1.525	24	46	47	19	5	6.6	5.4	23	32	1
302	CIMMYTMA-007978	SeeD	-106.302	26.0356	CONNOR	0.274059	0.386762	0.0468563	4.45264	69.9252	0.00419071	0.0723377	7.31004	0.0328544	1.64	1.94	0.16	0.16	6.1	5.2	6	0.03	9.7	3.24	0.2	0.45	0.04	0.03	15.24	55	89	28	17	1.39	27	25	14	1.28	1.528	18	39	27	29	5	5.9	4.9	27	34	4
303	CIMMYTMA-007979	SeeD	-105.733	25.3333	CONNOR	0.303085	0.440784	0.0757297	11.3863	63.956	0.00631221	0.0853768	9.92791	0.063098	0	2.46	0.21	0.16	8.2	7.2	7.6	0.03	15.79	2.46	0.52	0.92	0.04	0.03	11.8	64	100	23	13	1.45	28	26	13	1.59	1.508	23	27	5	3	6	8.7	7.8	40	34	7
304	CIMMYTMA-006912	SeeD	-104.767	24.2167	CONNOR	0.289781	0.406746	0.0445173	7.8201	69.6752	0.00490657	0.0803177	9.85629	0.0492381	0	1.94	0.16	0.16	6.1	5.2	6	0.03	9.7	3.24	0.2	0.45	0.04	0.03	15.24	55	89	28	17	1.39	46	25	14	1.28	1.541	20	44	39	15	4	6.5	6.3	19	37	1
305	CIMMYTMA-006914	SeeD	-104.394	23.4808	SNJUAN	0.305621	0.449616	0.0340878	6.1529	63.5708	0.00606307	0.0845801	9.63929	0.0617082	1.21	1.94	0.16	0.16	6.1	5.2	6	0.03	9.7	3.24	0.2	0.45	0.04	0.03	15.24	55	89	28	17	1.39	24	25	14	1.28	1.504	22	42	16	6	2	7.7	6.6	24	34	1
306	CIMMYTMA-006916	SeeD	-104.394	23.4808	CONNOR	0.305621	0.449616	0.0340878	6.1529	63.5708	0.00606307	0.0845801	9.63929	0.0617082	1.21	1.94	0.16	0.16	6.1	5.2	6	0.03	9.7	3.24	0.2	0.45	0.04	0.03	15.24	55	89	28	17	1.39	24	25	14	1.28	1.504	22	42	16	6	2	7.7	6.6	24	34	1
307	CIMMYTMA-016449	SeeD	-104.47	24.771	CONNOR	0.307749	0.45314	0.0424808	5.94263	65.6409	0.00528015	0.0838916	9.79541	0.0618924	0	3.06	0.26	0.23	6.4	5.2	6.5	0.07	16.84	5.62	0.24	0.57	0.03	0	16.85	41	92	32	27	1.29	41	39	25	1	1.527	23	46	21	6	3	8.5	6.8	22	32	1
308	CIMMYTMA-006917	SeeD	-104.394	23.4808	CONNOR	0.305621	0.449616	0.0340878	6.1529	63.5708	0.00606307	0.0845801	9.63929	0.0617082	1.21	1.94	0.16	0.16	6.1	5.2	6	0.03	9.7	3.24	0.2	0.45	0.04	0.03	15.24	55	89	28	17	1.39	24	25	14	1.28	1.504	22	42	16	6	2	7.7	6.6	24	34	1
309	CIMMYTMA-006921	SeeD	-104.394	23.4808	CONNOR	0.305621	0.449616	0.0340878	6.1529	63.5708	0.00606307	0.0845801	9.63929	0.0617082	1.21	1.94	0.16	0.16	6.1	5.2	6	0.03	9.7	3.24	0.2	0.45	0.04	0.03	15.24	55	89	28	17	1.39	24	25	14	1.28	1.504	22	42	16	6	2	7.7	6.6	24	34	1
310	CIMMYTMA-006923	SeeD	-104.396	23.4788	CONNOR	0.305621	0.449616	0.0340878	6.1529	63.5708	0.00618418	0.0845801	9.63929	0.0617082	1.21	1.94	0.16	0.16	6.1	5.2	6	0.03	9.7	3.24	0.2	0.45	0.04	0.03	15.24	55	89	28	17	1.39	24	25	14	1.28	1.504	21	42	18	6	2	7.9	6.5	25	34	1
311	CIMMYTMA-006926	SeeD	-104.395	23.4789	CONNOR	0.305621	0.449616	0.0340878	6.1529	63.5708	0.00618418	0.0845801	9.63929	0.0617082	1.21	1.94	0.16	0.16	6.1	5.2	6	0.03	9.7	3.24	0.2	0.45	0.04	0.03	15.24	55	89	28	17	1.39	24	25	14	1.28	1.504	21	42	18	6	2	7.9	6.5	25	34	1
312	CIMMYTMA-006927	SeeD	-104.682	23.9724	CONNOR	0.305308	0.44427	0.0340878	6.1529	69.2771	0.00565168	0.0796678	10.0268	0.0491689	0	1.94	0.16	0.16	6.1	5.2	6	0.03	9.7	3.24	0.2	0.45	0.04	0.03	15.24	55	89	28	17	1.39	29	25	14	1.28	1.541	21	43	9	22	2	7.8	6.6	20	37	1
313	CIMMYTMA-007980	SeeD	-104.682	23.9724	CONNOR	0.305308	0.44427	0.0340878	6.1529	69.2771	0.00565168	0.0796678	10.0268	0.0491689	0	1.94	0.16	0.16	6.1	5.2	6	0.03	9.7	3.24	0.2	0.45	0.04	0.03	15.24	55	89	28	17	1.39	29	25	14	1.28	1.541	21	43	9	22	2	7.8	6.6	20	37	1
314	CIMMYTMA-007981	SeeD	-104.682	23.9724	CONNOR	0.305308	0.44427	0.0340878	6.1529	69.2771	0.00565168	0.0796678	10.0268	0.0491689	0	1.94	0.16	0.16	6.1	5.2	6	0.03	9.7	3.24	0.2	0.45	0.04	0.03	15.24	55	89	28	17	1.39	29	25	14	1.28	1.541	21	43	9	22	2	7.8	6.6	20	37	1
315	CIMMYTMA-007982	SeeD	-104.654	23.9726	CONNOR	0.305534	0.445223	0.0340878	6.1529	68.4986	0.00563688	0.0796586	10.0359	0.0492569	0	1.94	0.16	0.16	6.1	5.2	6	0.03	9.7	3.24	0.2	0.45	0.04	0.03	15.24	55	89	28	17	1.39	31	25	14	1.28	1.52	21	43	10	18	2	7.9	6.5	22	36	1
316	CIMMYTMA-019414	SeeD	-104.099	24.4654	CHALQU	0.303525	0.435855	0.0417331	6.31551	64.7124	0.00514934	0.0810392	9.95603	0.0484277	1.62	1.74	0.15	1.39	7.3	5.3	6.5	0.54	18.35	5.88	0.23	0.72	0.01	0.01	18.96	44	98	24	32	1.24	26	36	23	1.62	1.551	25	40	11	11	2	7.6	6.9	18	42	4
317	CIMMYTMA-001489	SeeD	-104.467	24.7667	CONNOR	0.307781	0.453216	0.0424808	5.94263	65.5602	0.00492055	0.0841878	9.80308	0.0619486	0	3.06	0.26	0.23	6.4	5.2	6.5	0.07	16.84	5.62	0.24	0.57	0.03	0	16.85	41	92	32	27	1.29	41	39	25	1	1.542	23	45	25	6	2	8.1	6.9	19	37	1
318	CIMMYTMA-019370	SeeD	-104.767	24.5167	CONNOR	0.306263	0.444043	0.035364	5.94263	65.3409	0.00545953	0.0805365	10.035	0.0502534	2.14	2.29	0.2	1.01	7	5.6	6.4	0.23	21.34	6.78	0.22	0.56	0.03	0.01	22.42	36	92	29	35	1.21	46	36	24	1.25	1.527	21	44	10	20	2	7.8	6.3	22	35	1
319	CIMMYTMA-013400	SeeD	-104.767	24.5167	ELOTOC	0.306263	0.444043	0.035364	5.94263	65.3409	0.00545953	0.0805365	10.035	0.0502534	2.14	2.29	0.2	1.01	7	5.6	6.4	0.23	21.34	6.78	0.22	0.56	0.03	0.01	22.42	36	92	29	35	1.21	46	36	24	1.25	1.527	21	44	10	20	2	7.8	6.3	22	35	1
320	CIMMYTMA-016306	SeeD	-104.533	25.2	TUXPEN	0.305605	0.444824	0.0394004	6.31957	65.4552	0.00560544	0.0847969	10.0354	0.0619563	1.64	2.38	0.21	1.07	7.2	5.7	6.9	0.16	18.21	4.75	0.2	0.8	0.03	0	16.15	41	93	30	29	1.27	41	35	22	1.46	1.534	27	46	41	7	4	7.9	6.9	23	32	1
321	CIMMYTMA-023661	SeeD	-103.667	24.8833	CHALQU	0.305885	0.446289	0.0978157	8.59433	64.2041	0.00630038	0.0847504	10.0526	0.0580577	1.64	1.03	0.08	6.21	7	5.7	6.5	0.04	13.11	2.13	0.26	0.5	0	0	8.7	75	100	16	9	1.51	27	30	16	1.79	1.573	25	45	12	5	2	8.3	7	29	27	1
322	CIMMYTMA-023635	SeeD	-104.76	24.5025	ELOTOC	0.306836	0.445381	0.035364	5.94263	65.3832	0.00548128	0.0805177	10.035	0.0502461	2.14	2.29	0.2	1.01	7	5.6	6.4	0.23	21.34	6.78	0.22	0.56	0.03	0.01	22.42	36	92	29	35	1.21	46	36	24	1.25	1.536	23	40	10	20	2	7.8	6.5	22	38	4
323	CIMMYTMA-018447	SeeD	-103.7	24.8833	CHALQU	0.306472	0.451232	0.0978157	8.59433	64.2015	0.00650882	0.0848291	10.0908	0.0601103	1.64	1.03	0.08	6.21	7	5.7	6.5	0.04	13.11	2.13	0.26	0.5	0	0	8.7	75	100	16	9	1.51	27	30	16	1.79	1.544	25	46	16	5	3	8.4	7	27	27	1
324	CIMMYTMA-018448	SeeD	-104.767	24.5167	CHALQU	0.306263	0.444043	0.035364	5.94263	65.3409	0.00545953	0.0805365	10.035	0.0502534	2.14	2.29	0.2	1.01	7	5.6	6.4	0.23	21.34	6.78	0.22	0.56	0.03	0.01	22.42	36	92	29	35	1.21	46	36	24	1.25	1.527	21	44	10	20	2	7.8	6.3	22	35	1
325	CIMMYTMA-018581	SeeD	-103.7	24.8833	CHALQU	0.306472	0.451232	0.0978157	8.59433	64.2015	0.00650882	0.0848291	10.0908	0.0601103	1.64	1.03	0.08	6.21	7	5.7	6.5	0.04	13.11	2.13	0.26	0.5	0	0	8.7	75	100	16	9	1.51	27	30	16	1.79	1.544	25	46	16	5	3	8.4	7	27	27	1
326	CIMMYTMA-018582	SeeD	-103.869	24.4461	CONNOR	0.307368	0.451704	0.0417299	5.64087	64.8188	0.00528396	0.0810088	9.9707	0.0496116	1.62	1.74	0.15	1.39	7.3	5.3	6.5	0.54	18.35	5.88	0.23	0.72	0.01	0.01	18.96	44	98	24	32	1.24	26	36	23	1.62	1.539	28	45	20	8	3	7.7	6.8	22	33	1
327	CIMMYTMA-017958	SeeD	-104.767	24.5167		0.306263	0.444043	0.035364	5.94263	65.3409	0.00545953	0.0805365	10.035	0.0502534	2.14	2.29	0.2	1.01	7	5.6	6.4	0.23	21.34	6.78	0.22	0.56	0.03	0.01	22.42	36	92	29	35	1.21	46	36	24	1.25	1.527	21	44	10	20	2	7.8	6.3	22	35	1
328	CIMMYTMA-020409	SeeD	-104.5	22.5133		0.296375	0.414321	0.0336034	5.20638	64.4978	0.00589589	0.0846091	9.66491	0.0612389	1.21	1.94	0.16	0.16	6.1	5.2	6	0.03	9.7	3.24	0.2	0.45	0.04	0.03	15.24	55	89	28	17	1.39	24	25	14	1.28	1.544	29	42	27	15	3	7.3	6	20	38	1
329	CIMMYTMA-013737	SeeD	-104.5	22.5133	TABLON	0.296375	0.414321	0.0336034	5.20638	64.4978	0.00589589	0.0846091	9.66491	0.0612389	1.21	1.94	0.16	0.16	6.1	5.2	6	0.03	9.7	3.24	0.2	0.45	0.04	0.03	15.24	55	89	28	17	1.39	24	25	14	1.28	1.544	29	42	27	15	3	7.3	6	20	38	1
330	CIMMYTMA-020438	SeeD	-104.5	22.5133	TABLON	0.296375	0.414321	0.0336034	5.20638	64.4978	0.00589589	0.0846091	9.66491	0.0612389	1.21	1.94	0.16	0.16	6.1	5.2	6	0.03	9.7	3.24	0.2	0.45	0.04	0.03	15.24	55	89	28	17	1.39	24	25	14	1.28	1.544	29	42	27	15	3	7.3	6	20	38	1
331	CIMMYTMA-015893	SeeD	-100.072	21.1352	CELAYA	0.303639	0.440928	0.0280423	3.39738	63.5002	0.00542712	0.0871371	10.308	0.0644799	1.99	6.26	0.53	1.23	6.8	5.2	6.5	0.18	17.53	5.82	0.23	0.57	0.03	0	25.58	33	91	35	32	1.08	41	39	25	1.75	1.511	24	46	24	7	4	7.6	6.1	21	34	1
332	CIMMYTMA-015894	SeeD	-100.072	21.1352	CELAYA	0.303639	0.440928	0.0280423	3.39738	63.5002	0.00542712	0.0871371	10.308	0.0644799	1.99	6.26	0.53	1.23	6.8	5.2	6.5	0.18	17.53	5.82	0.23	0.57	0.03	0	25.58	33	91	35	32	1.08	41	39	25	1.75	1.511	24	46	24	7	4	7.6	6.1	21	34	1
333	CIMMYTMA-016455	SeeD	-100.325	21.1515		0.300105	0.438838	0.0348578	3.71951	68.7753	0.00533911	0.0812801	9.57184	0.0506806	1.99	3.68	0.32	0.33	6.5	5.5	6.5	0.11	21.01	6.82	0.2	0.56	0.05	0	19.45	28	88	38	34	1.21	41	39	25	1	1.547	25	41	13	6	3	7.6	6.1	19	40	1
334	CIMMYTMA-023886	SeeD	-101.284	20.9263		0.295957	0.420171	0.0202815	4.09592	67.8931	0.00648572	0.0919461	10.0501	0.0668766	2.14	1.61	0.14	1.34	7.1	5.4	6.5	0.27	20.76	6.54	0.23	0.59	0.03	0.02	20.28	38	88	26	36	1.25	46	39	23	1.46	1.539	21	40	16	6	4	7.6	6.1	21	39	1
335	CIMMYTMA-020965	SeeD	-101.167	21.4833		0.296901	0.436627	0.0694321	5.0055	68.4753	0.00536225	0.0794441	9.59644	0.0474802	3.21	4.59	0.39	8.4	7.8	6.1	7.1	0.17	17.1	2.85	0.22	0.48	0.01	0	18.77	62	98	21	17	1.24	32	27	17	2.69	1.55	17	41	16	5	1	7.5	6.1	25	34	1
336	CIMMYTMA-023899	SeeD	-101	20.1667		0.286528	0.389322	0.0647125	8.46492	66.4023	0.00653031	0.0925479	9.68984	0.0712454	2.29	2.28	0.29	1.85	7.9	6.8	7.6	0.15	21.16	5.62	1.61	0.77	0.03	0.01	58.98	1	100	33	66	1.09	36	32	13	11.49	1.54	33	40	6	12	2	7.1	6.2	31	30	1
337	CIMMYTMA-020837	SeeD	-100.507	20.1861		0.290333	0.419325	0.0254412	5.05492	68.2211	0.00504649	0.0773799	9.6044	0.0500131	3.21	2.77	0.24	1.85	6.8	5.6	6.5	0.15	20.12	6.35	0.22	0.59	0.03	0.01	23.25	36	92	32	31	1.2	45	42	27	0.97	1.508	26	39	15	14	3	6.9	5.9	23	38	4
338	CIMMYTMA-024616	SeeD	-100.5	20.15		0.282376	0.385216	0.0279955	7.33197	69.4675	0.00526257	0.0816323	7.80969	0.0455379	13.07	2.77	0.24	1.85	6.8	5.6	6.5	0.15	20.12	6.35	0.22	0.59	0.03	0.01	23.25	36	92	32	31	1.2	45	42	27	0.97	1.436	30	41	11	37	5	6.1	4.8	27	32	1
339	CIMMYTMA-024618	SeeD	-100.377	20.1845		0.285851	0.410877	0.0254412	5.05492	69.41	0.00574023	0.0815201	9.63075	0.0517596	3.21	2.77	0.24	1.85	6.8	5.6	6.5	0.15	20.12	6.35	0.22	0.59	0.03	0.01	23.25	36	92	32	31	1.2	45	42	27	0.97	1.515	24	40	21	24	3	6.7	5.8	20	39	1
340	CIMMYTMA-025162	SeeD	-100.548	20.0075		0.288885	0.413957	0.0254412	5.05492	68.9092	0.00549254	0.082316	9.57789	0.0580885	13.15	2.77	0.24	1.85	6.8	5.6	6.5	0.15	20.12	6.35	0.22	0.59	0.03	0.01	23.25	36	92	32	31	1.2	45	42	27	0.97	1.504	22	39	16	22	4	7	5.6	21	39	4
341	CIMMYTMA-025161	SeeD	-100.548	20.0075		0.288885	0.413957	0.0254412	5.05492	68.9092	0.00549254	0.082316	9.57789	0.0580885	13.15	2.77	0.24	1.85	6.8	5.6	6.5	0.15	20.12	6.35	0.22	0.59	0.03	0.01	23.25	36	92	32	31	1.2	45	42	27	0.97	1.504	22	39	16	22	4	7	5.6	21	39	4
342	CIMMYTMA-027255	SeeD	-101.031	20.1305		0.284049	0.406272	0.018857	3.66161	67.606	0.00557458	0.0841619	9.63428	0.0599093	9.14	2.77	0.24	1.85	6.8	5.6	6.5	0.15	20.12	6.35	0.22	0.59	0.03	0.01	23.25	36	92	32	31	1.2	45	42	27	0.97	1.513	34	43	23	19	6	6.6	5.8	19	38	1
343	CIMMYTMA-027253	SeeD	-101.056	20.1008		0.284794	0.39782	0.0574041	7.51478	68.3571	0.0050744	0.0777644	9.46313	0.0492297	9.14	1.9	0.16	2	7.9	5.6	6.8	0.42	29.51	9.35	0.29	0.71	0	0	28.24	29	100	23	49	1.1	50	43	30	0.8	1.496	32	43	14	21	4	6.6	5.6	21	36	1
344	CIMMYTMA-010482	SeeD	-101.144	20.3815	CELAYA	0.292791	0.414524	0.018857	3.66161	63.8959	0.00623678	0.0880428	10.4598	0.064093	9.14	2.77	0.24	1.85	6.8	5.6	6.5	0.15	20.12	6.35	0.22	0.59	0.03	0.01	23.25	36	92	32	31	1.2	45	42	27	0.97	1.547	34	46	8	13	4	7.6	6.2	23	31	1
345	CIMMYTMA-000293	SeeD	-101.667	21.1333	REVENT	0.301065	0.434866	0.0276732	6.40525	65.9353	0.00628131	0.0869137	10.3715	0.0679582	2.14	0.98	0.08	1.24	7.3	6.2	7.1	0.13	14.41	2.67	0.17	0.94	0.03	0.02	8.21	60	88	25	15	1.47	31	28	14	2.67	1.535	24	38	13	5	4	7.9	6.1	25	37	4
346	CIMMYTMA-013747	SeeD	-100.733	20.0333	CELAYA	0.288609	0.417143	0.0254412	5.05492	67.9243	0.00638622	0.0916607	9.92709	0.0693215	9.14	2.77	0.24	1.85	6.8	5.6	6.5	0.15	20.12	6.35	0.22	0.59	0.03	0.01	23.25	36	92	32	31	1.2	45	42	27	0.97	1.516	25	41	14	17	6	7.6	5.9	23	37	1
347	CIMMYTMA-013748	SeeD	-100.733	20.0333	CELAYA	0.288609	0.417143	0.0254412	5.05492	67.9243	0.00638622	0.0916607	9.92709	0.0693215	9.14	2.77	0.24	1.85	6.8	5.6	6.5	0.15	20.12	6.35	0.22	0.59	0.03	0.01	23.25	36	92	32	31	1.2	45	42	27	0.97	1.516	25	41	14	17	6	7.6	5.9	23	37	1
348	CIMMYTMA-023368	SeeD	-100.733	20.9167	ELOTCO	0.301845	0.440816	0.0306774	6.40525	67.7172	0.00482893	0.0792012	9.72234	0.0559204	3.21	3.68	0.32	0.33	6.5	5.5	6.5	0.11	21.01	6.82	0.2	0.56	0.05	0	19.45	28	88	38	34	1.21	41	39	25	1	1.534	25	43	31	7	2	7.6	6.3	17	41	1
349	CIMMYTMA-015984	SeeD	-100.733	20.9167	CHALQU	0.301845	0.440816	0.0306774	6.40525	67.7172	0.00482893	0.0792012	9.72234	0.0559204	3.21	3.68	0.32	0.33	6.5	5.5	6.5	0.11	21.01	6.82	0.2	0.56	0.05	0	19.45	28	88	38	34	1.21	41	39	25	1	1.534	25	43	31	7	2	7.6	6.3	17	41	1
350	CIMMYTMA-016518	SeeD	-100.733	20.9167	CONNOR	0.301845	0.440816	0.0306774	6.40525	67.7172	0.00482893	0.0792012	9.72234	0.0559204	3.21	3.68	0.32	0.33	6.5	5.5	6.5	0.11	21.01	6.82	0.2	0.56	0.05	0	19.45	28	88	38	34	1.21	41	39	25	1	1.534	25	43	31	7	2	7.6	6.3	17	41	1
351	CIMMYTMA-013375	SeeD	-100.867	21.4667	CONNOR	0.301391	0.440886	0.0348578	3.71951	68.1839	0.00523347	0.0793003	9.53881	0.0487463	3.21	3.68	0.32	0.33	6.5	5.5	6.5	0.11	21.01	6.82	0.2	0.56	0.05	0	19.45	28	88	38	34	1.21	41	39	25	1	1.516	17	43	16	4	2	7.5	6.4	22	35	1
352	CIMMYTMA-010609	SeeD	-100.867	21.4667	CONNOR	0.301391	0.440886	0.0348578	3.71951	68.1839	0.00523347	0.0793003	9.53881	0.0487463	3.21	3.68	0.32	0.33	6.5	5.5	6.5	0.11	21.01	6.82	0.2	0.56	0.05	0	19.45	28	88	38	34	1.21	41	39	25	1	1.516	17	43	16	4	2	7.5	6.4	22	35	1
353	CIMMYTMA-023420	SeeD	-100.933	21.1667	CHALQU	0.298082	0.431365	0.0663718	5.64786	67.0559	0.00518923	0.0794117	9.61215	0.0608655	3.21	4.59	0.39	8.4	7.8	6.1	7.1	0.17	17.1	2.85	0.22	0.48	0.01	0	18.77	62	98	21	17	1.24	32	27	17	2.69	1.544	22	42	18	5	2	7.7	6.1	22	36	1
354	CIMMYTMA-023392	SeeD	-100.933	21.1667	CHALQU	0.298082	0.431365	0.0663718	5.64786	67.0559	0.00518923	0.0794117	9.61215	0.0608655	3.21	4.59	0.39	8.4	7.8	6.1	7.1	0.17	17.1	2.85	0.22	0.48	0.01	0	18.77	62	98	21	17	1.24	32	27	17	2.69	1.544	22	42	18	5	2	7.7	6.1	22	36	1
355	CIMMYTMA-017979	SeeD	-100.914	21.2533	CONNOR	0.304268	0.446397	0.0348578	3.71951	67.9848	0.00508199	0.0793845	9.61308	0.0562699	3.21	3.68	0.32	0.33	6.5	5.5	6.5	0.11	21.01	6.82	0.2	0.56	0.05	0	19.45	28	88	38	34	1.21	41	39	25	1	1.542	17	44	21	5	2	7.7	6.2	22	34	1
356	CIMMYTMA-017980	SeeD	-100.914	21.2533	ELOTCO	0.304268	0.446397	0.0348578	3.71951	67.9848	0.00508199	0.0793845	9.61308	0.0562699	3.21	3.68	0.32	0.33	6.5	5.5	6.5	0.11	21.01	6.82	0.2	0.56	0.05	0	19.45	28	88	38	34	1.21	41	39	25	1	1.542	17	44	21	5	2	7.7	6.2	22	34	1
357	CIMMYTMA-018457	SeeD	-101.284	20.9263	CONNOR	0.295957	0.420171	0.0202815	4.09592	67.8931	0.00648572	0.0919461	10.0501	0.0668766	2.14	1.61	0.14	1.34	7.1	5.4	6.5	0.27	20.76	6.54	0.23	0.59	0.03	0.02	20.28	38	88	26	36	1.25	46	39	23	1.46	1.539	21	40	16	6	4	7.6	6.1	21	39	1
358	CIMMYTMA-016326	SeeD	-101.395	20.9663	CELAYA	0.296114	0.420453	0.0202815	4.09592	68.2056	0.00617068	0.0900989	10.3531	0.0672401	2.14	1.61	0.14	1.34	7.1	5.4	6.5	0.27	20.76	6.54	0.23	0.59	0.03	0.02	20.28	38	88	26	36	1.25	46	39	23	1.46	1.536	25	43	14	5	3	7.6	6.3	18	38	1
359	CIMMYTMA-018461	SeeD	-101.491	21.0375	CELAYA	0.285642	0.409022	0.028581	6.40525	68.1154	0.00639395	0.0902072	10.3156	0.0692316	2.14	1.61	0.14	1.34	7.1	5.4	6.5	0.27	20.76	6.54	0.23	0.59	0.03	0.02	20.28	38	88	26	36	1.25	46	39	23	1.46	1.53	26	42	18	5	3	7.7	6.3	20	37	1
360	CIMMYTMA-023358	SeeD	-101.542	21.0736	CONNOR	0.292779	0.418564	0.028581	6.40525	68.1134	0.00636831	0.0930298	10.1187	0.069828	2.14	1.61	0.14	1.34	7.1	5.4	6.5	0.27	20.76	6.54	0.23	0.59	0.03	0.02	20.28	38	88	26	36	1.25	46	39	23	1.46	1.548	20	42	8	5	3	7.8	6.1	21	37	1
361	CIMMYTMA-000279	SeeD	-101.664	21.0458	CONNOR	0.294309	0.41987	0.028581	6.40525	66.0139	0.00603305	0.0865618	10.443	0.064244	2.14	1.61	0.14	1.34	7.1	5.4	6.5	0.27	20.76	6.54	0.23	0.59	0.03	0.02	20.28	38	88	26	36	1.25	46	39	23	1.46	1.536	33	41	7	6	2	7.8	6.2	20	40	1
362	CIMMYTMA-010476	SeeD	-101.417	20.95	CELAYA	0.2955	0.419047	0.0202815	4.09592	68.3585	0.00588143	0.0867534	10.4135	0.0640323	2.14	1.61	0.14	1.34	7.1	5.4	6.5	0.27	20.76	6.54	0.23	0.59	0.03	0.02	20.28	38	88	26	36	1.25	46	39	23	1.46	1.529	25	42	7	5	2	8	6.4	22	37	1
363	CIMMYTMA-019530	SeeD	-101.5	21.65	CHALQU	0.284041	0.415881	0.0276732	6.40525	69.6873	0.00575612	0.0807801	9.57222	0.050926	5.58	0.98	0.08	1.24	7.3	6.2	7.1	0.13	14.41	2.67	0.17	0.94	0.03	0.02	8.21	60	88	25	15	1.47	33	28	14	2.67	1.528	19	41	20	19	1	7.1	6.2	26	33	1
364	CIMMYTMA-019482	SeeD	-101.217	21.4833	CONNOR	0.296901	0.436627	0.0694321	5.0055	68.4753	0.00536225	0.0794441	9.59644	0.0474802	3.21	4.59	0.39	8.4	7.8	6.1	7.1	0.17	17.1	2.85	0.22	0.48	0.01	0	18.77	62	98	21	17	1.24	32	27	17	2.69	1.55	17	41	16	5	1	7.5	6.1	25	34	1
365	CIMMYTMA-013469	SeeD	-101.667	20.6333		0.29661	0.421525	0.0203595	4.01772	65.3605	0.00627268	0.0879632	10.1397	0.0612944	9.14	3.04	0.26	0.91	6.9	5.5	6.3	0.17	21.05	6.86	0.2	0.55	0.04	0.01	20.68	30	91	32	38	1.17	43	36	24	1.09	1.528	27	44	7	22	3	7.4	6	21	35	1
366	CIMMYTMA-002185	SeeD	-100.75	20.7167	CELAYA	0.302727	0.439189	0.0306774	6.40525	64.2832	0.00664275	0.0921968	10.257	0.0744414	3.21	3.68	0.32	0.33	6.5	5.5	6.5	0.11	21.01	6.82	0.2	0.56	0.05	0	19.45	28	88	38	34	1.21	41	39	25	1	1.525	26	38	12	9	3	7.8	6.1	20	41	4
367	CIMMYTMA-018587	SeeD	-100.983	20.5167		0.287053	0.393959	0.0620142	8.50857	68.8009	0.00658829	0.0931871	9.78348	0.0686231	4.72	7.6	0.66	1.34	7.5	6.4	7.4	0.27	21.62	1.4	0.1	0.57	0.03	0.02	34.5	42	100	24	34	1.2	39	33	16	2.78	1.392	34	49	22	37	52	7.5	5.3	18	33	1
368	CIMMYTMA-013476	SeeD	-100.983	20.65		0.282121	0.38557	0.040377	8.2361	67.9064	0.00559788	0.0846953	8.90861	0.0487427	1.61	7.91	0.67	1.34	7.2	5	6.2	0.27	12.63	4.31	0.23	0.6	0.03	0.02	32.2	38	94	31	31	0.99	33	36	25	2.2	1.402	22	37	14	30	8	5.6	4.6	25	38	4
369	CIMMYTMA-002186	SeeD	-101.45	20.9203	CELAYA	0.290343	0.407497	0.0202815	4.09592	68.0088	0.00589038	0.0867147	10.4343	0.0637101	2.14	1.61	0.14	1.34	7.1	5.4	6.5	0.27	20.76	6.54	0.23	0.59	0.03	0.02	20.28	38	88	26	36	1.25	46	39	23	1.46	1.551	21	46	3	4	2	8.1	6.6	18	36	1
370	CIMMYTMA-010613	SeeD	-101.217	21.4833	CHALQU	0.296901	0.436627	0.0694321	5.0055	68.4753	0.00536225	0.0794441	9.59644	0.0474802	3.21	4.59	0.39	8.4	7.8	6.1	7.1	0.17	17.1	2.85	0.22	0.48	0.01	0	18.77	62	98	21	17	1.24	32	27	17	2.69	1.55	17	41	16	5	1	7.5	6.1	25	34	1
371	CIMMYTMA-000554	SeeD	-101.25	21.0167	CELAYA	0.281279	0.40313	0.0675716	9.15269	68.0914	0.00498857	0.0797812	9.47754	0.0548738	2.14	2.37	0.2	1.12	6.3	5.2	5.9	0.16	12.6	4.42	0.15	0.35	0.03	0	14.48	39	79	33	28	1.3	40	32	17	1.9	1.531	23	44	12	20	3	6.8	5.7	21	34	1
372	CIMMYTMA-001520	SeeD	-100.898	21.1507	CONNOR	0.304556	0.44465	0.0663718	5.64786	66.4325	0.0053785	0.0798281	9.84845	0.0600863	3.21	4.59	0.39	8.4	7.8	6.1	7.1	0.17	17.1	2.85	0.22	0.48	0.01	0	18.77	62	98	21	17	1.24	32	27	17	2.69	1.55	22	45	16	5	2	8	6.3	18	37	1
373	CIMMYTMA-002187	SeeD	-101.411	20.9555	CELAYA	0.2955	0.419047	0.0202815	4.09592	67.9809	0.00588143	0.0867534	10.3299	0.0644447	2.14	1.61	0.14	1.34	7.1	5.4	6.5	0.27	20.76	6.54	0.23	0.59	0.03	0.02	20.28	38	88	26	36	1.25	46	39	23	1.46	1.539	30	43	6	6	3	7.9	6.5	21	36	1
374	CIMMYTMA-013303	SeeD	-100.762	20.6994	CONNOR	0.303641	0.441697	0.0306774	6.40525	64.4902	0.00641454	0.0915428	10.2658	0.0724493	3.21	3.68	0.32	0.33	6.5	5.5	6.5	0.11	21.01	6.82	0.2	0.56	0.05	0	19.45	28	88	38	34	1.21	41	39	25	1	1.538	23	41	11	6	3	7.9	6.2	21	38	1
375	CIMMYTMA-000273	SeeD	-100.983	20.5	CELAYA	0.287617	0.412678	0.0670345	9.41162	66.261	0.00616666	0.0864592	10.0497	0.0565628	1.21	2.37	0.2	1.34	6.3	5.2	5.9	0.27	12.6	4.42	0.15	0.35	0.03	0.02	14.48	39	79	33	28	1.3	40	32	17	1.9	1.497	31	46	22	17	3	6.8	5.5	20	33	1
376	CIMMYTMA-001652	SeeD	-101.126	20.201	CONNOR	0.289715	0.414129	0.018857	3.66161	66.0926	0.00634003	0.0896021	10.4146	0.0680574	9.14	2.77	0.24	1.85	6.8	5.6	6.5	0.15	20.12	6.35	0.22	0.59	0.03	0.01	23.25	36	92	32	31	1.2	45	42	27	0.97	1.492	38	44	20	17	4	7.3	5.9	22	34	1
377	CIMMYTMA-001728	SeeD	-101.038	20.1981	CELAYA	0.289247	0.417724	0.018857	3.66161	66.6785	0.00603224	0.0895868	10.3967	0.0620727	9.14	2.77	0.24	1.85	6.8	5.6	6.5	0.15	20.12	6.35	0.22	0.59	0.03	0.01	23.25	36	92	32	31	1.2	45	42	27	0.97	1.522	27	44	10	16	3	7.6	6	21	35	1
378	CIMMYTMA-000280	SeeD	-100.777	20.5957	ELOTOC	0.301572	0.433256	0.0287726	6.40525	64.4466	0.00623968	0.0923009	10.2529	0.0696063	2.2	1.61	0.14	1.34	7.1	5.4	6.5	0.27	20.76	6.54	0.23	0.59	0.03	0.02	20.28	38	88	26	36	1.25	46	39	23	1.46	1.548	27	42	6	8	3	8.1	6.5	23	35	1
379	CIMMYTMA-002500	SeeD	-92.081	14.8571	SALVAD	0.288839	0.40271	0.0212096	3.49239	66.9562	0.00660516	0.0880144	9.9798	0.0622549	11.96	1.13	0.11	0.23	6.5	5.4	5.8	0.1	8.91	1.54	0.19	0.28	0.1	0.09	14.85	45	90	32	23	1.35	37	35	18	1	1.48	32	41	16	17	3	5.9	4.8	26	32	1
380	CIMMYTMA-001202	SeeD	-89.1	15.3667	SALVAD	0.283986	0.39361	0.0629016	9.15176	67.715	0.00609391	0.0893911	11.3917	0.0695915	8.25	3.34	0.28	0.29	5.8	4.3	4.7	0.13	1.86	0.95	0.16	0.33	0.1	0.09	27.62	48	68	37	16	1.32	49	54	31	3.14	1.425	20	38	24	26	12	6.2	5.3	24	37	4
381	CIMMYTMA-001205	SeeD	-88.5167	15.65	TUXPEN	0.28795	0.395479	0.053681	7.19628	67.2356	0.00678004	0.0909198	9.80696	0.0557489	2.06	1.1	0.11	0.29	6.6	5.5	5.7	0.13	9.33	1.54	0.18	0.3	0.1	0.09	15.33	46	92	31	22	1.37	37	34	18	2	1.453	20	39	8	18	8	5.7	4.8	26	36	4
382	CIMMYTMA-001195	SeeD	-89.8	15.1	TEPECI	0.281455	0.38574	0.0739337	9.36444	67.873	0.00547756	0.0797245	10.3976	0.0577243	2.11	1.95	0.17	0	5.6	5.2	5.5	0	12.89	3.25	0.24	0.73	0.02	0.02	19.28	28	78	29	44	1.34	26	26	12	1.29	1.437	27	43	19	30	6	6.1	4.5	26	31	1
383	CIMMYTMA-001073	SeeD	-89.4282	14.7624	DZITBA	0.274271	0.381212	0.0930204	8.96929	68.3054	0.00675682	0.0901535	9.85913	0.0599111	3.1	1.4	0.14	7.87	7.7	6.8	7.4	0.2	17.76	1.97	0.16	0.61	0	0	21.64	47	100	31	21	1.25	41	31	14	2.02	1.507	15	41	16	29	4	6.3	5	23	36	1
384	CIMMYTMA-001813	SeeD	-89.579	14.7158	TUXPEN	0.272027	0.371222	0.0736861	9.4845	67.6306	0.00677777	0.0902035	10.4752	0.0622458	3.1	1.26	0.13	0	5.7	4.7	5.1	0	5.96	1.05	0.1	0.26	0.09	0.1	11.1	49	56	34	17	1.31	42	33	10	1.5	1.512	19	39	14	27	5	6.6	5.2	25	36	4
385	CIMMYTMA-005185	SeeD	-89.5833	14.6167	OLOTON	0.289013	0.405869	0.0628519	7.01635	68.5468	0.00679764	0.0910527	10.4298	0.0630528	11.96	7.41	0.5	0.3	5.4	4.6	4.8	0.1	3.99	1.45	0.2	0.51	0	0	31.61	39	23	41	20	0.68	55	62	34	1	1.402	38	43	21	23	8	5.5	4.6	29	28	1
386	CIMMYTMA-005186	SeeD	-89.55	14.7833	NTAMTB	0.269469	0.370219	0.0736861	9.4845	67.6621	0.00653438	0.0908576	10.2874	0.0627094	2.59	1.26	0.13	0	5.7	4.7	5.1	0	5.96	1.05	0.1	0.26	0.09	0.1	11.1	49	56	34	17	1.31	41	34	10	1.5	1.518	19	36	13	25	4	6.6	5.1	26	38	4
387	CIMMYTMA-001852	SeeD	-89.5334	14.6206	NALTEL	0.280699	0.382238	0.0224705	6.48773	68.2119	0.0066269	0.0893785	10.3441	0.0668437	3.1	0.55	0.05	0.3	6.5	5	6.4	0.1	8.31	2.08	0.1	0.53	0	0	6.6	69	91	19	12	1.18	42	29	12	1.04	1.462	22	42	17	35	11	6.4	5	24	34	1
388	CIMMYTMA-001815	SeeD	-89.7184	14.6574	TUXPEN	0.274194	0.385223	0.0434243	7.41624	68.4117	0.00669387	0.0907423	11.448	0.0609564	3.1	1.8	0.16	0	6.1	5.2	6.1	0	16.96	5.58	0.17	0.49	0.16	0.9	39.25	32	86	34	34	1.34	40	37	22	1	1.485	22	37	11	28	6	6.6	5	22	41	4
389	CIMMYTMA-001071	SeeD	-90.3796	14.7616	TEPECI	0.27961	0.38065	0.0600912	8.19133	68.4044	0.00634607	0.0922594	11.4719	0.0634666	3.1	0.6	0.07	4.4	8	7	7.7	0.31	17.7	2.03	0.11	0.69	0	0	18.9	37	100	37	27	1.39	35	30	12	1	1.454	23	43	28	26	6	6	4.9	22	35	1
390	CIMMYTMA-005197	SeeD	-90.4873	15.0924	NEGTIC	0.28083	0.386387	0.0739337	9.36444	67.5561	0.00651531	0.0909775	11.3749	0.0663946	2.11	1.95	0.17	0	5.6	5.2	5.5	0	12.89	3.25	0.24	0.73	0.02	0.02	19.28	28	78	29	44	1.34	26	26	12	1.29	1.459	26	36	14	28	7	6	5	25	39	4
391	CIMMYTMA-001809	SeeD	-90.4873	15.0924	NALTEL	0.28083	0.386387	0.0739337	9.36444	67.5561	0.00651531	0.0909775	11.3749	0.0663946	2.11	1.95	0.17	0	5.6	5.2	5.5	0	12.89	3.25	0.24	0.73	0.02	0.02	19.28	28	78	29	44	1.34	26	26	12	1.29	1.459	26	36	14	28	7	6	5	25	39	4
392	CIMMYTMA-001078	SeeD	-90.6376	14.7139	TEPECI	0.280504	0.377632	0.076143	6.96453	67.0142	0.00554189	0.0819042	9.78563	0.0543151	11.96	7.41	0.5	0	5.4	4.6	4.8	0	3.99	1.45	0.2	0.51	0.1	0.1	31.61	39	23	41	20	0.68	55	62	34	1	1.43	26	43	20	20	7	5.7	4.6	20	37	1
393	CIMMYTMA-001861	SeeD	-91.421	14.6093	TEHUA	0.28885	0.402451	0.0749608	7.01635	68.2798	0.00657565	0.0902751	10.6691	0.0626701	11.96	7.41	0.5	0	5.4	4.6	4.8	0	3.99	1.45	0.2	0.51	0.1	0.1	31.61	39	23	41	20	0.68	55	62	34	1	1.402	39	37	16	24	12	5.5	4.8	30	34	4
394	CIMMYTMA-001077	SeeD	-91.4209	14.596	COMITE	0.289307	0.406329	0.0749608	7.01635	67.1673	0.0063105	0.0901982	10.486	0.0626809	11.96	7.41	0.5	0	5.4	4.6	4.8	0	3.99	1.45	0.2	0.51	0.1	0.1	31.61	39	23	41	20	0.68	55	62	34	1	1.441	32	40	24	21	5	5.5	4.7	30	31	1
395	CIMMYTMA-005201	SeeD	-91.4136	14.5303	TEPECI	0.289449	0.40671	0.0749608	7.01635	65.9843	0.00608507	0.0875656	10.0036	0.0626285	11.96	7.41	0.5	0	5.4	4.6	4.8	0	3.99	1.45	0.2	0.51	0.1	0.1	31.61	39	23	41	20	0.68	55	62	34	1	1.517	17	34	27	11	4	5.6	4.7	28	39	4
396	CIMMYTMA-001802	SeeD	-91.4136	14.5303	NEGTIC	0.289449	0.40671	0.0749608	7.01635	65.9843	0.00608507	0.0875656	10.0036	0.0626285	11.96	7.41	0.5	0	5.4	4.6	4.8	0	3.99	1.45	0.2	0.51	0.1	0.1	31.61	39	23	41	20	0.68	55	62	34	1	1.517	17	34	27	11	4	5.6	4.7	28	39	4
397	CIMMYTMA-017827	SeeD	-91.1451	15.1012	NALTEL	0.289414	0.399066	0.0737019	7.26798	67.8606	0.00550627	0.0838696	8.19491	0.0465986	2.36	4.16	0.33	0	5.8	4.2	4.3	0	2.84	1.24	0.19	0.27	0.33	9.96	37.45	35	67	34	31	1.12	33	30	12	1	1.363	31	48	15	36	9	6.1	4.8	23	29	1
398	CIMMYTMA-005206	SeeD	-91.9461	14.9692	TEPECI	0.288763	0.40257	0.0749608	7.01635	68.3582	0.00630673	0.0909316	11.4676	0.0645129	11.96	4.97	0.33	0	5.8	4.6	5	0	3.29	0.93	0.14	0.31	0.1	9.68	25.49	44	38	39	17	0.88	36	42	22	2	1.318	43	38	27	30	24	5.5	4.7	30	31	4
399	CIMMYTMA-005210	SeeD	-90.86	15.3441	NALTEL	0.289721	0.409713	0.0949646	11.3874	67.6648	0.00544154	0.0810542	9.61987	0.0511966	2.11	2.4	0.22	10.45	7.6	6.4	7.4	0.24	21.62	1.4	0.1	0.57	0	0	29.58	38	100	38	25	1.25	39	33	16	1	1.403	24	43	19	31	10	5.9	4.8	20	37	1
400	CIMMYTMA-001099	SeeD	-89.4167	14.95	TUSON	0.291147	0.407704	0.0749608	7.01635	67.8589	0.0055437	0.0818008	8.22798	0.0468757	14.54	4.97	0.33	0	5.8	4.6	5	0	3.29	0.93	0.14	0.31	0.09	0.1	25.49	44	38	39	17	0.88	46	47	22	2	1.39	36	37	15	30	12	5.7	5	26	37	4
401	CIMMYTMA-005216	SeeD	-89.4389	14.6244	NTAMTB	0.269475	0.377178	0.0224705	6.48773	68.0668	0.006858	0.0904226	9.93831	0.0599195	3.1	0.55	0.05	0.3	6.5	5	6.4	0.1	8.31	2.08	0.1	0.53	0	0	6.6	69	91	19	12	1.18	42	29	12	1.04	1.521	18	36	14	21	3	6	4.8	24	39	4
402	CIMMYTMA-001810	SeeD	-89.8585	14.6732	NALTEL	0.278786	0.384788	0.0434243	7.41624	68.204	0.00654576	0.0888769	10.2341	0.0663048	3.1	1.8	0.16	0	6.1	5.2	6.1	0	16.96	5.58	0.17	0.49	0.16	0.9	39.25	32	86	34	34	1.34	40	37	22	1	1.441	23	43	10	27	6	6.4	5	22	34	1
403	CIMMYTMA-001065	SeeD	-89.8805	14.9028	TEPECI	0.278701	0.377128	0.0736861	9.4845	68.0148	0.00648893	0.0907562	10.1527	0.0619883	0	1.26	0.13	0	5.7	4.7	5.1	0	5.96	1.05	0.1	0.26	0.09	0.1	11.1	49	56	34	17	1.31	26	29	10	1.5	1.438	30	38	21	25	4	7	5.3	25	36	4
404	CIMMYTMA-008424	SeeD	-89.5137	14.8859	NEGTIC	0.275131	0.377971	0.0736861	9.4845	68.6559	0.00637951	0.0904033	10.1234	0.0640926	2.59	1.26	0.13	0	5.7	4.7	5.1	0	5.96	1.05	0.1	0.26	0.09	0.1	11.1	49	56	34	17	1.31	41	34	10	1.5	1.497	19	38	16	28	5	6.9	5.2	25	38	4
405	CIMMYTMA-001214	SeeD	-89.4167	14.95	CLAVIL	0.291147	0.407704	0.0749608	7.01635	67.8589	0.0055437	0.0818008	8.22798	0.0468757	14.54	4.97	0.33	0	5.8	4.6	5	0	3.29	0.93	0.14	0.31	0.09	0.1	25.49	44	38	39	17	0.88	46	47	22	2	1.39	36	37	15	30	12	5.7	5	26	37	4
406	CIMMYTMA-005231	SeeD	-89.1	15.2667	SALVAD	0.286749	0.395136	0.0769363	9.52893	66.9898	0.00673813	0.0907125	9.69186	0.0559354	0	1.26	0.13	0	5.7	4.7	5.1	0	5.96	1.05	0.1	0.26	0.09	0.1	11.1	49	56	34	17	1.31	26	29	10	1.5	1.488	22	35	9	21	7	6.4	5	24	41	4
407	CIMMYTMA-005234	SeeD	-89.6242	14.612	NALTEL	0.274336	0.369252	0.0434243	7.41624	68.6501	0.00672887	0.0919966	11.4349	0.063287	3.1	1.8	0.16	0	6.1	5.2	6.1	0	16.96	5.58	0.17	0.49	0.16	0.9	39.25	32	86	34	34	1.34	40	37	22	1	1.51	24	39	14	21	7	6.7	5.3	22	39	4
408	CIMMYTMA-010036	SeeD	-91.1833	15.0167		0.281355	0.385167	0.0737019	7.26798	67.5146	0.00534092	0.0819964	9.6257	0.0527429	2.36	4.16	0.33	0	5.8	4.2	4.3	0	2.84	1.24	0.19	0.27	0.33	9.96	37.45	35	67	34	31	1.12	33	30	12	1	1.357	32	52	12	29	8	6	4.7	21	27	1
409	CIMMYTMA-005156	SeeD	-89.8782	15.3099	OLOTON	0.286551	0.402263	0.0537416	7.57716	66.2737	0.00650107	0.0889968	10.0317	0.0621939	4.66	1.1	0.11	0.29	6.6	5.5	5.7	0.13	9.33	1.54	0.18	0.3	0.1	0.09	15.33	46	92	31	22	1.37	37	34	18	2	1.462	24	40	9	20	8	6.6	5.2	24	36	1
410	CIMMYTMA-005244	SeeD	-91.4055	14.4859	COMITE	0.28948	0.406752	0.0749608	7.01635	66.2408	0.00661418	0.086418	9.95586	0.0628093	11.96	7.41	0.5	0	5.4	4.6	4.8	0	3.99	1.45	0.2	0.51	0.1	0.1	31.61	39	23	41	20	0.68	55	62	34	1	1.466	16	41	18	15	3	5.7	4.7	26	33	1
411	CIMMYTMA-008425	SeeD	-89.55	14.7833	OLOTON	0.269469	0.370219	0.0736861	9.4845	67.6621	0.00653438	0.0908576	10.2874	0.0627094	2.59	1.26	0.13	0	5.7	4.7	5.1	0	5.96	1.05	0.1	0.26	0.09	0.1	11.1	49	56	34	17	1.31	41	34	10	1.5	1.518	19	36	13	25	4	6.6	5.1	26	38	4
412	CIMMYTMA-001197	SeeD	-90.205	14.7994	DZITBA	0.280545	0.381086	0.076143	6.96453	68.2553	0.00679896	0.0908124	11.33	0.0610851	3.1	1.26	0.13	0	5.7	4.7	5.1	0	5.96	1.05	0.1	0.26	0.09	0.1	11.1	49	56	34	17	1.31	42	33	10	1.5	1.438	21	42	17	27	6	6.6	5.2	21	37	1
413	CIMMYTMA-005248	SeeD	-91.4618	14.5968	COMITE	0.289455	0.406601	0.0749608	7.01635	68.3434	0.00658041	0.0903751	10.4622	0.0592604	11.96	7.41	0.5	0	5.4	4.6	4.8	0	3.99	1.45	0.2	0.51	0.1	0.1	31.61	39	23	41	20	0.68	55	62	34	1	1.399	34	36	21	23	7	5.6	4.7	30	34	4
414	CIMMYTMA-001074	SeeD	-91.9932	14.9414	COMITE	0.288766	0.402537	0.0749608	7.01635	67.2379	0.00641213	0.0912667	10.3734	0.0689706	11.96	7.41	0.5	0	5.4	4.6	4.8	0	3.99	1.45	0.2	0.51	0.1	0.1	31.61	39	23	41	20	0.68	55	62	34	1	1.418	32	38	24	23	9	5.5	4.9	28	33	4
415	CIMMYTMA-001069	SeeD	-89.5593	14.9483	TEPECI	0.277913	0.371909	0.0736861	9.4845	68.8852	0.00634346	0.090329	10.0834	0.0642065	2.59	1.26	0.13	0	5.7	4.7	5.1	0	5.96	1.05	0.1	0.26	0.09	0.1	11.1	49	56	34	17	1.31	41	34	10	1.5	1.499	21	41	22	26	4	7.3	5.5	21	37	1
416	CIMMYTMA-001070	SeeD	-89.3671	15.1156	TEPECI	0.27954	0.38353	0.0769363	9.52893	67.9311	0.00648656	0.0906111	9.97291	0.0620361	2.59	1.26	0.13	0	5.7	4.7	5.1	0	5.96	1.05	0.1	0.26	0.09	0.1	11.1	49	56	34	17	1.31	41	34	10	1.5	1.486	25	36	13	27	6	6.9	5.3	26	37	4
417	CIMMYTMA-001819	SeeD	-89.55	14.7833	TEPECI	0.269469	0.370219	0.0736861	9.4845	67.6621	0.00653438	0.0908576	10.2874	0.0627094	2.59	1.26	0.13	0	5.7	4.7	5.1	0	5.96	1.05	0.1	0.26	0.09	0.1	11.1	49	56	34	17	1.31	41	34	10	1.5	1.518	19	36	13	25	4	6.6	5.1	26	38	4
418	CIMMYTMA-001098	SeeD	-89.8002	14.9407	TEPECI	0.27254	0.362272	0.0736861	9.4845	66.7379	0.00639904	0.0886851	10.0634	0.0636286	0	1.26	0.13	0	5.7	4.7	5.1	0	5.96	1.05	0.1	0.26	0.09	0.1	11.1	49	56	34	17	1.31	26	29	10	1.5	1.504	26	36	15	16	4	6.9	5.6	25	39	4
419	CIMMYTMA-001857	SeeD	-90.3779	15.1052	TEPECI	0.278863	0.384127	0.0739337	9.36444	67.4869	0.006538	0.0909547	11.3738	0.0661509	2.11	1.95	0.17	0	5.6	5.2	5.5	0	12.89	3.25	0.24	0.73	0.02	0.02	19.28	28	78	29	44	1.34	26	26	12	1.29	1.444	24	36	13	25	5	6.3	5.1	23	42	4
420	CIMMYTMA-005262	SeeD	-90.8055	14.7868	NALTEL	0.281466	0.380114	0.076143	6.96453	67.5642	0.00533063	0.0817835	9.95183	0.054844	7.6	7.41	0.5	0	5.4	4.6	4.8	0	3.99	1.45	0.2	0.51	0.1	0.1	31.61	39	23	41	20	0.68	55	62	34	1	1.418	24	45	12	31	6	5.9	4.8	22	33	1
421	CIMMYTMA-001851	SeeD	-91.3999	14.6175	TEHUA	0.289013	0.405869	0.0749608	7.01635	67.708	0.00679764	0.0910527	10.4298	0.0636171	11.96	7.41	0.5	0	5.4	4.6	4.8	0	3.99	1.45	0.2	0.51	0.1	0.1	31.61	39	23	41	20	0.68	55	62	34	1	1.402	38	43	21	23	8	5.5	4.6	29	28	1
422	CIMMYTMA-005271	SeeD	-91.9333	15.4	OLOTON	0.289745	0.409338	0.09375	9.52464	67.41	0.00624416	0.0910279	9.61608	0.0608512	2.85	1.26	0.09	10.45	6.1	4.8	5.8	0.24	7.21	1.53	0.2	0.2	0	0	12.91	41	80	33	26	1.27	38	36	18	2	1.467	29	38	30	24	7	6.4	5.2	23	39	4
423	CIMMYTMA-001858	SeeD	-90.193	16.6815	TEPECI	0.290797	0.40028	0.0685901	7.4812	68.2363	0.0066326	0.0923135	9.57175	0.0569723	3.1	1.31	0.12	0.14	6	5	5.3	0.06	6.33	1.14	0.14	0.26	0.1	0.09	13.94	45	72	32	23	1.32	39	33	14	1.68	1.514	25	45	8	19	3	6	5.4	21	34	1
424	CIMMYTMA-008131	SeeD	-91.4	14.6167	OLOTON	0.277502	0.381194	0.03945	6.48773	68.2395	0.00664425	0.0895432	10.7846	0.065971	3.1	0.55	0.05	0	6.5	5	6.4	0	8.31	2.08	0.1	0.53	0.1	0.1	6.6	69	91	19	12	1.18	42	29	12	1.04	1.465	23	42	15	29	6	6.3	5.1	23	35	1
425	CIMMYTMA-001079	SeeD	-89.5105	14.909	SALVAD	0.272674	0.381676	0.0736861	9.4845	68.6887	0.0064193	0.0907952	10.1284	0.0641196	2.59	1.26	0.13	0	5.7	4.7	5.1	0	5.96	1.05	0.1	0.26	0.09	0.1	11.1	49	56	34	17	1.31	41	34	10	1.5	1.532	17	36	17	26	5	6.8	5.4	23	41	4
426	CIMMYTMA-001855	SeeD	-90.8055	14.7868	OLOTON	0.281466	0.380114	0.076143	6.96453	67.5642	0.00533063	0.0817835	9.95183	0.054844	7.6	7.41	0.5	0	5.4	4.6	4.8	0	3.99	1.45	0.2	0.51	0.1	0.1	31.61	39	23	41	20	0.68	55	62	34	1	1.418	24	45	12	31	6	5.9	4.8	22	33	1
427	CIMMYTMA-005160	SeeD	-91.6833	15.6667	NALTEL	0.281334	0.384765	0.0737019	7.26798	68.3895	0.00541033	0.0803382	11.7346	0.0545168	5.23	1.74	0.14	0	5.4	4.5	5.3	0	10.4	3.18	0.14	0.35	0.08	0.06	22.91	38	65	23	39	1.4	38	36	16	0.92	1.38	26	36	12	36	21	5.4	4.6	23	41	4
428	CIMMYTMA-001221	SeeD	-90.2547	15.1052	TEPECI	0.281002	0.384004	0.0739337	9.36444	68.1656	0.00586895	0.0843556	10.2531	0.0628059	2.11	1.95	0.17	0	5.6	5.2	5.5	0	12.89	3.25	0.24	0.73	0.02	0.02	19.28	28	78	29	44	1.34	26	26	12	1.29	1.462	28	40	22	28	7	6.2	5	27	33	1
429	CIMMYTMA-005162	SeeD	-91.8186	14.9494	OLOTON	0.28891	0.402496	0.0749608	7.01635	68.7509	0.00538589	0.0791698	7.64414	0.0440423	14.54	4.97	0.33	0	5.8	4.6	5	0	3.29	0.93	0.14	0.31	0.1	9.68	25.49	44	38	39	17	0.88	46	47	22	2	1.266	35	45	8	53	21	5.8	4.5	26	29	1
430	CIMMYTMA-005164	SeeD	-92.081	14.8571	OLOTON	0.288839	0.40271	0.0212096	3.49239	66.9562	0.00660516	0.0880144	9.9798	0.0622549	11.96	1.13	0.11	0.23	6.5	5.4	5.8	0.1	8.91	1.54	0.19	0.28	0.1	0.09	14.85	45	90	32	23	1.35	37	35	18	1	1.48	32	41	16	17	3	5.9	4.8	26	32	1
431	CIMMYTMA-001856	SeeD	-90.1765	15.1414	TEPECI	0.289516	0.403405	0.0739337	9.36444	67.2389	0.00555687	0.0794998	10.1877	0.0544965	2.11	1.95	0.17	0	5.6	5.2	5.5	0	12.89	3.25	0.24	0.73	0.02	0.02	19.28	28	78	29	44	1.34	26	26	12	1.29	1.381	24	38	10	27	11	5.6	4.8	24	38	4
432	CIMMYTMA-001087	SeeD	-89.6667	15.4	SALVAD	0.280041	0.379462	0.0666688	8.5213	68.3502	0.00623079	0.0914565	11.3701	0.0648405	8.25	2.4	0.22	0	7.6	6.4	7.4	0	21.62	1.4	0.1	0.57	0.1	0.09	29.58	38	100	38	25	1.25	39	33	16	1	1.37	28	42	25	29	6	6.5	5.1	25	33	1
433	CIMMYTMA-013784	SeeD	-90.2547	15.1052	NALTEL	0.281002	0.384004	0.0739337	9.36444	68.1656	0.00586895	0.0843556	10.2531	0.0628059	2.11	1.95	0.17	0	5.6	5.2	5.5	0	12.89	3.25	0.24	0.73	0.02	0.02	19.28	28	78	29	44	1.34	26	26	12	1.29	1.462	28	40	22	28	7	6.2	5	27	33	1
434	CIMMYTMA-005303	SeeD	-90.3547	14.6564	COMITE	0.279975	0.380613	0.076143	6.96453	67.5812	0.00533259	0.0776494	10.1126	0.0570309	7.6	4.16	0.33	0	5.8	4.2	4.3	0	2.84	1.24	0.19	0.27	0.1	9.96	37.45	35	67	34	31	1.12	21	38	21	1	1.405	27	41	14	29	7	5.8	4.7	23	36	1
435	CIMMYTMA-001860	SeeD	-91.15	14.3833	COMITE	0.289388	0.406646	0.0749608	7.01635	66.5725	0.00661604	0.0872412	9.87797	0.0627241	1.95	4.82	0.34	0	5.2	4.2	4.9	0	1.23	0.57	0.15	0.3	0.73	2.76	23.74	45	16	36	20	0.94	19	40	22	1.63	1.486	13	37	14	17	4	6	4.6	28	35	4
436	CIMMYTMA-001200	SeeD	-90.2547	15.1052	NALTEL	0.281002	0.384004	0.0739337	9.36444	68.1656	0.00586895	0.0843556	10.2531	0.0628059	2.11	1.95	0.17	0	5.6	5.2	5.5	0	12.89	3.25	0.24	0.73	0.02	0.02	19.28	28	78	29	44	1.34	26	26	12	1.29	1.462	28	40	22	28	7	6.2	5	27	33	1
437	CIMMYTMA-001085	SeeD	-90.4947	15.3661	OLOTON	0.288722	0.408551	0.0949646	11.3874	67.9629	0.00533458	0.0784677	10.3627	0.0547231	5.06	2.4	0.22	10.45	7.6	6.4	7.4	0.24	21.62	1.4	0.1	0.57	0	0	29.58	38	100	38	25	1.25	39	33	16	1	1.424	23	41	10	23	8	5.4	4.4	21	39	1
438	CIMMYTMA-001862	SeeD	-89.6667	15.4	TUXPEN	0.289745	0.409338	0.0770911	9.52464	67.41	0.00624416	0.0910279	9.61608	0.0608512	2.85	1.26	0.09	0	6.1	4.8	5.8	0	7.21	1.53	0.2	0.2	0.1	0.09	12.91	41	80	33	26	1.27	38	36	18	2	1.467	29	38	30	24	7	6.4	5.2	23	39	4
439	CIMMYTMA-005171	SeeD	-91.3232	14.4188	NALTEL	0.289509	0.406696	0.0749608	7.01635	66.7782	0.00643339	0.0867863	9.95862	0.0631399	1.95	4.82	0.34	0	5.2	4.2	4.9	0	1.23	0.57	0.15	0.3	0.73	2.76	23.74	45	16	36	20	0.94	19	40	22	1.63	1.487	17	37	19	16	3	5.9	5.1	26	37	4
440	CIMMYTMA-005314	SeeD	-89.6667	15.4	NALTEL	0.289745	0.409338	0.0770911	9.52464	67.41	0.00624416	0.0910279	9.61608	0.0608512	2.85	1.26	0.09	0	6.1	4.8	5.8	0	7.21	1.53	0.2	0.2	0.1	0.09	12.91	41	80	33	26	1.27	38	36	18	2	1.467	29	38	30	24	7	6.4	5.2	23	39	4
441	CIMMYTMA-008115	SeeD	-91.5	14.5	OLOTON	0.289448	0.406709	0.0749608	7.01635	65.9629	0.0065403	0.0872068	9.94802	0.0599555	11.96	7.41	0.5	0	5.4	4.6	4.8	0	3.99	1.45	0.2	0.51	0.1	0.1	31.61	39	23	41	20	0.68	55	62	34	1	1.484	18	38	15	12	2	5.7	4.8	24	38	4
442	CIMMYTMA-005324	SeeD	-92.0589	14.8482	TEPECI	0.288869	0.402717	0.0212096	3.49239	66.9826	0.00655658	0.0878748	9.98016	0.0622419	11.96	1.13	0.11	0.23	6.5	5.4	5.8	0.1	8.91	1.54	0.19	0.28	0.1	0.09	14.85	45	90	32	23	1.35	37	35	18	1	1.482	33	42	19	17	3	5.9	4.8	26	32	1
443	CIMMYTMA-002526	SeeD	-91.7589	15.8109		0.279502	0.383429	0.0737019	7.26798	67.3514	0.00645664	0.0901009	11.2327	0.0700212	5.23	2.03	0.18	0	5.8	4.9	5.4	0	6.92	2.15	0.1	0.48	0.04	0.04	17.47	41	67	34	25	1.43	21	32	19	0.99	1.451	32	45	16	26	4	6.6	5.1	22	32	1
444	CIMMYTMA-005175	SeeD	-89.9635	14.9467	NALTEL	0.277016	0.36701	0.0736861	9.4845	66.4484	0.00647335	0.0906706	10.1557	0.0609203	2.72	1.95	0.17	0	5.6	5.2	5.5	0	12.89	3.25	0.24	0.73	0.02	0.02	19.28	28	78	29	44	1.34	26	26	12	1.29	1.511	21	35	17	17	4	7.1	5.6	26	39	4
445	CIMMYTMA-001096	SeeD	-89.9635	14.9467	TUXPEN	0.277016	0.36701	0.0736861	9.4845	66.4484	0.00647335	0.0906706	10.1557	0.0609203	2.72	1.95	0.17	0	5.6	5.2	5.5	0	12.89	3.25	0.24	0.73	0.02	0.02	19.28	28	78	29	44	1.34	26	26	12	1.29	1.511	21	35	17	17	4	7.1	5.6	26	39	4
446	CIMMYTMA-001841	SeeD	-88.7608	15.8273	SALVAD	0.288029	0.404532	0.0732105	9.36014	67.7994	0.00649917	0.0916885	10.0229	0.0561645	3.98761	1.19	0.08	0.3	5.9	4.1	4.9	0.01	2.37	1.35	0.14	0.22	0.51	3.63	9.02	58	80	14	28	1.23	36	29	12	2.95	1.357	23	37	10	20	34	6.3	5.3	24	39	4
447	CIMMYTMA-000202	SeeD	-101.605	17.9783		0.282261	0.406955	0.0180715	2.1877	67.9647	0.00600496	0.09221	9.85891	0.0681017	2.14	6.97	0.59	1.76	6.8	5.1	5.7	0.18	6.99	1.93	0.24	0.41	0.04	0.05	26.91	54	94	28	18	1.11	32	26	13	2.86	1.528	19	42	24	28	6	6.6	5.4	25	33	1
448	CIMMYTMA-023169	SeeD	-101.25	17.5794		0.286939	0.402972	0.0132487	2.40143	66.6367	0.00627733	0.0884435	10.0427	0.0614115	2.25	2.56	0.22	2.69	7.4	6	6.6	3.73	8.56	3.38	2.56	1.13	0.09	0.09	25.31	28	91	23	49	1.12	33	36	21	1.37	1.54	13	45	22	19	2	6.2	5.1	22	34	1
449	CIMMYTMA-023233	SeeD	-101.304	17.6785		0.287762	0.406682	0.0180715	2.1877	66.4827	0.00628409	0.0883866	10.0572	0.0613864	2.25	6.97	0.59	1.76	6.8	5.1	5.7	0.18	6.99	1.93	0.24	0.41	0.04	0.05	26.91	54	94	28	18	1.11	33	26	13	2.86	1.534	13	38	15	9	2	6.5	5.2	19	43	4
450	CIMMYTMA-000064	SeeD	-101.304	17.6785	VANDEN	0.287762	0.406682	0.0180715	2.1877	66.4827	0.00628409	0.0883866	10.0572	0.0613864	2.25	6.97	0.59	1.76	6.8	5.1	5.7	0.18	6.99	1.93	0.24	0.41	0.04	0.05	26.91	54	94	28	18	1.11	33	26	13	2.86	1.534	13	38	15	9	2	6.5	5.2	19	43	4
451	CIMMYTMA-023271	SeeD	-99.5377	17.1674		0.286516	0.398894	0.0495594	5.36456	66.4812	0.00613486	0.0872133	9.97359	0.0619846	2.25	0.88	0.07	0	5.9	5.6	5.7	0	4.64	0.9	0.12	0.23	0.07	0.09	13.63	63	84	29	8	1.47	33	19	8	1.87	1.529	15	44	18	18	3	6.6	5.6	20	35	1
452	CIMMYTMA-023230	SeeD	-101.342	17.5815		0.286231	0.402343	0.0132487	2.40143	66.698	0.00593953	0.089257	10.0758	0.0611568	2.25	2.56	0.22	2.69	7.4	6	6.6	3.73	8.56	3.38	2.56	1.13	0.09	0.09	25.31	28	91	23	49	1.12	33	36	21	1.37	1.543	14	41	25	19	3	6.5	5.8	18	41	1
453	CIMMYTMA-000191	SeeD	-101.486	17.6458	VANDEN	0.284421	0.399841	0.0132487	2.40143	67.2783	0.00595627	0.089463	10.0975	0.06114	2.25	2.56	0.22	2.69	7.4	6	6.6	3.73	8.56	3.38	2.56	1.13	0.09	0.09	25.31	28	91	23	49	1.12	33	36	21	1.37	1.536	14	38	26	21	4	6.6	5.5	18	44	4
454	CIMMYTMA-024284	SeeD	-101.8	17.9718	REVENT	0.296692	0.426036	0.0132487	2.40143	67.9332	0.00623366	0.0896675	10.0385	0.0617772	2.14	2.56	0.22	2.69	7.4	6	6.6	3.73	8.56	3.38	2.56	1.13	0.09	0.09	25.31	28	91	23	49	1.12	32	29	19	1.37	1.544	21	43	19	24	1	6.9	5.9	21	36	1
455	CIMMYTMA-025067	SeeD	-101.728	18.3176		0.291265	0.424938	0.0244638	3.60627	66.5473	0.0061164	0.0881113	9.97667	0.0633377	2.14	6.97	0.59	1.76	6.8	5.1	5.7	0.18	6.99	1.93	0.24	0.41	0.04	0.05	26.91	54	94	28	18	1.11	32	26	13	2.86	1.551	14	42	23	16	4	6.6	5.3	19	39	1
456	CIMMYTMA-025081	SeeD	-101.728	18.3176	VANDEN	0.291265	0.424938	0.0244638	3.60627	66.5473	0.0061164	0.0881113	9.97667	0.0633377	2.14	6.97	0.59	1.76	6.8	5.1	5.7	0.18	6.99	1.93	0.24	0.41	0.04	0.05	26.91	54	94	28	18	1.11	32	26	13	2.86	1.551	14	42	23	16	4	6.6	5.3	19	39	1
457	CIMMYTMA-024758	SeeD	-101.565	17.6651	ELOTOC	0.287	0.405814	0.0132487	2.40143	67.8352	0.00624071	0.0913647	10.0628	0.0644458	2.25	2.56	0.22	2.69	7.4	6	6.6	3.73	8.56	3.38	2.56	1.13	0.09	0.09	25.31	28	91	23	49	1.12	33	36	21	1.37	1.533	19	43	22	24	7	6.5	5.5	20	36	1
458	CIMMYTMA-024349	SeeD	-101.8	17.9718	VANDEN	0.296692	0.426036	0.0132487	2.40143	67.9332	0.00623366	0.0896675	10.0385	0.0617772	2.14	2.56	0.22	2.69	7.4	6	6.6	3.73	8.56	3.38	2.56	1.13	0.09	0.09	25.31	28	91	23	49	1.12	32	29	19	1.37	1.544	21	43	19	24	1	6.9	5.9	21	36	1
459	CIMMYTMA-024974	SeeD	-101.8	17.9718	VANDEN	0.296692	0.426036	0.0132487	2.40143	67.9332	0.00623366	0.0896675	10.0385	0.0617772	2.14	2.56	0.22	2.69	7.4	6	6.6	3.73	8.56	3.38	2.56	1.13	0.09	0.09	25.31	28	91	23	49	1.12	32	29	19	1.37	1.544	21	43	19	24	1	6.9	5.9	21	36	1
460	CIMMYTMA-025804	SeeD	-101.8	17.9718	REVENT	0.296692	0.426036	0.0132487	2.40143	67.9332	0.00623366	0.0896675	10.0385	0.0617772	2.14	2.56	0.22	2.69	7.4	6	6.6	3.73	8.56	3.38	2.56	1.13	0.09	0.09	25.31	28	91	23	49	1.12	32	29	19	1.37	1.544	21	43	19	24	1	6.9	5.9	21	36	1
461	CIMMYTMA-025257	SeeD	-100.249	18.2986		0.295926	0.431653	0.0763132	9.21245	66.7036	0.00611658	0.0873106	10.0071	0.0627231	5.23	0.58	0.04	0	5.8	5.6	5.6	0	2.63	0.63	0.1	0.2	0.06	0.09	14.25	68	80	28	4	1.5	38	12	4	1.81	1.518	19	45	22	23	6	6.6	6.2	23	32	1
462	CIMMYTMA-025260	SeeD	-99.4581	18.2727		0.294823	0.426223	0.0930204	7.54655	65.9562	0.00606758	0.0871745	10.5593	0.0646291	5.23	10.6	0.9	9.41	7.9	6.3	7.4	0.22	11.53	2.64	0.26	0.62	0	0	28.87	53	100	33	14	1.22	42	28	13	2.63	1.494	27	38	30	17	4	7.4	6.2	23	40	4
463	CIMMYTMA-025261	SeeD	-99.4581	18.2727		0.294823	0.426223	0.0930204	7.54655	65.9562	0.00606758	0.0871745	10.5593	0.0646291	5.23	10.6	0.9	9.41	7.9	6.3	7.4	0.22	11.53	2.64	0.26	0.62	0	0	28.87	53	100	33	14	1.22	42	28	13	2.63	1.494	27	38	30	17	4	7.4	6.2	23	40	4
464	CIMMYTMA-025264	SeeD	-99.0904	16.9779		0.289614	0.403079	0.0420955	4.1061	66.5152	0.00616486	0.0873113	9.93516	0.0615607	2.14	0.88	0.07	0	5.9	5.6	5.7	0	4.64	0.9	0.12	0.23	0.07	0.09	13.63	63	84	29	8	1.47	32	19	8	1.87	1.524	11	44	18	11	3	6	5.2	19	37	1
465	CIMMYTMA-021264	SeeD	-99.3857	17.5761	VANDEN	0.285651	0.41023	0.0531519	6.32497	67.4698	0.00633997	0.090804	11.0453	0.0671502	2.14	1.69	0.14	0.1	6.1	5.5	5.8	0.03	8.11	2.5	0.13	0.32	0.06	0.06	17	55	82	31	13	1.4	32	23	12	1.29	1.46	21	39	14	25	7	6.6	4.8	27	33	4
466	CIMMYTMA-005719	SeeD	-100.65	18.35	TUXPEN	0.292887	0.427318	0.0763132	9.21245	67.1259	0.00611091	0.0871802	9.82198	0.0620775	2.94	0.58	0.04	0	5.8	5.6	5.6	0	2.63	0.63	0.1	0.2	0.06	0.09	14.25	68	80	28	4	1.5	37	12	4	1.81	1.538	26	42	11	23	3	7.3	6.2	26	32	1
467	CIMMYTMA-005460	SeeD	-100.65	18.35	TUXPEN	0.292887	0.427318	0.0763132	9.21245	67.1259	0.00611091	0.0871802	9.82198	0.0620775	2.94	0.58	0.04	0	5.8	5.6	5.6	0	2.63	0.63	0.1	0.2	0.06	0.09	14.25	68	80	28	4	1.5	37	12	4	1.81	1.538	26	42	11	23	3	7.3	6.2	26	32	1
468	CIMMYTMA-018851	SeeD	-100.567	18.4667		0.307251	0.450931	0.049732	5.68826	66.6155	0.00503604	0.0776763	10.3447	0.0529292	6.47	1.69	0.14	0.1	6.1	5.5	5.8	0.03	8.11	2.5	0.13	0.32	0.06	0.06	17	55	82	31	13	1.4	26	23	12	1.29	1.474	24	37	9	20	5	7.5	5.6	21	43	4
469	CIMMYTMA-020386	SeeD	-101.283	17.5333		0.306926	0.44793	0.0207884	3.89822	69.5834	0.00533904	0.0835283	11.2006	0.0530825	2.41	5.22	0.44	2.69	6.5	5.3	5.9	3.73	7.65	2.52	0.19	0.39	0.09	0.09	24.21	55	88	29	16	1.2	34	20	10	2.3	1.452	25	39	15	22	7	7	5.6	27	34	4
470	CIMMYTMA-000225	SeeD	-101.268	17.5808		0.286238	0.401761	0.0132487	2.40143	67.1861	0.0063713	0.0884108	10.0361	0.0610295	2.25	2.56	0.22	2.69	7.4	6	6.6	3.73	8.56	3.38	2.56	1.13	0.09	0.09	25.31	28	91	23	49	1.12	33	36	21	1.37	1.545	18	43	18	21	2	6.2	5.6	21	36	1
471	CIMMYTMA-000194	SeeD	-99.5377	17.1674		0.286516	0.398894	0.0495594	5.36456	66.4812	0.00613486	0.0872133	9.97359	0.0619846	2.25	0.88	0.07	0	5.9	5.6	5.7	0	4.64	0.9	0.12	0.23	0.07	0.09	13.63	63	84	29	8	1.47	33	19	8	1.87	1.529	15	44	18	18	3	6.6	5.6	20	35	1
472	CIMMYTMA-000186	SeeD	-99.3658	16.8012		0.288624	0.404541	0.0248212	3.49239	67.5262	0.00621733	0.0878669	10.0476	0.0611805	2.25	3.78	0.32	0.13	6	5.6	6.2	0.04	12.37	3.5	0.16	0.38	0.08	0.05	16.01	50	90	28	22	1.36	38	29	17	1.51	1.559	13	41	13	24	3	6.2	5.4	21	38	1
473	CIMMYTMA-000262	SeeD	-98.2815	16.7354		0.283995	0.393351	0.0248324	4.30137	67.4378	0.00607616	0.0871818	9.80685	0.0620936	2.37	3.78	0.32	0.13	6	5.6	6.2	0.04	12.37	3.5	0.16	0.38	0.08	0.05	16.01	50	90	28	22	1.36	38	29	17	1.51	1.551	13	45	23	23	5	6.1	5.7	24	31	1
474	CIMMYTMA-000205	SeeD	-100.698	18.3006		0.293138	0.427066	0.0763132	9.21245	67.5245	0.00611218	0.0871802	9.82287	0.062054	2.94	0.58	0.04	0	5.8	5.6	5.6	0	2.63	0.63	0.1	0.2	0.06	0.09	14.25	68	80	28	4	1.5	37	12	4	1.81	1.558	22	34	23	25	2	7.3	6.3	21	44	6
475	CIMMYTMA-000177	SeeD	-101.702	17.7895	VANDEN	0.283881	0.398505	0.0132487	2.40143	68.3886	0.00598468	0.0912628	10.0671	0.0641081	2.25	2.56	0.22	2.69	7.4	6	6.6	3.73	8.56	3.38	2.56	1.13	0.09	0.09	25.31	28	91	23	49	1.12	33	36	21	1.37	1.533	19	44	27	27	2	6.4	5.4	20	36	1
476	CIMMYTMA-016215	SeeD	-99.4581	18.2727		0.294823	0.426223	0.0930204	7.54655	65.9562	0.00606758	0.0871745	10.5593	0.0646291	5.23	10.6	0.9	9.41	7.9	6.3	7.4	0.22	11.53	2.64	0.26	0.62	0	0	28.87	53	100	33	14	1.22	42	28	13	2.63	1.494	27	38	30	17	4	7.4	6.2	23	40	4
477	CIMMYTMA-002042	SeeD	-99.612	18.5362	PEPITI	0.265804	0.3735	0.0503936	5.95835	67.9141	0.00604324	0.0901453	11.2436	0.0576187	2.81	1.69	0.14	0.1	6.1	5.5	5.8	0.03	8.11	2.5	0.13	0.32	0.06	0.06	17	55	82	31	13	1.4	35	23	12	1.29	1.452	26	45	36	20	6	6.4	5.3	22	33	1
478	CIMMYTMA-002054	SeeD	-99.55	18.6667	VANDEN	0.271661	0.387818	0.0503936	5.95835	67.0944	0.00541689	0.0834185	11.1046	0.0614327	2.81	1.69	0.14	0.1	6.1	5.5	5.8	0.03	8.11	2.5	0.13	0.32	0.06	0.06	17	55	82	31	13	1.4	35	23	12	1.29	1.492	29	38	41	25	9	6.4	5.3	20	41	4
479	CIMMYTMA-002056	SeeD	-99.6048	18.7227	PEPITI	0.265327	0.37164	0.0503936	5.95835	68.6176	0.00634918	0.0884907	10.9582	0.0550353	2.81	1.69	0.14	0.1	6.1	5.5	5.8	0.03	8.11	2.5	0.13	0.32	0.06	0.06	17	55	82	31	13	1.4	35	23	12	1.29	1.456	24	44	16	23	5	6.8	5.3	20	36	1
480	CIMMYTMA-002058	SeeD	-99.6048	18.7227	PEPITI	0.265327	0.37164	0.0503936	5.95835	68.6176	0.00634918	0.0884907	10.9582	0.0550353	2.81	1.69	0.14	0.1	6.1	5.5	5.8	0.03	8.11	2.5	0.13	0.32	0.06	0.06	17	55	82	31	13	1.4	35	23	12	1.29	1.456	24	44	16	23	5	6.8	5.3	20	36	1
481	CIMMYTMA-018431	SeeD	-99.5	17.55		0.284463	0.409776	0.0531519	6.32497	66.3358	0.00624139	0.0899165	11.0448	0.0656974	2.14	1.69	0.14	0.1	6.1	5.5	5.8	0.03	8.11	2.5	0.13	0.32	0.06	0.06	17	55	82	31	13	1.4	32	23	12	1.29	1.488	21	36	30	21	8	6.5	5.2	22	42	4
482	CIMMYTMA-002082	SeeD	-99.6667	18.75	VANDEN	0.265322	0.37443	0.0503936	5.95835	68.315	0.00652443	0.0897118	11.0244	0.0569292	2.81	1.69	0.14	0.1	6.1	5.5	5.8	0.03	8.11	2.5	0.13	0.32	0.06	0.06	17	55	82	31	13	1.4	35	23	12	1.29	1.462	23	43	19	25	5	6.6	5.4	22	34	1
483	CIMMYTMA-001942	SeeD	-99.6667	18.75	PEPITI	0.277133	0.397728	0.0343823	3.58809	66.4142	0.00639302	0.0872501	9.94505	0.062571	4.71	3.68	0.32	0.1	6.5	5.5	6.5	0.03	21.01	6.82	0.2	0.56	0.06	0.06	19.45	28	88	38	34	1.21	41	39	25	1	1.54	17	37	17	14	3	7.8	5.9	29	34	4
484	CIMMYTMA-002087	SeeD	-99.6667	18.75	BOLITA	0.265322	0.37443	0.0503936	5.95835	68.315	0.00652443	0.0897118	11.0244	0.0569292	2.81	1.69	0.14	0.1	6.1	5.5	5.8	0.03	8.11	2.5	0.13	0.32	0.06	0.06	17	55	82	31	13	1.4	35	23	12	1.29	1.462	23	43	19	25	5	6.6	5.4	22	34	1
485	CIMMYTMA-013794	SeeD	-99.8636	18.3636	ANCHO	0.289702	0.41103	0.0503936	5.95835	68.0965	0.00640882	0.0911383	11.5149	0.0612261	5.23	1.69	0.14	0.1	6.1	5.5	5.8	0.03	8.11	2.5	0.13	0.32	0.06	0.06	17	55	82	31	13	1.4	38	23	12	1.29	1.479	22	42	22	17	5	6.2	5.3	21	37	1
486	CIMMYTMA-013332	SeeD	-100.517	18.2333	TUXPEN	0.294666	0.425099	0.0763132	9.21245	65.9548	0.00613816	0.0871802	9.82287	0.0620907	2.94	0.58	0.04	0	5.8	5.6	5.6	0	2.63	0.63	0.1	0.2	0.06	0.09	14.25	68	80	28	4	1.5	37	12	4	1.81	1.535	21	39	14	17	3	7.4	6.2	26	35	4
487	CIMMYTMA-016266	SeeD	-98.75	16.8		0.288624	0.404541	0.0248212	3.49239	67.5282	0.00621733	0.0878669	10.0476	0.0611805	2.25	3.78	0.32	0.13	6	5.6	6.2	0.04	12.37	3.5	0.16	0.38	0.08	0.05	16.01	50	90	28	22	1.36	38	29	17	1.51	1.559	13	41	13	24	3	6.2	5.4	21	38	1
488	CIMMYTMA-013796	SeeD	-98.4663	16.5048	TUXPEN	0.298099	0.415977	0.0248324	4.30137	67.0248	0.00612403	0.0870958	9.90385	0.0611159	2.01	3.78	0.32	0.13	6	5.6	6.2	0.04	12.37	3.5	0.16	0.38	0.08	0.05	16.01	50	90	28	22	1.36	38	29	17	1.51	1.553	19	39	8	19	6	6.5	5.4	24	38	4
489	CIMMYTMA-017832	SeeD	-100.698	18.3006		0.293138	0.427066	0.0763132	9.21245	67.5245	0.00611218	0.0871802	9.82287	0.062054	2.94	0.58	0.04	0	5.8	5.6	5.6	0	2.63	0.63	0.1	0.2	0.06	0.09	14.25	68	80	28	4	1.5	37	12	4	1.81	1.558	22	34	23	25	2	7.3	6.3	21	44	6
490	CIMMYTMA-010489	SeeD	-99.5501	18.3272		0.296547	0.431754	0.0930204	7.54655	66.8213	0.00612724	0.0871002	10.3476	0.0631446	5.23	10.6	0.9	9.41	7.9	6.3	7.4	0.22	11.53	2.64	0.26	0.62	0	0	28.87	53	100	33	14	1.22	42	28	13	2.63	1.512	28	42	16	23	4	7.5	5.7	25	33	1
491	CIMMYTMA-000219	SeeD	-99.3308	18.2905		0.296549	0.430892	0.0930204	7.54655	66.0654	0.00617775	0.0862472	10.5872	0.0626944	2.81	10.6	0.9	9.41	7.9	6.3	7.4	0.22	11.53	2.64	0.26	0.62	0	0	28.87	53	100	33	14	1.22	42	28	13	2.63	1.507	28	41	19	19	3	7.5	5.6	23	36	1
492	CIMMYTMA-000036	SeeD	-100.517	18.2333	TUXPEN	0.294666	0.425099	0.0763132	9.21245	65.9548	0.00613816	0.0871802	9.82287	0.0620907	2.94	0.58	0.04	0	5.8	5.6	5.6	0	2.63	0.63	0.1	0.2	0.06	0.09	14.25	68	80	28	4	1.5	37	12	4	1.81	1.535	21	39	14	17	3	7.4	6.2	26	35	4
493	CIMMYTMA-000220	SeeD	-99.5501	18.3272		0.296547	0.431754	0.0930204	7.54655	66.8213	0.00612724	0.0871002	10.3476	0.0631446	5.23	10.6	0.9	9.41	7.9	6.3	7.4	0.22	11.53	2.64	0.26	0.62	0	0	28.87	53	100	33	14	1.22	42	28	13	2.63	1.512	28	42	16	23	4	7.5	5.7	25	33	1
494	CIMMYTMA-000213	SeeD	-100.249	18.2986		0.295926	0.431653	0.0763132	9.21245	66.7036	0.00611658	0.0873106	10.0071	0.0627231	5.23	0.58	0.04	0	5.8	5.6	5.6	0	2.63	0.63	0.1	0.2	0.06	0.09	14.25	68	80	28	4	1.5	38	12	4	1.81	1.518	19	45	22	23	6	6.6	6.2	23	32	1
495	CIMMYTMA-023920	SeeD	-98.42	19.72	CONICO	0.289201	0.415838	0.0229616	3.98524	70.0815	0.00492073	0.0802808	7.46187	0.0423204	9.91	2.77	0.24	1.85	6.8	5.6	6.5	0.15	20.12	6.35	0.22	0.59	0.03	0.01	23.25	36	92	32	31	1.2	45	42	27	0.97	1.493	23	43	24	7	4	6.8	6.1	22	36	1
496	CIMMYTMA-023921	SeeD	-98.5333	19.6667	CONICO	0.285837	0.388467	0.0621582	9.52893	67.3788	0.00559154	0.0808018	9.76908	0.0487561	5.33	3.81	0.32	1.85	6.3	5.1	5.7	0.15	8.21	1.78	0.11	0.47	0.03	0.01	23.47	39	76	27	33	1.19	36	37	23	0.92	1.308	41	41	10	25	21	6	4.5	29	29	1
497	CIMMYTMA-027121	SeeD	-98.3	20.0333	CONICO	0.287853	0.404465	0.0572516	8.48179	68.269	0.00670527	0.0914836	9.76047	0.0668244	13.07	5.68	0.49	1.85	7.3	6.3	6.6	0.15	11.7	2.37	0.19	0.54	0.03	0.01	20.25	49	96	34	17	1.4	36	30	16	1.74	1.446	23	44	22	21	7	6.2	5.1	20	36	1
498	CIMMYTMA-020914	SeeD	-98.2	20.15	CONICO	0.282376	0.385216	0.0279955	7.33197	69.4675	0.00526257	0.0816323	7.80969	0.0455379	13.07	2.77	0.24	1.85	6.8	5.6	6.5	0.15	20.12	6.35	0.22	0.59	0.03	0.01	23.25	36	92	32	31	1.2	45	42	27	0.97	1.436	30	41	11	37	5	6.1	4.8	27	32	1
499	CIMMYTMA-020796	SeeD	-98.2	20.15	ELOTCO	0.282376	0.385216	0.0279955	7.33197	69.4675	0.00526257	0.0816323	7.80969	0.0455379	13.07	2.77	0.24	1.85	6.8	5.6	6.5	0.15	20.12	6.35	0.22	0.59	0.03	0.01	23.25	36	92	32	31	1.2	45	42	27	0.97	1.436	30	41	11	37	5	6.1	4.8	27	32	1
500	CIMMYTMA-020756	SeeD	-98.4333	20.15	CONICO	0.282376	0.385216	0.0380363	7.33197	69.4675	0.00526257	0.0816323	7.80969	0.0455379	13.07	2.77	0.24	1.23	6.8	5.6	6.5	0.18	20.12	6.35	0.22	0.59	0.03	0	23.25	36	92	32	31	1.2	45	42	27	0.97	1.436	30	41	11	37	5	6.1	4.8	27	32	1
501	CIMMYTMA-020789	SeeD	-98.6791	19.9308	CONICO	0.29958	0.433184	0.0229616	3.98524	69.8945	0.0058229	0.083738	7.92872	0.0476481	9.91	2.77	0.24	1.85	6.8	5.6	6.5	0.15	20.12	6.35	0.22	0.59	0.03	0.01	23.25	36	92	32	31	1.2	45	42	27	0.97	1.501	20	36	16	6	5	7.4	6.1	27	36	4
502	CIMMYTMA-024615	SeeD	-98.4333	20.15	CONICO	0.282376	0.385216	0.0380363	7.33197	69.4675	0.00526257	0.0816323	7.80969	0.0455379	13.07	2.77	0.24	1.23	6.8	5.6	6.5	0.18	20.12	6.35	0.22	0.59	0.03	0	23.25	36	92	32	31	1.2	45	42	27	0.97	1.436	30	41	11	37	5	6.1	4.8	27	32	1
503	CIMMYTMA-024669	SeeD	-98.4333	20.15	CONICO	0.282376	0.385216	0.0380363	7.33197	69.4675	0.00526257	0.0816323	7.80969	0.0455379	13.07	2.77	0.24	1.23	6.8	5.6	6.5	0.18	20.12	6.35	0.22	0.59	0.03	0	23.25	36	92	32	31	1.2	45	42	27	0.97	1.436	30	41	11	37	5	6.1	4.8	27	32	1
504	CIMMYTMA-024555	SeeD	-98.4333	20.15	ELOTCO	0.282376	0.385216	0.0380363	7.33197	69.4675	0.00526257	0.0816323	7.80969	0.0455379	13.07	2.77	0.24	1.23	6.8	5.6	6.5	0.18	20.12	6.35	0.22	0.59	0.03	0	23.25	36	92	32	31	1.2	45	42	27	0.97	1.436	30	41	11	37	5	6.1	4.8	27	32	1
505	CIMMYTMA-024564	SeeD	-98.7349	20.7849	CONICO	0.27992	0.383004	0.0335319	8.2361	69.0599	0.00555233	0.07869	10.1228	0.0511694	1.61	7.91	0.67	2.18	7.2	5	6.2	0.23	12.63	4.31	0.23	0.6	0.01	0	32.2	38	94	31	31	0.99	33	36	25	2.2	1.482	26	37	17	23	8	6.1	4.9	27	35	4
506	CIMMYTMA-024671	SeeD	-98.7349	20.7849	CONICO	0.27992	0.383004	0.0335319	8.2361	69.0599	0.00555233	0.07869	10.1228	0.0511694	1.61	7.91	0.67	2.18	7.2	5	6.2	0.23	12.63	4.31	0.23	0.6	0.01	0	32.2	38	94	31	31	0.99	33	36	25	2.2	1.482	26	37	17	23	8	6.1	4.9	27	35	4
507	CIMMYTMA-024566	SeeD	-98.7349	20.7849	CONICO	0.27992	0.383004	0.0335319	8.2361	69.0599	0.00555233	0.07869	10.1228	0.0511694	1.61	7.91	0.67	2.18	7.2	5	6.2	0.23	12.63	4.31	0.23	0.6	0.01	0	32.2	38	94	31	31	0.99	33	36	25	2.2	1.482	26	37	17	23	8	6.1	4.9	27	35	4
508	CIMMYTMA-024567	SeeD	-98.7349	20.7849	CONICO	0.27992	0.383004	0.0335319	8.2361	69.0599	0.00555233	0.07869	10.1228	0.0511694	1.61	7.91	0.67	2.18	7.2	5	6.2	0.23	12.63	4.31	0.23	0.6	0.01	0	32.2	38	94	31	31	0.99	33	36	25	2.2	1.482	26	37	17	23	8	6.1	4.9	27	35	4
509	CIMMYTMA-024674	SeeD	-98.7349	20.7849	CONICO	0.27992	0.383004	0.0335319	8.2361	69.0599	0.00555233	0.07869	10.1228	0.0511694	1.61	7.91	0.67	2.18	7.2	5	6.2	0.23	12.63	4.31	0.23	0.6	0.01	0	32.2	38	94	31	31	0.99	33	36	25	2.2	1.482	26	37	17	23	8	6.1	4.9	27	35	4
510	CIMMYTMA-029309	SeeD	-98.278	21.0389	OLOTIL	0.284467	0.394395	0.0862421	8.48179	65.4376	0.0064843	0.0903991	9.6158	0.071224	3.58	5.68	0.49	6.58	7.3	6.3	6.6	0.09	11.7	2.37	0.19	0.54	0.03	0.02	20.25	49	96	34	17	1.4	36	30	16	1.74	1.499	24	44	11	22	5	6.2	4.8	21	35	1
511	CIMMYTMA-029324	SeeD	-98.2223	21.1053	OLOTIL	0.285924	0.404646	0.112794	11.6971	64.0572	0.00664869	0.091988	9.60825	0.0667682	3.58	6.02	0.52	8.21	7.9	6.6	7.1	0.24	20.15	5.26	0.25	0.67	0	0	23.73	44	100	31	24	1.34	45	34	20	1.46	1.505	24	41	13	18	4	6.6	4.9	24	36	1
512	CIMMYTMA-029325	SeeD	-98.2223	21.1053	OLOTIL	0.285924	0.404646	0.112794	11.6971	64.0572	0.00664869	0.091988	9.60825	0.0667682	3.58	6.02	0.52	8.21	7.9	6.6	7.1	0.24	20.15	5.26	0.25	0.67	0	0	23.73	44	100	31	24	1.34	45	34	20	1.46	1.505	24	41	13	18	4	6.6	4.9	24	36	1
513	CIMMYTMA-029328	SeeD	-98.2965	21.0297	OLOTIL	0.28545	0.405809	0.0862421	8.48179	64.6049	0.00654302	0.0904314	9.82035	0.0731264	3.58	5.68	0.49	6.58	7.3	6.3	6.6	0.09	11.7	2.37	0.19	0.54	0.03	0.02	20.25	49	96	34	17	1.4	36	30	16	1.74	1.511	22	49	12	20	7	6	4.7	20	32	1
514	CIMMYTMA-029329	SeeD	-98.2965	21.0297	ANCHO	0.28545	0.405809	0.0862421	8.48179	64.6049	0.00654302	0.0904314	9.82035	0.0731264	3.58	5.68	0.49	6.58	7.3	6.3	6.6	0.09	11.7	2.37	0.19	0.54	0.03	0.02	20.25	49	96	34	17	1.4	36	30	16	1.74	1.511	22	49	12	20	7	6	4.7	20	32	1
515	CIMMYTMA-001944	SeeD	-98.4167	21.15	DZITBA	0.286143	0.39112	0.0862421	8.48179	64.9545	0.00651795	0.0917384	9.7533	0.0664172	3.58	5.68	0.49	6.58	7.3	6.3	6.6	0.09	11.7	2.37	0.19	0.54	0.03	0.02	20.25	49	96	34	17	1.4	36	30	16	1.74	1.56	20	35	10	17	3	6.8	5	25	40	4
516	CIMMYTMA-002196	SeeD	-98.9	20.2667	CHALQU	0.294323	0.439438	0.0380363	7.33197	68.8126	0.00503207	0.0820155	9.56081	0.0517288	2	2.77	0.24	1.23	6.8	5.6	6.5	0.18	20.12	6.35	0.22	0.59	0.03	0	23.25	36	92	32	31	1.2	45	42	27	0.97	1.519	25	36	24	7	5	7.8	6	22	43	4
517	CIMMYTMA-027504	SeeD	-98.42	19.72	CONICO	0.269716	0.394203	0.0229616	3.98524	69.5279	0.00503318	0.0729895	7.31857	0.0344667	9.91	2.77	0.24	1.85	6.8	5.6	6.5	0.15	20.12	6.35	0.22	0.59	0.03	0.01	23.25	36	92	32	31	1.2	45	42	27	0.97	1.475	20	39	17	27	7	6.3	5	27	33	4
518	CIMMYTMA-001914	SeeD	-99.17	20.26	CHALQU	0.301489	0.439498	0.0208134	3.86889	68.0642	0.00521529	0.0815718	9.72725	0.0511026	2	2.77	0.24	1.85	6.8	5.6	6.5	0.15	20.12	6.35	0.22	0.59	0.03	0.01	23.25	36	92	32	31	1.2	45	42	27	0.97	1.542	25	39	11	11	5	7.2	5.9	24	37	4
519	CIMMYTMA-015994	SeeD	-98.4167	19.7167	CONICO	0.30015	0.440019	0.0576578	7.4812	69.8687	0.00550146	0.0842127	9.02713	0.0495319	9.91	3.3	0.28	1.85	6	5	5.9	0.15	12.51	3.81	0.16	0.41	0.03	0.01	16.9	42	70	31	27	1.24	39	31	18	1.5	1.494	28	38	14	10	5	7.6	5.9	26	37	4
520	CIMMYTMA-016461	SeeD	-98.4167	19.7167	CONICO	0.30015	0.440019	0.0576578	7.4812	69.8687	0.00550146	0.0842127	9.02713	0.0495319	9.91	3.3	0.28	1.85	6	5	5.9	0.15	12.51	3.81	0.16	0.41	0.03	0.01	16.9	42	70	31	27	1.24	39	31	18	1.5	1.494	28	38	14	10	5	7.6	5.9	26	37	4
521	CIMMYTMA-001560	SeeD	-98.65	20.65	CELAYA	0.301815	0.432629	0.0278654	6.40525	66.9989	0.00595764	0.0907369	10.3486	0.069347	9.14	1.61	0.14	2.18	7.1	5.4	6.5	0.23	20.76	6.54	0.23	0.59	0.01	0	20.28	38	88	26	36	1.25	46	39	23	1.46	1.535	24	42	8	5	2	8.1	6.4	23	35	1
522	CIMMYTMA-017983	SeeD	-98.9833	19.8333		0.276144	0.37517	0.0224926	3.51651	69.7382	0.00549217	0.082551	7.84387	0.0460737	9.91	6.26	0.53	1.85	6.8	5.2	6.5	0.15	17.53	5.82	0.23	0.57	0.03	0.01	25.58	33	91	35	32	1.08	41	39	25	1.75	1.482	23	34	14	28	6	7.1	5.4	27	39	4
523	CIMMYTMA-013377	SeeD	-98.9833	19.8333	CONICO	0.301824	0.446337	0.0229616	3.98524	69.4818	0.00527311	0.0841306	9.44371	0.0525527	1.79	2.77	0.24	1.85	6.8	5.6	6.5	0.15	20.12	6.35	0.22	0.59	0.03	0.01	23.25	36	92	32	31	1.2	45	42	27	0.97	1.477	27	36	8	10	7	7.6	5.9	27	37	4
524	CIMMYTMA-001561	SeeD	-98.6614	20.5927	BOLITA	0.279762	0.383193	0.0379983	7.11972	68.3818	0.00499596	0.0839755	9.07368	0.0489302	1.61	6.26	0.53	1.23	6.8	5.2	6.5	0.18	17.53	5.82	0.23	0.57	0.03	0	25.58	33	91	35	32	1.08	41	39	25	1.75	1.525	22	43	32	21	6	6.7	5.3	22	35	1
525	CIMMYTMA-017991	SeeD	-98.8167	19.8833	ELOTCO	0.299546	0.438907	0.0229616	3.98524	70.0205	0.00544844	0.0839266	8.60175	0.0491478	1.79	2.77	0.24	1.85	6.8	5.6	6.5	0.15	20.12	6.35	0.22	0.59	0.03	0.01	23.25	36	92	32	31	1.2	45	42	27	0.97	1.494	25	37	6	7	5	7.4	5.7	26	36	4
526	CIMMYTMA-023422	SeeD	-98.8167	19.8833	CONICO	0.299546	0.438907	0.0229616	3.98524	70.0205	0.00544844	0.0839266	8.60175	0.0491478	1.79	2.77	0.24	1.85	6.8	5.6	6.5	0.15	20.12	6.35	0.22	0.59	0.03	0.01	23.25	36	92	32	31	1.2	45	42	27	0.97	1.494	25	37	6	7	5	7.4	5.7	26	36	4
527	CIMMYTMA-019517	SeeD	-98.2	20.15	CONICO	0.274516	0.395325	0.0281764	7.11972	70.3699	0.00571442	0.0847052	8.57446	0.0476217	13.07	6.26	0.53	1.85	6.8	5.2	6.5	0.15	17.53	5.82	0.23	0.57	0.03	0.01	25.58	33	91	35	32	1.08	41	39	25	1.75	1.5	21	43	9	22	4	7.3	5.6	24	34	1
528	CIMMYTMA-019518	SeeD	-98.2	20.15	ELOTCO	0.274516	0.395325	0.0281764	7.11972	70.3699	0.00571442	0.0847052	8.57446	0.0476217	13.07	6.26	0.53	1.85	6.8	5.2	6.5	0.15	17.53	5.82	0.23	0.57	0.03	0.01	25.58	33	91	35	32	1.08	41	39	25	1.75	1.5	21	43	9	22	4	7.3	5.6	24	34	1
529	CIMMYTMA-019538	SeeD	-98.2	20.15	ARROCI	0.274516	0.395325	0.0281764	7.11972	70.3699	0.00571442	0.0847052	8.57446	0.0476217	13.07	6.26	0.53	1.85	6.8	5.2	6.5	0.15	17.53	5.82	0.23	0.57	0.03	0.01	25.58	33	91	35	32	1.08	41	39	25	1.75	1.5	21	43	9	22	4	7.3	5.6	24	34	1
530	CIMMYTMA-013804	SeeD	-98.7349	20.7849	CELAYA	0.27992	0.383004	0.0335319	8.2361	69.0599	0.00555233	0.07869	10.1228	0.0511694	1.61	7.91	0.67	2.18	7.2	5	6.2	0.23	12.63	4.31	0.23	0.6	0.01	0	32.2	38	94	31	31	0.99	33	36	25	2.2	1.482	26	37	17	23	8	6.1	4.9	27	35	4
531	CIMMYTMA-001555	SeeD	-98.65	20.65	CONICO	0.301815	0.432629	0.0278654	6.40525	66.9989	0.00595764	0.0907369	10.3486	0.069347	9.14	1.61	0.14	2.18	7.1	5.4	6.5	0.23	20.76	6.54	0.23	0.59	0.01	0	20.28	38	88	26	36	1.25	46	39	23	1.46	1.535	24	42	8	5	2	8.1	6.4	23	35	1
532	CIMMYTMA-001559	SeeD	-98.7667	20.6	CELAYA	0.287102	0.410786	0.0240691	4.13675	68.2666	0.00522631	0.0788611	9.472	0.0485291	4.61	3.04	0.26	1.23	6.9	5.5	6.3	0.18	21.05	6.86	0.2	0.55	0.03	0	20.68	30	91	32	38	1.17	43	36	24	1.09	1.508	23	43	19	20	3	6.5	5.5	23	34	1
533	CIMMYTMA-001917	SeeD	-98.2	20.15	CONNOR	0.29023	0.415465	0.0242091	4.34451	68.0208	0.0061554	0.0865943	9.747	0.0540176	1.21	3.15	0.27	1.85	6.5	5.5	6.2	0.15	15.83	5.09	0.16	0.51	0.03	0.01	20.22	36	87	34	29	1.25	37	33	21	3.75	1.502	20	42	12	18	3	7.3	5.7	25	33	1
534	CIMMYTMA-023320	SeeD	-98.7349	20.7849	CONICO	0.27992	0.383004	0.0335319	8.2361	69.0599	0.00555233	0.07869	10.1228	0.0511694	1.61	7.91	0.67	2.18	7.2	5	6.2	0.23	12.63	4.31	0.23	0.6	0.01	0	32.2	38	94	31	31	0.99	33	36	25	2.2	1.482	26	37	17	23	8	6.1	4.9	27	35	4
535	CIMMYTMA-023365	SeeD	-98.7349	20.7849	CONICO	0.27992	0.383004	0.0335319	8.2361	69.0599	0.00555233	0.07869	10.1228	0.0511694	1.61	7.91	0.67	2.18	7.2	5	6.2	0.23	12.63	4.31	0.23	0.6	0.01	0	32.2	38	94	31	31	0.99	33	36	25	2.2	1.482	26	37	17	23	8	6.1	4.9	27	35	4
536	CIMMYTMA-017835	SeeD	-98.4167	21.15	TUXPEN	0.286836	0.400849	0.118942	11.6971	68.2186	0.00629311	0.0898627	9.76328	0.0692403	2.56	6.02	0.52	6.58	7.9	6.6	7.1	0.09	20.15	5.26	0.25	0.67	0.03	0.02	23.73	44	100	31	24	1.34	45	34	20	1.46	1.511	21	39	12	21	4	6.1	4.7	25	35	4
537	CIMMYTMA-001556	SeeD	-98.7667	20.6	TUXPEN	0.287102	0.410786	0.0240691	4.13675	68.2666	0.00522631	0.0788611	9.472	0.0485291	4.61	3.04	0.26	1.23	6.9	5.5	6.3	0.18	21.05	6.86	0.2	0.55	0.03	0	20.68	30	91	32	38	1.17	43	36	24	1.09	1.508	23	43	19	20	3	6.5	5.5	23	34	1
538	CIMMYTMA-001919	SeeD	-98.8501	19.9031	TUXPEN	0.297248	0.438946	0.0229616	3.98524	70.0122	0.00547376	0.0844035	9.00168	0.049962	1.79	2.77	0.24	1.85	6.8	5.6	6.5	0.15	20.12	6.35	0.22	0.59	0.03	0.01	23.25	36	92	32	31	1.2	45	42	27	0.97	1.487	23	37	8	10	7	7.7	6.2	25	37	4
539	CIMMYTMA-017955	SeeD	-98.4167	21.15		0.286836	0.400849	0.118942	11.6971	68.2186	0.00629311	0.0898627	9.76328	0.0692403	2.56	6.02	0.52	6.58	7.9	6.6	7.1	0.09	20.15	5.26	0.25	0.67	0.03	0.02	23.73	44	100	31	24	1.34	45	34	20	1.46	1.511	21	39	12	21	4	6.1	4.7	25	35	4
540	CIMMYTMA-008448	SeeD	-98.75	20.1333	CONICO	0.29971	0.430626	0.018857	3.66161	67.4005	0.00635904	0.0912472	10.5375	0.0723196	9.14	2.77	0.24	1.85	6.8	5.6	6.5	0.15	20.12	6.35	0.22	0.59	0.03	0.01	23.25	36	92	32	31	1.2	45	42	27	0.97	1.5	33	42	13	23	4	7.5	6	25	34	1
541	CIMMYTMA-008449	SeeD	-98.75	20.1333	CONICO	0.282141	0.416176	0.0279955	7.33197	69.5911	0.00470033	0.078155	7.38198	0.0411171	13.07	2.77	0.24	1.85	6.8	5.6	6.5	0.15	20.12	6.35	0.22	0.59	0.03	0.01	23.25	36	92	32	31	1.2	45	42	27	0.97	1.506	24	39	32	8	5	7.4	6	21	40	4
542	CIMMYTMA-008450	SeeD	-98.9833	19.8333	CONICO	0.301824	0.446337	0.0229616	3.98524	69.4818	0.00527311	0.0841306	9.44371	0.0525527	1.79	2.77	0.24	1.85	6.8	5.6	6.5	0.15	20.12	6.35	0.22	0.59	0.03	0.01	23.25	36	92	32	31	1.2	45	42	27	0.97	1.477	27	36	8	10	7	7.6	5.9	27	37	4
543	CIMMYTMA-008451	SeeD	-98.9833	19.8333	CONICO	0.301824	0.446337	0.0229616	3.98524	69.4818	0.00527311	0.0841306	9.44371	0.0525527	1.79	2.77	0.24	1.85	6.8	5.6	6.5	0.15	20.12	6.35	0.22	0.59	0.03	0.01	23.25	36	92	32	31	1.2	45	42	27	0.97	1.477	27	36	8	10	7	7.6	5.9	27	37	4
544	CIMMYTMA-003695	SeeD	-86.0888	14.7449	SALVAD	0.280241	0.382497	0.0739337	7.45622	66.5538	0.00651163	0.0917127	10.2084	0.0608474	7.91	1.77	0.17	0	5	4.3	4.7	0	2.66	0.63	0.1	0.22	0.1	0.1	13.6	43	34	34	23	1.3	37	33	12	0.99	1.497	21	36	13	21	6	6.9	5.5	25	40	4
545	CIMMYTMA-003701	SeeD	-87.9293	15.3805	SALVAD	0.293231	0.403761	0.0747484	9.49233	68.0095	0.0066599	0.0901805	10.026	0.0636238	0	2.63	0.17	0	6.2	4.7	5.2	0.05	5.95	1.47	0.16	0.33	0	0.04	17.18	43	60	34	24	1.21	28	28	11	2	1.477	27	42	8	29	5	6	5.3	25	33	1
546	CIMMYTMA-003702	SeeD	-87.9942	15.0474	SALVAD	0.28837	0.397462	0.0710445	8.40104	68.5082	0.00641166	0.0900871	10.098	0.0644675	5.12	2.2	0.2	8.49	7.5	6.2	7.2	0.21	21.49	2.48	0.12	0.57	0.01	0	34.22	35	98	35	30	1.25	39	34	18	1.01	1.44	25	42	13	26	6	6.4	5.1	24	35	1
547	CIMMYTMA-003703	SeeD	-87.9932	15.0534	SALVAD	0.288354	0.397574	0.0710445	8.40104	67.9294	0.00636205	0.0903188	10.0409	0.0641127	5.12	2.2	0.2	8.49	7.5	6.2	7.2	0.21	21.49	2.48	0.12	0.57	0.01	0	34.22	35	98	35	30	1.25	39	34	18	1.01	1.43	29	41	15	22	6	6.5	5	26	33	1
548	CIMMYTMA-013819	SeeD	-88.2522	14.8826	TUXPEN	0.277812	0.380795	0.0367537	5.04282	66.9907	0.00629942	0.0882231	10.0617	0.063885	7.91	1.36	0.17	2.96	7.2	7	6.4	0.65	10.54	3.44	0.38	2.23	0	0	25.4	30	99	39	30	1.23	37	34	19	0.79	1.496	25	33	9	19	4	6.9	5.6	26	40	4
549	CIMMYTMA-003707	SeeD	-87.9932	15.0534	SALVAD	0.288354	0.397574	0.0710445	8.40104	67.9294	0.00636205	0.0903188	10.0409	0.0641127	5.12	2.2	0.2	8.49	7.5	6.2	7.2	0.21	21.49	2.48	0.12	0.57	0.01	0	34.22	35	98	35	30	1.25	39	34	18	1.01	1.43	29	41	15	22	6	6.5	5	26	33	1
550	CIMMYTMA-000875	SeeD	-88.0035	15.2817	TUXPEN	0.288846	0.400083	0.0854635	8.2742	66.4741	0.00653427	0.0881954	10.0319	0.0627368	2.11	2.2	0.2	8.49	7.5	6.2	7.2	0.21	21.49	2.48	0.12	0.57	0.01	0	34.22	35	98	35	30	1.25	39	34	18	1.01	1.48	28	44	5	18	4	6.2	5.4	25	31	1
551	CIMMYTMA-003708	SeeD	-88.0035	15.2817	SALVAD	0.288846	0.400083	0.0854635	8.2742	66.4741	0.00653427	0.0881954	10.0319	0.0627368	2.11	2.2	0.2	8.49	7.5	6.2	7.2	0.21	21.49	2.48	0.12	0.57	0.01	0	34.22	35	98	35	30	1.25	39	34	18	1.01	1.48	28	44	5	18	4	6.2	5.4	25	31	1
552	CIMMYTMA-013366	SeeD	-88.2553	14.8792	TUXPEN	0.277812	0.380795	0.0367537	5.04282	67.3813	0.00629942	0.0882231	10.0617	0.063885	7.91	1.36	0.17	2.96	7.2	7	6.4	0.65	10.54	3.44	0.38	2.23	0	0	25.4	30	99	39	30	1.23	37	34	19	0.79	1.492	25	35	9	21	5	6.9	5.8	25	41	4
553	CIMMYTMA-003663	SeeD	-87.891	15.5905	SALVAD	0.292809	0.404197	0.0747484	9.49233	67.728	0.00669419	0.0900329	10.0262	0.0633742	0	2.63	0.17	0	6.2	4.7	5.2	0.05	5.95	1.47	0.16	0.33	0	0.04	17.18	43	60	34	24	1.21	28	28	11	2	1.486	23	39	4	24	13	6.2	4.8	29	32	4
554	CIMMYTMA-003664	SeeD	-87.891	15.5905	SALVAD	0.292809	0.404197	0.0747484	9.49233	67.728	0.00669419	0.0900329	10.0262	0.0633742	0	2.63	0.17	0	6.2	4.7	5.2	0.05	5.95	1.47	0.16	0.33	0	0.04	17.18	43	60	34	24	1.21	28	28	11	2	1.486	23	39	4	24	13	6.2	4.8	29	32	4
555	CIMMYTMA-000880	SeeD	-87.891	15.5905		0.292809	0.404197	0.0747484	9.49233	67.728	0.00669419	0.0900329	10.0262	0.0633742	0	2.63	0.17	0	6.2	4.7	5.2	0.05	5.95	1.47	0.16	0.33	0	0.04	17.18	43	60	34	24	1.21	28	28	11	2	1.486	23	39	4	24	13	6.2	4.8	29	32	4
556	CIMMYTMA-003666	SeeD	-87.9632	15.4972	SALVAD	0.290428	0.404046	0.0747484	9.49233	67.6598	0.00668042	0.0909213	9.98178	0.0644006	1.91	2.63	0.17	0	6.2	4.7	5.2	0.05	5.95	1.47	0.16	0.33	0	0.04	17.18	43	60	34	24	1.21	28	28	11	2	1.475	20	43	11	22	7	6.2	5.3	24	33	1
557	CIMMYTMA-003667	SeeD	-88.0167	15.4	SALVAD	0.289745	0.409338	0.0770911	9.52464	67.41	0.00624416	0.0910279	9.61608	0.0608512	2.85	1.26	0.09	0	6.1	4.8	5.8	0.05	7.21	1.53	0.2	0.2	0	0.04	12.91	41	80	33	26	1.27	38	36	18	2	1.467	29	38	30	24	7	6.4	5.2	23	39	4
558	CIMMYTMA-013357	SeeD	-87.9333	15.8	TUXPEN	0.291649	0.4068	0.0747484	9.49233	66.8451	0.00679532	0.0918515	9.74395	0.0653816	3.98761	2.91	0.27	0	5.3	4.5	-10	0	6.88	1.31	0.19	0.39	NA	8.98	20.61	25	27	28	46	1.19	-100	38	22	1	1.41	19	40	10	21	16	6	5.1	25	35	4
559	CIMMYTMA-000881	SeeD	-88.1968	15.3619		0.286873	0.393522	0.0727892	9.36444	66.3939	0.00666802	0.0909253	10.0262	0.0650936	2.11	2.88	0.28	0.13	5.5	4.5	5.1	0.02	8.02	2.34	0.12	0.36	0.17	13.46	26.44	38	38	28	34	1.15	34	44	21	1	1.487	28	41	10	20	4	6.5	5.2	23	36	1
560	CIMMYTMA-000882	SeeD	-87.0271	14.638	TEPECI	0.283019	0.396026	0.03362	3.72656	66.2684	0.00665259	0.0907575	10.3452	0.0595534	2.28	1	0.08	0.25	6.4	5.2	6.2	0.08	9.38	2.14	0.11	0.49	0.04	0.02	15.64	56	90	28	17	1.24	36	31	14	2.59	1.526	24	37	9	17	5	6.3	5	25	38	4
561	CIMMYTMA-019301	SeeD	-88.6903	14.9469		0.283501	0.391851	0.0775413	6.96453	67.462	0.00626281	0.0899823	10.7292	0.0661204	7.91	2.91	0.27	0	5.3	4.5	6.4	0	6.88	1.31	0.19	0.39	0	8.98	20.61	25	27	28	46	1.19	37	38	22	1	1.477	24	42	6	23	6	6	4.6	24	34	1
562	CIMMYTMA-023930	SeeD	-102.55	21.4356	CONNOR	0.288796	0.414141	0.0756363	9.15269	63.3834	0.00596391	0.0868082	10.5743	0.0662665	2.14	2.37	0.2	0.51	6.3	5.2	5.9	0.07	12.6	4.42	0.15	0.35	0.07	0.05	14.48	39	79	33	28	1.3	40	32	17	1.9	1.536	20	46	27	14	1	7.2	5.8	19	34	1
563	CIMMYTMA-018354	SeeD	-101.991	21.8363	CONNOR	0.304656	0.444271	0.028581	6.40525	67.7479	0.00504116	0.0817072	9.76468	0.0603158	2.14	1.61	0.14	1.34	7.1	5.4	6.5	0.27	20.76	6.54	0.23	0.59	0.03	0.02	20.28	38	88	26	36	1.25	46	39	23	1.46	1.561	22	43	6	4	2	7.8	6.7	23	34	1
564	CIMMYTMA-025239	SeeD	-105.262	19.9367		0.275841	0.385038	0.0414928	4.60156	64.8306	0.00631986	0.0925079	9.88244	0.0657771	4.71	1.38	0.11	0.42	6.2	5.6	5.8	0.03	3.99	1.26	0.1	0.36	0.07	0.09	17.24	55	83	26	19	1.37	33	12	4	1.55	1.545	19	34	13	12	2	7.2	5.5	27	38	4
565	CIMMYTMA-025223	SeeD	-105.262	19.9367		0.275841	0.385038	0.0414928	4.60156	64.8306	0.00631986	0.0925079	9.88244	0.0657771	4.71	1.38	0.11	0.42	6.2	5.6	5.8	0.03	3.99	1.26	0.1	0.36	0.07	0.09	17.24	55	83	26	19	1.37	33	12	4	1.55	1.545	19	34	13	12	2	7.2	5.5	27	38	4
566	CIMMYTMA-025224	SeeD	-105.262	19.9367		0.275841	0.385038	0.0414928	4.60156	64.8306	0.00631986	0.0925079	9.88244	0.0657771	4.71	1.38	0.11	0.42	6.2	5.6	5.8	0.03	3.99	1.26	0.1	0.36	0.07	0.09	17.24	55	83	26	19	1.37	33	12	4	1.55	1.545	19	34	13	12	2	7.2	5.5	27	38	4
567	CIMMYTMA-025228	SeeD	-105.262	19.9367		0.275841	0.385038	0.0414928	4.60156	64.8306	0.00631986	0.0925079	9.88244	0.0657771	4.71	1.38	0.11	0.42	6.2	5.6	5.8	0.03	3.99	1.26	0.1	0.36	0.07	0.09	17.24	55	83	26	19	1.37	33	12	4	1.55	1.545	19	34	13	12	2	7.2	5.5	27	38	4
568	CIMMYTMA-025238	SeeD	-105.262	19.9367		0.275841	0.385038	0.0414928	4.60156	64.8306	0.00631986	0.0925079	9.88244	0.0657771	4.71	1.38	0.11	0.42	6.2	5.6	5.8	0.03	3.99	1.26	0.1	0.36	0.07	0.09	17.24	55	83	26	19	1.37	33	12	4	1.55	1.545	19	34	13	12	2	7.2	5.5	27	38	4
569	CIMMYTMA-025225	SeeD	-104.612	19.6974		0.283227	0.387002	0.0412305	6.17493	65.8353	0.00604313	0.0868228	10.1481	0.0603822	4.58	1.38	0.11	0.42	6.2	5.6	5.8	0.03	3.99	1.26	0.1	0.36	0.07	0.09	17.24	55	83	26	19	1.37	26	12	4	1.55	1.53	22	40	13	23	3	5.8	5.1	25	35	4
570	CIMMYTMA-025226	SeeD	-104.612	19.6974		0.283227	0.387002	0.0412305	6.17493	65.8353	0.00604313	0.0868228	10.1481	0.0603822	4.58	1.38	0.11	0.42	6.2	5.6	5.8	0.03	3.99	1.26	0.1	0.36	0.07	0.09	17.24	55	83	26	19	1.37	26	12	4	1.55	1.53	22	40	13	23	3	5.8	5.1	25	35	4
571	CIMMYTMA-018001	SeeD	-102.371	20.6914	CELAYA	0.290334	0.417187	0.0256349	4.23093	67.8003	0.00516859	0.0797131	9.55429	0.0516505	4.61	1.61	0.14	1.34	7.1	5.4	6.5	0.27	20.76	6.54	0.23	0.59	0.03	0.02	20.28	38	88	26	36	1.25	46	39	23	1.46	1.5	22	40	19	20	4	6.5	5.6	21	38	1
572	CIMMYTMA-010618	SeeD	-103.017	20.9333	CELAYA	0.289986	0.415618	0.0269473	5.21135	67.3203	0.00588469	0.0913701	10.4133	0.0695691	3.58	1.94	0.16	0.16	6.1	5.2	6	0.03	9.7	3.24	0.2	0.45	0.04	0.03	15.24	55	89	28	17	1.39	38	25	14	1.28	1.514	23	46	24	17	3	6.5	5.4	21	33	1
573	CIMMYTMA-023933	SeeD	-104.213	21.064	TABPER	0.291372	0.412464	0.0315734	4.99936	64.4421	0.00556713	0.0855137	10.7708	0.0603248	3.61	1.94	0.16	0.16	6.1	5.2	6	0.03	9.7	3.24	0.2	0.45	0.04	0.03	15.24	55	89	28	17	1.39	22	25	14	1.28	1.543	21	45	49	15	4	6.6	5.8	20	36	1
574	CIMMYTMA-020971	SeeD	-101.899	21.4103	CELAYA	0.301515	0.437784	0.028581	6.40525	65.7497	0.0066223	0.0929787	10.0782	0.0719034	2.14	1.61	0.14	1.34	7.1	5.4	6.5	0.27	20.76	6.54	0.23	0.59	0.03	0.02	20.28	38	88	26	36	1.25	46	39	23	1.46	1.544	25	42	11	6	3	7.5	6.2	23	35	1
575	CIMMYTMA-020842	SeeD	-101.899	21.4103	CELAYA	0.301515	0.437784	0.028581	6.40525	65.7497	0.0066223	0.0929787	10.0782	0.0719034	2.14	1.61	0.14	1.34	7.1	5.4	6.5	0.27	20.76	6.54	0.23	0.59	0.03	0.02	20.28	38	88	26	36	1.25	46	39	23	1.46	1.544	25	42	11	6	3	7.5	6.2	23	35	1
576	CIMMYTMA-020740	SeeD	-101.962	21.3271	CONNOR	0.291073	0.417471	0.028581	6.40525	64.7401	0.00661952	0.0928814	10.4453	0.076208	2.14	1.61	0.14	1.34	7.1	5.4	6.5	0.27	20.76	6.54	0.23	0.59	0.03	0.02	20.28	38	88	26	36	1.25	46	39	23	1.46	1.546	25	40	9	7	3	7.5	6.3	22	38	4
577	CIMMYTMA-020973	SeeD	-101.878	21.3404		0.301476	0.435642	0.028581	6.40525	66.4327	0.00646169	0.0931316	10.1376	0.0723553	2.14	1.61	0.14	1.34	7.1	5.4	6.5	0.27	20.76	6.54	0.23	0.59	0.03	0.02	20.28	38	88	26	36	1.25	46	39	23	1.46	1.55	24	41	8	5	3	7.3	6.2	21	38	1
578	CIMMYTMA-020844	SeeD	-101.908	21.3428	CELAYA	0.301476	0.434592	0.028581	6.40525	65.9939	0.00661826	0.0929419	10.3106	0.0742443	2.14	1.61	0.14	1.34	7.1	5.4	6.5	0.27	20.76	6.54	0.23	0.59	0.03	0.02	20.28	38	88	26	36	1.25	46	39	23	1.46	1.55	25	41	9	5	3	7.6	6	24	35	1
579	CIMMYTMA-020748	SeeD	-101.899	21.3463	CONNOR	0.301476	0.434583	0.028581	6.40525	66.0508	0.00652935	0.092938	10.2737	0.0743795	2.14	1.61	0.14	1.34	7.1	5.4	6.5	0.27	20.76	6.54	0.23	0.59	0.03	0.02	20.28	38	88	26	36	1.25	46	39	23	1.46	1.549	23	43	6	5	3	7.6	6.2	21	36	1
580	CIMMYTMA-020873	SeeD	-101.5	21.8833	CONNOR	0.299837	0.439879	0.0269492	4.45934	69.3935	0.00527315	0.0798954	9.45497	0.0483323	5.58	0.51	0.04	1.7	8	7	7.5	0.17	16.1	2.08	0.17	1.21	0.01	0.01	7.63	70	97	20	11	1.5	33	22	12	1.63	1.53	15	44	7	4	2	7.3	6.6	27	30	1
581	CIMMYTMA-021226	SeeD	-101.988	21.0055	CELAYA	0.287215	0.408941	0.0732214	9.38822	67.9178	0.00587964	0.0897098	10.0016	0.0625301	2.14	2.37	0.2	0.51	6.3	5.2	5.9	0.07	12.6	4.42	0.15	0.35	0.07	0.05	14.48	39	79	33	28	1.3	40	32	17	1.9	1.548	26	43	11	20	3	7.2	5.8	18	39	1
582	CIMMYTMA-021303	SeeD	-102.167	21.2167	CONICO	0.286755	0.398056	0.0292623	4.03737	63.2301	0.0068562	0.0878364	10.4015	0.069292	2.14	1.61	0.14	1.34	7.1	5.4	6.5	0.27	20.76	6.54	0.23	0.59	0.03	0.02	20.28	38	88	26	36	1.25	46	39	23	1.46	1.544	27	44	18	20	3	7.3	5.8	18	38	1
583	CIMMYTMA-021313	SeeD	-102.167	21.0167	CELAYA	0.282193	0.384449	0.06607	7.53563	67.0221	0.00645126	0.0925442	9.65372	0.0657527	3.08	7.6	0.66	0.51	7.5	6.4	7.4	0.07	21.62	1.4	0.1	0.57	0.07	0.05	34.5	42	100	24	34	1.2	39	33	16	2.47	1.369	37	41	15	31	16	7.5	5.5	21	39	1
584	CIMMYTMA-021228	SeeD	-102.167	21.0167	CELAYA	0.282193	0.384449	0.06607	7.53563	67.0221	0.00645126	0.0925442	9.65372	0.0657527	3.08	7.6	0.66	0.51	7.5	6.4	7.4	0.07	21.62	1.4	0.1	0.57	0.07	0.05	34.5	42	100	24	34	1.2	39	33	16	2.47	1.369	37	41	15	31	16	7.5	5.5	21	39	1
585	CIMMYTMA-021304	SeeD	-102.375	21.0041	CONICO	0.293547	0.410962	0.0756363	9.15269	66.1837	0.00666402	0.0929537	10.5152	0.0758921	3.58	2.37	0.2	0.51	6.3	5.2	5.9	0.07	12.6	4.42	0.15	0.35	0.07	0.05	14.48	39	79	33	28	1.3	40	32	17	1.9	1.546	24	41	15	20	3	7.2	6.2	22	37	1
586	CIMMYTMA-021230	SeeD	-102.5	21.4167	CELAYA	0.294373	0.411808	0.0756363	9.15269	63.6642	0.00567257	0.0857696	10.6593	0.0588735	2.14	2.37	0.2	0.51	6.3	5.2	5.9	0.07	12.6	4.42	0.15	0.35	0.07	0.05	14.48	39	79	33	28	1.3	40	32	17	1.9	1.525	25	48	26	15	3	7.5	6.2	16	35	1
587	CIMMYTMA-021222	SeeD	-102.5	21.4167	CONICO	0.294373	0.411808	0.0756363	9.15269	63.6642	0.00567257	0.0857696	10.6593	0.0588735	2.14	2.37	0.2	0.51	6.3	5.2	5.9	0.07	12.6	4.42	0.15	0.35	0.07	0.05	14.48	39	79	33	28	1.3	40	32	17	1.9	1.525	25	48	26	15	3	7.5	6.2	16	35	1
588	CIMMYTMA-021232	SeeD	-102.426	21.5357	CELAYA	0.302421	0.434454	0.0292623	4.03737	63.5701	0.00590998	0.0851803	10.5485	0.0591992	2.14	1.61	0.14	1.34	7.1	5.4	6.5	0.27	20.76	6.54	0.23	0.59	0.03	0.02	20.28	38	88	26	36	1.25	46	39	23	1.46	1.521	22	43	13	6	3	7.6	6	21	36	1
589	CIMMYTMA-021233	SeeD	-102.691	20.6738	CELAYA	0.288375	0.408372	0.0762375	9.48685	65.3441	0.00631298	0.0891592	10.1764	0.0646804	4.61	2.37	0.2	0.51	6.3	5.2	5.9	0.07	12.6	4.42	0.15	0.35	0.07	0.05	14.48	39	79	33	28	1.3	40	32	17	1.9	1.508	23	46	15	24	3	6.3	5.3	22	32	1
590	CIMMYTMA-021345	SeeD	-102.748	20.7974	CHALQU	0.297671	0.427821	0.0762375	9.48685	62.8192	0.00680075	0.0928852	11.2806	0.077273	4.61	2.37	0.2	0.51	6.3	5.2	5.9	0.07	12.6	4.42	0.15	0.35	0.07	0.05	14.48	39	79	33	28	1.3	40	32	17	1.9	1.485	25	46	21	15	4	6.6	5.7	21	33	1
591	CIMMYTMA-021236	SeeD	-102.667	20.8167	CELAYA	0.27859	0.397635	0.0762375	9.48685	67.2675	0.00522767	0.0843564	9.85224	0.059043	4.61	2.37	0.2	0.51	6.3	5.2	5.9	0.07	12.6	4.42	0.15	0.35	0.07	0.05	14.48	39	79	33	28	1.3	40	32	17	1.9	1.508	24	47	24	18	3	6.2	5.3	22	31	1
592	CIMMYTMA-021324	SeeD	-102.667	20.8167	CELAYA	0.27859	0.397635	0.0762375	9.48685	67.2675	0.00522767	0.0843564	9.85224	0.059043	4.61	2.37	0.2	0.51	6.3	5.2	5.9	0.07	12.6	4.42	0.15	0.35	0.07	0.05	14.48	39	79	33	28	1.3	40	32	17	1.9	1.508	24	47	24	18	3	6.2	5.3	22	31	1
593	CIMMYTMA-021311	SeeD	-102.667	20.8167		0.27859	0.397635	0.0762375	9.48685	67.2675	0.00522767	0.0843564	9.85224	0.059043	4.61	2.37	0.2	0.51	6.3	5.2	5.9	0.07	12.6	4.42	0.15	0.35	0.07	0.05	14.48	39	79	33	28	1.3	40	32	17	1.9	1.508	24	47	24	18	3	6.2	5.3	22	31	1
594	CIMMYTMA-021243	SeeD	-102.821	20.4744	CELAYA	0.293682	0.422331	0.0307064	5.11265	66.2961	0.00623829	0.0866128	10.6811	0.0584249	1.21	3.3	0.28	0.66	6.7	5.5	6.2	0.1	18.52	6.12	0.18	0.49	0.06	0.02	18.58	31	89	34	35	1.2	41	34	21	1.19	1.516	25	41	7	31	4	6.8	5.5	22	37	1
595	CIMMYTMA-021244	SeeD	-102.667	20.8167	CELAYA	0.27859	0.397635	0.0762375	9.48685	67.2675	0.00522767	0.0843564	9.85224	0.059043	4.61	2.37	0.2	0.51	6.3	5.2	5.9	0.07	12.6	4.42	0.15	0.35	0.07	0.05	14.48	39	79	33	28	1.3	40	32	17	1.9	1.508	24	47	24	18	3	6.2	5.3	22	31	1
596	CIMMYTMA-021330	SeeD	-102.667	20.8167	CELAYA	0.27859	0.397635	0.0762375	9.48685	67.2675	0.00522767	0.0843564	9.85224	0.059043	4.61	2.37	0.2	0.51	6.3	5.2	5.9	0.07	12.6	4.42	0.15	0.35	0.07	0.05	14.48	39	79	33	28	1.3	40	32	17	1.9	1.508	24	47	24	18	3	6.2	5.3	22	31	1
597	CIMMYTMA-021334	SeeD	-102	21.1167	CELAYA	0.286551	0.390349	0.0365991	3.53063	67.9117	0.00660908	0.0928186	9.80742	0.0601243	5.29	2.14	0.26	0.51	6.6	6.5	7.2	0.07	26.07	4.26	0.22	0.57	0.07	0.05	53.81	20	96	26	54	1.02	45	35	23	1	1.545	27	35	9	35	11	7.2	5.6	20	45	6
598	CIMMYTMA-021307	SeeD	-102	21.1167	CONICO	0.286802	0.396593	0.0365991	3.53063	68.2583	0.00657846	0.0927387	9.80619	0.0601241	5.29	2.14	0.26	0.51	6.6	6.5	7.2	0.07	26.07	4.26	0.22	0.57	0.07	0.05	53.81	20	96	26	54	1.02	45	35	23	1	1.54	25	45	12	22	6	7.3	5.6	21	33	1
599	CIMMYTMA-021308	SeeD	-101.925	21.2133	CONICO	0.292998	0.41937	0.028581	6.40525	67.3026	0.00653545	0.0928366	10.313	0.0754531	2.14	1.61	0.14	1.34	7.1	5.4	6.5	0.27	20.76	6.54	0.23	0.59	0.03	0.02	20.28	38	88	26	36	1.25	46	39	23	1.46	1.544	26	46	16	14	2	7.4	6.2	18	36	1
600	CIMMYTMA-024705	SeeD	-103	20.6167	CELAYA	0.287347	0.396978	0.0704317	8.57723	67.8861	0.00661692	0.0916366	9.52626	0.0680173	3.01	2	0.21	0.51	7.7	6.1	7	0.07	26.91	6.78	0.25	0.65	0.07	0.05	48.45	21	100	31	47	1.25	43	38	25	0.98	1.548	35	42	9	29	1	7.4	5.6	25	33	1
601	CIMMYTMA-024614	SeeD	-103	20.6167	CELAYA	0.292432	0.421656	0.0762375	9.48685	65.1639	0.00657473	0.0907892	10.3233	0.0673357	1.21	2.37	0.2	0.51	6.3	5.2	5.9	0.07	12.6	4.42	0.15	0.35	0.07	0.05	14.48	39	79	33	28	1.3	40	32	17	1.9	1.521	22	45	16	20	2	6.4	5.3	21	34	1
602	CIMMYTMA-011021	SeeD	-104.3	19.67		0.276808	0.368523	0.0215272	5.21135	67.5438	0.00545944	0.0782322	11.5298	0.0481762	4.58	1.94	0.16	0.16	6.1	5.2	6	0.03	9.7	3.24	0.2	0.45	0.04	0.03	15.24	55	89	28	17	1.39	26	25	14	1.28	1.477	29	45	36	19	4	6	4.9	21	35	1
603	CIMMYTMA-027258	SeeD	-103.6	20.03		0.276361	0.387466	0.0269473	5.21135	68.7354	0.00558197	0.0898595	10.3366	0.0660389	1.21	1.94	0.16	0.16	6.1	5.2	6	0.03	9.7	3.24	0.2	0.45	0.04	0.03	15.24	55	89	28	17	1.39	24	25	14	1.28	1.47	26	45	30	21	6	6.5	5.3	23	32	1
604	CIMMYTMA-026988	SeeD	-103.7	19.93		0.275436	0.377372	0.0214408	2.77259	70.0822	0.00595039	0.0848673	9.2763	0.0505005	1.21	1.94	0.16	0.16	6.1	5.2	6	0.03	9.7	3.24	0.2	0.45	0.04	0.03	15.24	55	89	28	17	1.39	24	25	14	1.28	1.462	29	44	17	24	4	6.1	4.8	24	32	1
605	CIMMYTMA-026984	SeeD	-103.7	19.93		0.275436	0.377372	0.0214408	2.77259	70.0822	0.00595039	0.0848673	9.2763	0.0505005	1.21	1.94	0.16	0.16	6.1	5.2	6	0.03	9.7	3.24	0.2	0.45	0.04	0.03	15.24	55	89	28	17	1.39	24	25	14	1.28	1.462	29	44	17	24	4	6.1	4.8	24	32	1
606	CIMMYTMA-026977	SeeD	-103.68	19.796		0.270903	0.374804	0.0214408	2.77259	69.6541	0.00599219	0.0864657	9.44143	0.0511681	9.15	1.94	0.16	0.16	6.1	5.2	6	0.03	9.7	3.24	0.2	0.45	0.04	0.03	15.24	55	89	28	17	1.39	32	25	14	1.28	1.467	23	39	17	28	8	6.3	5.3	25	36	4
607	CIMMYTMA-026989	SeeD	-103.7	19.93		0.297912	0.434019	0.0336234	3.98524	69.7359	0.00526024	0.0802808	7.45902	0.0424602	9.91	2.77	0.24	0.16	6.8	5.6	6.5	0.03	20.12	6.35	0.22	0.59	0.04	0.03	23.25	36	92	32	31	1.2	45	42	27	0.97	1.497	26	41	11	10	6	6.9	6.1	25	35	1
608	CIMMYTMA-026990	SeeD	-103.733	19.9333		0.270803	0.374535	0.0214408	2.77259	70.6999	0.00570648	0.0868719	9.34758	0.0515812	9.15	1.94	0.16	0.16	6.1	5.2	6	0.03	9.7	3.24	0.2	0.45	0.04	0.03	15.24	55	89	28	17	1.39	32	25	14	1.28	1.5	27	41	23	23	5	6.2	5	26	33	1
609	CIMMYTMA-026999	SeeD	-103.478	19.8008		0.278317	0.406171	0.0237677	2.92797	68.3763	0.00609403	0.0900743	10.2394	0.0650742	1.21	3.15	0.27	0.51	6.5	5.5	6.2	0.09	15.83	5.09	0.16	0.51	0.04	0.01	20.22	36	87	34	29	1.25	37	33	21	3.75	1.477	23	37	12	24	5	6.9	5.7	27	36	4
610	CIMMYTMA-027012	SeeD	-103.478	19.8008		0.278317	0.406171	0.0237677	2.92797	68.3763	0.00609403	0.0900743	10.2394	0.0650742	1.21	3.15	0.27	0.51	6.5	5.5	6.2	0.09	15.83	5.09	0.16	0.51	0.04	0.01	20.22	36	87	34	29	1.25	37	33	21	3.75	1.477	23	37	12	24	5	6.9	5.7	27	36	4
611	CIMMYTMA-026994	SeeD	-103.507	20.0309		0.281385	0.412022	0.0303176	4.34451	67.7222	0.00636192	0.0872258	10.5674	0.052067	9.15	3.15	0.27	0.51	6.5	5.5	6.2	0.09	15.83	5.09	0.16	0.51	0.04	0.01	20.22	36	87	34	29	1.25	37	33	21	3.75	1.506	32	43	9	16	5	7.1	5.5	24	32	1
612	CIMMYTMA-027010	SeeD	-103.459	19.9095		0.273522	0.386374	0.0237677	2.92797	69.2331	0.00504838	0.0777603	9.36358	0.0450364	9.15	3.15	0.27	0.51	6.5	5.5	6.2	0.09	15.83	5.09	0.16	0.51	0.04	0.01	20.22	36	87	34	29	1.25	37	33	21	3.75	1.462	26	42	23	24	5	6.5	5.3	24	34	1
613	CIMMYTMA-027011	SeeD	-103.515	19.9885		0.281384	0.41256	0.0237677	2.92797	67.9577	0.00635169	0.0873592	10.6071	0.0539378	9.15	3.15	0.27	0.51	6.5	5.5	6.2	0.09	15.83	5.09	0.16	0.51	0.04	0.01	20.22	36	87	34	29	1.25	37	33	21	3.75	1.496	27	39	15	24	5	7.2	5.4	24	36	4
614	CIMMYTMA-027015	SeeD	-103.2	19.97		0.267291	0.372169	0.0357274	3.86889	70.2456	0.00567941	0.0850074	9.00597	0.0525608	4.98	2.77	0.24	0.51	6.8	5.6	6.5	0.09	20.12	6.35	0.22	0.59	0.04	0.01	23.25	36	92	32	31	1.2	45	42	27	0.97	1.504	24	39	11	25	4	7	5.6	24	37	4
615	CIMMYTMA-027016	SeeD	-103.484	19.8111		0.278304	0.406159	0.0237677	2.92797	68.2675	0.00617427	0.0899902	10.2365	0.0647873	9.15	3.15	0.27	0.51	6.5	5.5	6.2	0.09	15.83	5.09	0.16	0.51	0.04	0.01	20.22	36	87	34	29	1.25	37	33	21	3.75	1.501	22	39	13	29	6	6.8	5.3	25	36	4
616	CIMMYTMA-001732	SeeD	-103.733	19.9333	CONNOR	0.270803	0.374535	0.0214408	2.77259	70.6999	0.00570648	0.0868719	9.34758	0.0515812	9.15	1.94	0.16	0.16	6.1	5.2	6	0.03	9.7	3.24	0.2	0.45	0.04	0.03	15.24	55	89	28	17	1.39	32	25	14	1.28	1.5	27	41	23	23	5	6.2	5	26	33	1
617	CIMMYTMA-016132	SeeD	-103.733	19.9333		0.270803	0.374535	0.0214408	2.77259	70.6999	0.00570648	0.0868719	9.34758	0.0515812	9.15	1.94	0.16	0.16	6.1	5.2	6	0.03	9.7	3.24	0.2	0.45	0.04	0.03	15.24	55	89	28	17	1.39	32	25	14	1.28	1.5	27	41	23	23	5	6.2	5	26	33	1
618	CIMMYTMA-000602	SeeD	-103.18	20.3219	CELAYA	0.271725	0.382976	0.0326817	5.30183	67.5552	0.00635428	0.0867771	10.2493	0.058324	1.21	2.59	0.22	0.21	6.3	5.5	6.2	0.07	14.57	4.65	0.16	0.44	0.05	0.03	17.63	42	85	34	24	1.31	41	30	18	1.28	1.519	22	45	20	18	4	6.8	5.6	20	35	1
619	CIMMYTMA-000610	SeeD	-103.462	19.7355	TABLON	0.279869	0.40111	0.0237677	2.92797	68.3874	0.00607326	0.0891691	11.1527	0.0644314	1.21	3.15	0.27	0.51	6.5	5.5	6.2	0.09	15.83	5.09	0.16	0.51	0.04	0.01	20.22	36	87	34	29	1.25	37	33	21	3.75	1.481	22	38	7	25	5	6.9	5.3	24	38	4
620	CIMMYTMA-015909	SeeD	-103.15	20.5		0.287617	0.412678	0.0754581	9.41162	66.261	0.00616666	0.0864592	10.0497	0.0565628	1.21	2.37	0.2	0.51	6.3	5.2	5.9	0.07	12.6	4.42	0.15	0.35	0.07	0.05	14.48	39	79	33	28	1.3	40	32	17	1.9	1.497	31	46	22	17	3	6.8	5.5	20	33	1
621	CIMMYTMA-015910	SeeD	-103.15	20.5		0.28988	0.409027	0.0335027	6.40525	65.9215	0.0060886	0.0881053	10.4436	0.0650602	9.14	1.61	0.14	0.51	7.1	5.4	6.5	0.07	20.76	6.54	0.23	0.59	0.07	0.05	20.28	38	88	26	36	1.25	46	39	23	1.46	1.547	30	41	6	16	3	8.1	6.3	23	36	1
622	CIMMYTMA-000578	SeeD	-103.533	19.4167	REVENT	0.284456	0.388809	0.0751198	7.24129	68.2861	0.00599048	0.0881458	10.8891	0.0596592	1.21	0.58	0.04	0	5.8	5.6	5.6	0	2.63	0.63	0.1	0.2	0.06	0.09	14.25	68	80	28	4	1.5	24	12	4	1.81	1.519	21	49	31	24	4	6.3	5.1	22	29	1
623	CIMMYTMA-001660	SeeD	-103.723	20.143	CONNOR	0.272478	0.376758	0.0269473	5.21135	69.7399	0.00540659	0.086832	9.44743	0.0516696	1.21	1.94	0.16	0.16	6.1	5.2	6	0.03	9.7	3.24	0.2	0.45	0.04	0.03	15.24	55	89	28	17	1.39	24	25	14	1.28	1.444	28	43	25	27	6	6.4	5.3	24	33	1
624	CIMMYTMA-000577	SeeD	-103.333	20.6667	TABLON	0.290778	0.419179	0.0754581	9.41162	65.8869	0.00600622	0.0871719	9.35368	0.0513425	19.36	2.37	0.2	0.51	6.3	5.2	5.9	0.07	12.6	4.42	0.15	0.35	0.07	0.05	14.48	39	79	33	28	1.3	40	32	17	1.9	1.558	29	42	25	19	5	7.8	6.4	20	37	1
625	CIMMYTMA-000601	SeeD	-104.345	19.7728	TUXPEN	0.278336	0.393322	0.0215272	5.21135	64.6618	0.00620244	0.0888523	10.973	0.0621362	4.58	1.94	0.16	0.16	6.1	5.2	6	0.03	9.7	3.24	0.2	0.45	0.04	0.03	15.24	55	89	28	17	1.39	26	25	14	1.28	1.512	29	41	14	12	3	7.6	5.6	25	33	1
626	CIMMYTMA-001059	SeeD	-104.2	19.8	MDULCE	0.26827	0.376581	0.0215272	5.21135	64.0461	0.00587602	0.0868721	10.9246	0.0594279	4.58	1.94	0.16	0.16	6.1	5.2	6	0.03	9.7	3.24	0.2	0.45	0.04	0.03	15.24	55	89	28	17	1.39	26	25	14	1.28	1.514	26	46	24	13	4	7.3	5.7	22	32	1
627	CIMMYTMA-000560	SeeD	-102.733	20.8167	CONNOR	0.300687	0.430294	0.0762375	9.48685	62.7624	0.00687189	0.09295	11.4187	0.0794799	4.61	2.37	0.2	0.51	6.3	5.2	5.9	0.07	12.6	4.42	0.15	0.35	0.07	0.05	14.48	39	79	33	28	1.3	40	32	17	1.9	1.505	23	47	20	18	3	6.5	5.2	20	33	1
628	CIMMYTMA-000333	SeeD	-104.2	19.8	CELAYA	0.26827	0.376581	0.0215272	5.21135	64.0461	0.00587602	0.0868721	10.9246	0.0594279	4.58	1.94	0.16	0.16	6.1	5.2	6	0.03	9.7	3.24	0.2	0.45	0.04	0.03	15.24	55	89	28	17	1.39	26	25	14	1.28	1.514	26	46	24	13	4	7.3	5.7	22	32	1
629	CIMMYTMA-015912	SeeD	-104.2	19.8		0.287683	0.415482	0.0211795	2.65503	68.1938	0.00479101	0.0776744	9.67983	0.0463451	9.14	3.47	0.3	0.16	6.9	4.9	5.5	0.03	11.62	3.82	0.23	0.49	0.04	0.03	34.63	43	87	35	22	1.28	53	57	34	1	1.454	29	43	30	20	6	6.5	5.1	27	30	1
630	CIMMYTMA-000568	SeeD	-104.7	20.3753	CONNOR	0.268932	0.372706	0.0246641	6.1529	68.7995	0.00541261	0.0790576	10.2565	0.0512762	4.58	1.94	0.16	0.16	6.1	5.2	6	0.03	9.7	3.24	0.2	0.45	0.04	0.03	15.24	55	89	28	17	1.39	26	25	14	1.28	1.509	24	40	16	24	3	6.3	5.3	22	37	1
631	CIMMYTMA-000592	SeeD	-103.2	22.3667	TABLON	0.269031	0.374737	0.035395	3.37946	68.6612	0.00663667	0.0919779	9.56918	0.0599228	7.9	0.9	0.08	0.16	7.5	6.2	6.6	0.03	16.27	4.36	0.73	0.6	0.04	0.03	19.81	43	97	25	31	1.28	31	31	21	2.54	1.466	22	43	7	27	21	6.7	5.8	30	27	1
632	CIMMYTMA-013352	SeeD	-103.25	19.9667	TABLON	0.282464	0.383158	0.0347827	3.07267	68.9817	0.00547019	0.0835079	8.05816	0.0475109	13.07	6.26	0.53	0.51	6.8	5.2	6.5	0.09	17.53	5.82	0.23	0.57	0.04	0.01	25.58	33	91	35	32	1.08	41	39	25	1.75	1.415	22	38	15	31	8	5.8	4.8	24	38	4
633	CIMMYTMA-000320	SeeD	-102.984	19.2742	TABLON	0.280274	0.403359	0.0204696	7.21887	65.3604	0.00617593	0.0843215	10.6615	0.0620822	4.58	1.86	0.16	0.5	6.3	5.5	5.7	0.03	7.09	1.63	0.13	0.35	0.06	0.07	17.66	52	88	29	18	1.38	31	26	14	1	1.535	19	40	20	23	2	6.5	5.6	18	43	1
634	CIMMYTMA-002223	SeeD	-102.75	20.35	TABLON	0.296974	0.422228	0.0307064	5.11265	65.2165	0.00638587	0.0873967	9.41603	0.0556378	1.21	3.3	0.28	0.66	6.7	5.5	6.2	0.1	18.52	6.12	0.18	0.49	0.06	0.02	18.58	31	89	34	35	1.2	41	34	21	1.19	1.527	28	42	9	12	4	7.7	5.8	23	35	1
635	CIMMYTMA-013839	SeeD	-103.25	19.9667		0.277245	0.392726	0.0237677	2.92797	68.8798	0.00565669	0.0806789	9.66102	0.052394	1.21	3.15	0.27	0.51	6.5	5.5	6.2	0.09	15.83	5.09	0.16	0.51	0.04	0.01	20.22	36	87	34	29	1.25	37	33	21	3.75	1.443	29	40	17	28	5	6.3	4.8	26	34	1
636	CIMMYTMA-000307	SeeD	-104.35	19.7667	TABLON	0.278336	0.393322	0.0215272	5.21135	65.1578	0.0061751	0.0888523	10.9735	0.0621362	4.58	1.94	0.16	0.16	6.1	5.2	6	0.03	9.7	3.24	0.2	0.45	0.04	0.03	15.24	55	89	28	17	1.39	26	25	14	1.28	1.497	23	42	15	21	7	7.5	5.7	26	32	1
637	CIMMYTMA-002225	SeeD	-103.428	20.7349	TABLON	0.28444	0.401279	0.0303176	4.34451	66.3736	0.00631972	0.0868367	10.2133	0.0607843	19.36	3.15	0.27	0.51	6.5	5.5	6.2	0.09	15.83	5.09	0.16	0.51	0.04	0.01	20.22	36	87	34	29	1.25	37	33	21	3.75	1.525	19	43	13	20	3	6.8	5.7	22	35	1
638	CIMMYTMA-016338	SeeD	-102.75	20.35	CELAYA	0.296974	0.422228	0.0307064	5.11265	65.2165	0.00638587	0.0873967	9.41603	0.0556378	1.21	3.3	0.28	0.66	6.7	5.5	6.2	0.1	18.52	6.12	0.18	0.49	0.06	0.02	18.58	31	89	34	35	1.2	41	34	21	1.19	1.527	28	42	9	12	4	7.7	5.8	23	35	1
639	CIMMYTMA-000328	SeeD	-102.8	20.55	VANDEN	0.290043	0.416686	0.0307064	5.11265	64.8914	0.00621101	0.0874109	10.7599	0.0592045	4.61	3.3	0.28	0.66	6.7	5.5	6.2	0.1	18.52	6.12	0.18	0.49	0.06	0.02	18.58	31	89	34	35	1.2	41	34	21	1.19	1.497	24	40	9	23	4	7.1	5.8	23	36	1
640	CIMMYTMA-016545	SeeD	-103.55	20.2333	TABLON	0.295363	0.42266	0.0303176	4.34451	66.9207	0.00633114	0.0866846	9.95826	0.0512445	1.21	3.15	0.27	0.51	6.5	5.5	6.2	0.09	15.83	5.09	0.16	0.51	0.04	0.01	20.22	36	87	34	29	1.25	37	33	21	3.75	1.491	28	39	10	19	3	7.5	5.8	24	36	4
641	CIMMYTMA-002231	SeeD	-103.25	19.9667	TABLON	0.269109	0.372148	0.0233307	5.21135	68.0629	0.00603289	0.0853567	11.1049	0.0604188	4.71	1.94	0.16	0.51	6.1	5.2	6	0.09	9.7	3.24	0.2	0.45	0.04	0.01	15.24	55	89	28	17	1.39	33	25	14	1.28	1.516	23	41	20	22	4	6.7	5.5	22	37	1
642	CIMMYTMA-016310	SeeD	-102.617	20.3	CELAYA	0.285319	0.391403	0.0301537	5.47121	68.1012	0.00676616	0.0919547	9.53453	0.068125	2.29	2.4	0.27	2	7.1	6.3	7	0.42	24.16	4.07	0.2	0.56	0	0	39.47	20	95	32	49	1.12	45	35	22	0.85	1.534	34	44	6	26	2	7.5	5.9	26	29	1
643	CIMMYTMA-016345	SeeD	-102.733	20.8167	CELAYA	0.300687	0.430294	0.0762375	9.48685	62.7624	0.00687189	0.09295	11.4187	0.0794799	4.61	2.37	0.2	0.51	6.3	5.2	5.9	0.07	12.6	4.42	0.15	0.35	0.07	0.05	14.48	39	79	33	28	1.3	40	32	17	1.9	1.505	23	47	20	18	3	6.5	5.2	20	33	1
644	CIMMYTMA-006934	SeeD	-103.904	20.2848	CONNOR	0.267811	0.370787	0.0269473	5.21135	70.1164	0.00569803	0.0825426	9.67236	0.0507707	1.21	1.94	0.16	0.16	6.1	5.2	6	0.03	9.7	3.24	0.2	0.45	0.04	0.03	15.24	55	89	28	17	1.39	24	25	14	1.28	1.489	27	46	20	24	4	6.3	5.5	21	33	1
645	CIMMYTMA-007015	SeeD	-105.333	20.3167	TUXPEN	0.275634	0.373874	0.0277536	4.57468	66.2191	0.00671523	0.0888351	10.3775	0.0714035	4.71	1.94	0.16	0.16	6.1	5.2	6	0.03	9.7	3.24	0.2	0.45	0.04	0.03	15.24	55	89	28	17	1.39	33	25	14	1.28	1.526	15	48	20	12	4	5.9	4.9	18	34	1
646	CIMMYTMA-007016	SeeD	-105.333	20.3167	TUXPEN	0.275634	0.373874	0.0277536	4.57468	66.2191	0.00671523	0.0888351	10.3775	0.0714035	4.71	1.94	0.16	0.16	6.1	5.2	6	0.03	9.7	3.24	0.2	0.45	0.04	0.03	15.24	55	89	28	17	1.39	33	25	14	1.28	1.526	15	48	20	12	4	5.9	4.9	18	34	1
647	CIMMYTMA-007017	SeeD	-105.333	20.3167	TABLON	0.275634	0.373874	0.0277536	4.57468	66.2191	0.00671523	0.0888351	10.3775	0.0714035	4.71	1.94	0.16	0.16	6.1	5.2	6	0.03	9.7	3.24	0.2	0.45	0.04	0.03	15.24	55	89	28	17	1.39	33	25	14	1.28	1.526	15	48	20	12	4	5.9	4.9	18	34	1
648	CIMMYTMA-007019	SeeD	-105.333	20.3167	TUXPEN	0.275634	0.373874	0.0277536	4.57468	66.2191	0.00671523	0.0888351	10.3775	0.0714035	4.71	1.94	0.16	0.16	6.1	5.2	6	0.03	9.7	3.24	0.2	0.45	0.04	0.03	15.24	55	89	28	17	1.39	33	25	14	1.28	1.526	15	48	20	12	4	5.9	4.9	18	34	1
649	CIMMYTMA-007987	SeeD	-105.333	20.3167	TUXPEN	0.275634	0.373874	0.0277536	4.57468	66.2191	0.00671523	0.0888351	10.3775	0.0714035	4.71	1.94	0.16	0.16	6.1	5.2	6	0.03	9.7	3.24	0.2	0.45	0.04	0.03	15.24	55	89	28	17	1.39	33	25	14	1.28	1.526	15	48	20	12	4	5.9	4.9	18	34	1
650	CIMMYTMA-007021	SeeD	-105.333	20.3167	TUXPEN	0.275634	0.373874	0.0277536	4.57468	66.2191	0.00671523	0.0888351	10.3775	0.0714035	4.71	1.94	0.16	0.16	6.1	5.2	6	0.03	9.7	3.24	0.2	0.45	0.04	0.03	15.24	55	89	28	17	1.39	33	25	14	1.28	1.526	15	48	20	12	4	5.9	4.9	18	34	1
651	CIMMYTMA-007022	SeeD	-105.333	20.3167	VANDEN	0.275634	0.373874	0.0277536	4.57468	66.2191	0.00671523	0.0888351	10.3775	0.0714035	4.71	1.94	0.16	0.16	6.1	5.2	6	0.03	9.7	3.24	0.2	0.45	0.04	0.03	15.24	55	89	28	17	1.39	33	25	14	1.28	1.526	15	48	20	12	4	5.9	4.9	18	34	1
652	CIMMYTMA-007023	SeeD	-105.333	20.3167	VANDEN	0.275634	0.373874	0.0277536	4.57468	66.2191	0.00671523	0.0888351	10.3775	0.0714035	4.71	1.94	0.16	0.16	6.1	5.2	6	0.03	9.7	3.24	0.2	0.45	0.04	0.03	15.24	55	89	28	17	1.39	33	25	14	1.28	1.526	15	48	20	12	4	5.9	4.9	18	34	1
653	CIMMYTMA-007024	SeeD	-105.333	20.3167	TUXPEN	0.275634	0.373874	0.0277536	4.57468	66.2191	0.00671523	0.0888351	10.3775	0.0714035	4.71	1.94	0.16	0.16	6.1	5.2	6	0.03	9.7	3.24	0.2	0.45	0.04	0.03	15.24	55	89	28	17	1.39	33	25	14	1.28	1.526	15	48	20	12	4	5.9	4.9	18	34	1
654	CIMMYTMA-006936	SeeD	-103.737	22.3945	SNJUAN	0.307829	0.451039	0.033324	4.8965	64.2645	0.00606808	0.0852824	9.59671	0.0555513	1.21	1.94	0.16	0.16	6.1	5.2	6	0.03	9.7	3.24	0.2	0.45	0.04	0.03	15.24	55	89	28	17	1.39	24	25	14	1.28	1.523	28	42	18	5	3	7.9	6.5	21	37	1
655	CIMMYTMA-006942	SeeD	-103.737	22.3945	TUXPEN	0.307829	0.451039	0.033324	4.8965	64.2645	0.00606808	0.0852824	9.59671	0.0555513	1.21	1.94	0.16	0.16	6.1	5.2	6	0.03	9.7	3.24	0.2	0.45	0.04	0.03	15.24	55	89	28	17	1.39	24	25	14	1.28	1.523	28	42	18	5	3	7.9	6.5	21	37	1
656	CIMMYTMA-006949	SeeD	-103.25	22.1167	MDULCE	0.302779	0.430058	0.0263737	4.16898	64.0554	0.00613753	0.0865147	10.0961	0.0658612	0	1.78	0.13	2	7.5	5.6	5.4	0.16	12.55	4.46	0.13	0.31	0.08	0.08	17.59	40	93	20	40	1.14	24	18	11	1.73	1.517	24	44	19	6	2	7.7	6.5	22	34	1
657	CIMMYTMA-006951	SeeD	-103.25	22.1167	CONNOR	0.300909	0.436062	0.0330854	5.55095	67.3986	0.00532737	0.0806406	9.97756	0.0551735	1.75	4.59	0.39	2	7.8	6.1	7.1	0.16	17.1	2.85	0.22	0.48	0.08	0.08	18.77	62	98	21	17	1.24	19	26	17	2.69	1.531	22	39	6	6	4	8	6.3	26	36	4
658	CIMMYTMA-006952	SeeD	-103.25	22.1167	CONNOR	0.281754	0.387217	0.0586324	5.29093	68.2872	0.00623824	0.0911557	9.82017	0.0645808	3.13	1.72	0.15	2	7.8	5.8	6.8	0.16	24.65	8.03	1.78	0.95	0.08	0.08	27.62	31	98	23	46	1.14	50	40	25	17.4	1.543	20	45	7	21	6	7.8	5.5	19	36	1
659	CIMMYTMA-016348	SeeD	-103.6	21.9833	ELOTOC	0.294634	0.413017	0.0306627	5.08069	66.5014	0.00555106	0.0852539	10.0187	0.058151	1.21	1.94	0.16	0.16	6.1	5.2	6	0.03	9.7	3.24	0.2	0.45	0.04	0.03	15.24	55	89	28	17	1.39	24	25	14	1.28	1.513	23	42	21	18	1	7.3	6.1	19	38	1
660	CIMMYTMA-013841	SeeD	-101.896	21.4077	CELAYA	0.301515	0.437793	0.028581	6.40525	65.9939	0.00662628	0.0929787	10.0959	0.0719034	2.14	1.61	0.14	1.34	7.1	5.4	6.5	0.27	20.76	6.54	0.23	0.59	0.03	0.02	20.28	38	88	26	36	1.25	46	39	23	1.46	1.544	25	43	8	5	4	7.6	6.3	23	34	1
661	CIMMYTMA-015998	SeeD	-101.917	21.3667	CELAYA	0.301515	0.43517	0.028581	6.40525	65.9996	0.00662542	0.0928166	10.31	0.0741666	2.14	1.61	0.14	1.34	7.1	5.4	6.5	0.27	20.76	6.54	0.23	0.59	0.03	0.02	20.28	38	88	26	36	1.25	46	39	23	1.46	1.53	21	40	9	5	2	7.8	6.2	24	36	1
662	CIMMYTMA-015999	SeeD	-101.917	21.3667	CELAYA	0.301515	0.43517	0.028581	6.40525	65.9996	0.00662542	0.0928166	10.31	0.0741666	2.14	1.61	0.14	1.34	7.1	5.4	6.5	0.27	20.76	6.54	0.23	0.59	0.03	0.02	20.28	38	88	26	36	1.25	46	39	23	1.46	1.53	21	40	9	5	2	7.8	6.2	24	36	1
663	CIMMYTMA-016641	SeeD	-101.917	21.3667	CELAYA	0.301515	0.43517	0.028581	6.40525	65.9996	0.00662542	0.0928166	10.31	0.0741666	2.14	1.61	0.14	1.34	7.1	5.4	6.5	0.27	20.76	6.54	0.23	0.59	0.03	0.02	20.28	38	88	26	36	1.25	46	39	23	1.46	1.53	21	40	9	5	2	7.8	6.2	24	36	1
664	CIMMYTMA-016471	SeeD	-101.583	21.8833	CONNOR	0.301376	0.440915	0.0276732	6.40525	69.5525	0.00526631	0.0790851	9.47776	0.0454826	5.58	0.98	0.08	1.24	7.3	6.2	7.1	0.13	14.41	2.67	0.17	0.94	0.03	0.02	8.21	60	88	25	15	1.47	33	28	14	2.67	1.545	15	40	7	4	2	7.3	6.5	28	33	1
665	CIMMYTMA-000326	SeeD	-104.061	20.5078	CELAYA	0.267367	0.381451	0.0284474	5.86514	63.4852	0.0061477	0.0876401	10.7084	0.0608883	4.58	3.15	0.27	0.51	6.5	5.5	6.2	0.09	15.83	5.09	0.16	0.51	0.04	0.01	20.22	36	87	34	29	1.25	37	33	21	3.75	1.527	22	49	28	17	3	6.7	5.6	19	32	1
666	CIMMYTMA-000596	SeeD	-103.567	20.5099	CELAYA	0.288216	0.411241	0.0303176	4.34451	67.1504	0.00603033	0.0864018	9.67762	0.0544611	1.21	3.15	0.27	0.51	6.5	5.5	6.2	0.09	15.83	5.09	0.16	0.51	0.04	0.01	20.22	36	87	34	29	1.25	37	33	21	3.75	1.506	24	42	7	23	4	6.9	5.6	24	35	1
667	CIMMYTMA-019938	SeeD	-102.95	20.7833	CELAYA	0.294459	0.422812	0.0762375	9.48685	64.5097	0.00622285	0.0865857	10.0284	0.0550572	1.21	2.37	0.2	0.51	6.3	5.2	5.9	0.07	12.6	4.42	0.15	0.35	0.07	0.05	14.48	39	79	33	28	1.3	40	32	17	1.9	1.501	23	45	17	20	4	6.7	5.5	23	32	1
668	CIMMYTMA-019838	SeeD	-102.95	20.7833	CELAYA	0.294459	0.422812	0.0762375	9.48685	64.5097	0.00622285	0.0865857	10.0284	0.0550572	1.21	2.37	0.2	0.51	6.3	5.2	5.9	0.07	12.6	4.42	0.15	0.35	0.07	0.05	14.48	39	79	33	28	1.3	40	32	17	1.9	1.501	23	45	17	20	4	6.7	5.5	23	32	1
669	CIMMYTMA-019950	SeeD	-102.95	20.7833	CHALQU	0.294459	0.422812	0.0762375	9.48685	64.5097	0.00622285	0.0865857	10.0284	0.0550572	1.21	2.37	0.2	0.51	6.3	5.2	5.9	0.07	12.6	4.42	0.15	0.35	0.07	0.05	14.48	39	79	33	28	1.3	40	32	17	1.9	1.501	23	45	17	20	4	6.7	5.5	23	32	1
670	CIMMYTMA-019941	SeeD	-102.95	20.7833	CELAYA	0.294459	0.422812	0.0762375	9.48685	64.5097	0.00622285	0.0865857	10.0284	0.0550572	1.21	2.37	0.2	0.51	6.3	5.2	5.9	0.07	12.6	4.42	0.15	0.35	0.07	0.05	14.48	39	79	33	28	1.3	40	32	17	1.9	1.501	23	45	17	20	4	6.7	5.5	23	32	1
671	CIMMYTMA-019953	SeeD	-102.95	20.7833	ELOTOC	0.294459	0.422812	0.0762375	9.48685	64.5097	0.00622285	0.0865857	10.0284	0.0550572	1.21	2.37	0.2	0.51	6.3	5.2	5.9	0.07	12.6	4.42	0.15	0.35	0.07	0.05	14.48	39	79	33	28	1.3	40	32	17	1.9	1.501	23	45	17	20	4	6.7	5.5	23	32	1
672	CIMMYTMA-019943	SeeD	-102.95	20.7833	CELAYA	0.294459	0.422812	0.0762375	9.48685	64.5097	0.00622285	0.0865857	10.0284	0.0550572	1.21	2.37	0.2	0.51	6.3	5.2	5.9	0.07	12.6	4.42	0.15	0.35	0.07	0.05	14.48	39	79	33	28	1.3	40	32	17	1.9	1.501	23	45	17	20	4	6.7	5.5	23	32	1
673	CIMMYTMA-019843	SeeD	-102.95	20.7833	CELAYA	0.294459	0.422812	0.0762375	9.48685	64.5097	0.00622285	0.0865857	10.0284	0.0550572	1.21	2.37	0.2	0.51	6.3	5.2	5.9	0.07	12.6	4.42	0.15	0.35	0.07	0.05	14.48	39	79	33	28	1.3	40	32	17	1.9	1.501	23	45	17	20	4	6.7	5.5	23	32	1
674	CIMMYTMA-019945	SeeD	-102.95	20.7833	CELAYA	0.294459	0.422812	0.0762375	9.48685	64.5097	0.00622285	0.0865857	10.0284	0.0550572	1.21	2.37	0.2	0.51	6.3	5.2	5.9	0.07	12.6	4.42	0.15	0.35	0.07	0.05	14.48	39	79	33	28	1.3	40	32	17	1.9	1.501	23	45	17	20	4	6.7	5.5	23	32	1
675	CIMMYTMA-019850	SeeD	-102.95	20.7833	CHALQU	0.294459	0.422812	0.0762375	9.48685	64.5097	0.00622285	0.0865857	10.0284	0.0550572	1.21	2.37	0.2	0.51	6.3	5.2	5.9	0.07	12.6	4.42	0.15	0.35	0.07	0.05	14.48	39	79	33	28	1.3	40	32	17	1.9	1.501	23	45	17	20	4	6.7	5.5	23	32	1
676	CIMMYTMA-019845	SeeD	-102.95	20.7833	CELAYA	0.294459	0.422812	0.0762375	9.48685	64.5097	0.00622285	0.0865857	10.0284	0.0550572	1.21	2.37	0.2	0.51	6.3	5.2	5.9	0.07	12.6	4.42	0.15	0.35	0.07	0.05	14.48	39	79	33	28	1.3	40	32	17	1.9	1.501	23	45	17	20	4	6.7	5.5	23	32	1
677	CIMMYTMA-019959	SeeD	-104	20.8	TUXPEN	0.281446	0.393157	0.0269473	5.21135	63.7984	0.00600361	0.0864325	10.601	0.0562619	0	1.94	0.16	0.16	6.1	5.2	6	0.03	9.7	3.24	0.2	0.45	0.04	0.03	15.24	55	89	28	17	1.39	24	25	14	1.28	1.5	21	40	22	20	3	6.8	5.7	23	37	1
678	CIMMYTMA-016546	SeeD	-102.35	20.7167	CONICO	0.291334	0.424549	0.0296077	3.86889	68.884	0.00522305	0.0818905	9.54066	0.0524266	2.14	2.77	0.24	1.34	6.8	5.6	6.5	0.27	20.12	6.35	0.22	0.59	0.03	0.02	23.25	36	92	32	31	1.2	45	42	27	0.97	1.514	28	38	23	22	4	7.5	6	23	40	4
679	CIMMYTMA-016644	SeeD	-102.35	20.7167	CELAYA	0.283029	0.383951	0.0615657	8.58577	67.6101	0.00680766	0.0930613	9.87871	0.0691344	3.58	1.72	0.15	1.34	7.8	5.8	6.8	0.27	24.65	8.03	1.78	0.95	0.03	0.02	27.62	31	98	23	46	1.14	50	40	25	17.4	1.493	16	32	13	24	3	6.7	4.8	30	38	4
680	CIMMYTMA-017998	SeeD	-102.472	20.6869		0.286068	0.404573	0.0262557	4.13675	68.1401	0.0056862	0.0843775	9.80132	0.0589896	4.61	3.04	0.26	0.91	6.9	5.5	6.3	0.17	21.05	6.86	0.2	0.55	0.04	0.01	20.68	30	91	32	38	1.17	43	36	24	1.09	1.515	22	42	12	24	3	6.4	5.3	22	36	1
681	CIMMYTMA-018003	SeeD	-102.333	20.5333		0.269195	0.375881	0.0248576	6.1529	64.8978	0.00569678	0.081942	11.2082	0.0610657	9.15	1.94	0.16	0.91	6.1	5.2	6	0.17	9.7	3.24	0.2	0.45	0.04	0.01	15.24	55	89	28	17	1.39	32	25	14	1.28	1.49	24	43	14	16	6	6.8	5.3	22	35	1
682	CIMMYTMA-018005	SeeD	-102.333	20.5333	CELAYA	0.269195	0.375881	0.0248576	6.1529	64.8978	0.00569678	0.081942	11.2082	0.0610657	9.15	1.94	0.16	0.91	6.1	5.2	6	0.17	9.7	3.24	0.2	0.45	0.04	0.01	15.24	55	89	28	17	1.39	32	25	14	1.28	1.49	24	43	14	16	6	6.8	5.3	22	35	1
683	CIMMYTMA-018006	SeeD	-103.356	20.804	CELAYA	0.289571	0.412813	0.0269473	5.21135	64.1555	0.00624966	0.0868655	10.7803	0.0615119	2.14	1.94	0.16	0.16	6.1	5.2	6	0.03	9.7	3.24	0.2	0.45	0.04	0.03	15.24	55	89	28	17	1.39	31	25	14	1.28	1.505	27	45	22	21	4	6.8	6	22	32	1
684	CIMMYTMA-019420	SeeD	-103.017	20.9333	CELAYA	0.280675	0.383814	0.0586014	8.58577	66.3286	0.00676109	0.0929681	9.95954	0.0671257	2.56	1.72	0.15	0.16	7.8	5.8	6.8	0.03	24.65	8.03	1.78	0.95	0.04	0.03	27.62	31	98	23	46	1.14	50	40	25	17.4	1.494	25	38	6	19	4	7.5	5.1	24	38	4
685	CIMMYTMA-000300	SeeD	-103.05	20.15	TUXPEN	0.268044	0.368079	0.0266338	5.21135	69.8138	0.00571851	0.0823519	9.15951	0.0490069	9.15	1.94	0.16	0.9	6.1	5.2	6	0.17	9.7	3.24	0.2	0.45	0.06	0.06	15.24	55	89	28	17	1.39	32	25	14	1.28	1.453	31	44	20	30	6	6.1	5.2	24	32	1
686	CIMMYTMA-019926	SeeD	-102.45	21.1667	CONICO	0.286951	0.397486	0.0292623	4.03737	63.5267	0.0063395	0.086686	11.2674	0.0661318	2.14	1.61	0.14	1.34	7.1	5.4	6.5	0.27	20.76	6.54	0.23	0.59	0.03	0.02	20.28	38	88	26	36	1.25	46	39	23	1.46	1.538	26	46	20	16	2	7.5	6	18	37	1
687	CIMMYTMA-019827	SeeD	-102.45	21.1667	CONICO	0.286951	0.397486	0.0292623	4.03737	63.5267	0.0063395	0.086686	11.2674	0.0661318	2.14	1.61	0.14	1.34	7.1	5.4	6.5	0.27	20.76	6.54	0.23	0.59	0.03	0.02	20.28	38	88	26	36	1.25	46	39	23	1.46	1.538	26	46	20	16	2	7.5	6	18	37	1
688	CIMMYTMA-019828	SeeD	-102.45	21.1667	CONICO	0.286951	0.397486	0.0292623	4.03737	63.5267	0.0063395	0.086686	11.2674	0.0661318	2.14	1.61	0.14	1.34	7.1	5.4	6.5	0.27	20.76	6.54	0.23	0.59	0.03	0.02	20.28	38	88	26	36	1.25	46	39	23	1.46	1.538	26	46	20	16	2	7.5	6	18	37	1
689	CIMMYTMA-019533	SeeD	-102.217	20.6	CHALQU	0.28154	0.409172	0.0400442	7.11972	67.6185	0.00495746	0.0808665	10.1656	0.057009	1.61	6.26	0.53	0.91	6.8	5.2	6.5	0.17	17.53	5.82	0.23	0.57	0.04	0.01	25.58	33	91	35	32	1.08	41	39	25	1.75	1.524	24	37	40	8	5	7.6	6.1	24	39	4
690	CIMMYTMA-019409	SeeD	-102.217	20.6	CONICO	0.28154	0.409172	0.0400442	7.11972	67.6185	0.00495746	0.0808665	10.1656	0.057009	1.61	6.26	0.53	0.91	6.8	5.2	6.5	0.17	17.53	5.82	0.23	0.57	0.04	0.01	25.58	33	91	35	32	1.08	41	39	25	1.75	1.524	24	37	40	8	5	7.6	6.1	24	39	4
691	CIMMYTMA-010490	SeeD	-103.815	19.5571	ELOTOC	0.273384	0.378426	0.0214408	2.77259	67.4097	0.0062285	0.0882785	10.8737	0.0566913	9.15	1.94	0.16	0.16	6.1	5.2	6	0.03	9.7	3.24	0.2	0.45	0.04	0.03	15.24	55	89	28	17	1.39	32	25	14	1.28	1.51	31	42	32	17	3	7.1	5.3	22	36	1
692	CIMMYTMA-019418	SeeD	-102.217	20.6	CELAYA	0.28154	0.409172	0.0400442	7.11972	67.6185	0.00495746	0.0808665	10.1656	0.057009	1.61	6.26	0.53	0.91	6.8	5.2	6.5	0.17	17.53	5.82	0.23	0.57	0.04	0.01	25.58	33	91	35	32	1.08	41	39	25	1.75	1.524	24	37	40	8	5	7.6	6.1	24	39	4
693	CIMMYTMA-023701	SeeD	-101.899	21.4103	CONNOR	0.301515	0.437784	0.028581	6.40525	65.7497	0.0066223	0.0929787	10.0782	0.0719034	2.14	1.61	0.14	1.34	7.1	5.4	6.5	0.27	20.76	6.54	0.23	0.59	0.03	0.02	20.28	38	88	26	36	1.25	46	39	23	1.46	1.544	25	42	11	6	3	7.5	6.2	23	35	1
694	CIMMYTMA-018272	SeeD	-101.917	21.3667	BOLITA	0.301515	0.43517	0.028581	6.40525	65.9996	0.00662542	0.0928166	10.31	0.0741666	2.14	1.61	0.14	1.34	7.1	5.4	6.5	0.27	20.76	6.54	0.23	0.59	0.03	0.02	20.28	38	88	26	36	1.25	46	39	23	1.46	1.53	21	40	9	5	2	7.8	6.2	24	36	1
695	CIMMYTMA-000332	SeeD	-104.35	19.7667	TABLON	0.278336	0.393322	0.0215272	5.21135	65.1578	0.0061751	0.0888523	10.9735	0.0621362	4.58	1.94	0.16	0.16	6.1	5.2	6	0.03	9.7	3.24	0.2	0.45	0.04	0.03	15.24	55	89	28	17	1.39	26	25	14	1.28	1.497	23	42	15	21	7	7.5	5.7	26	32	1
696	CIMMYTMA-010620	SeeD	-102.733	20.8167	CELAYA	0.300687	0.430294	0.0762375	9.48685	62.7624	0.00687189	0.09295	11.4187	0.0794799	4.61	2.37	0.2	0.51	6.3	5.2	5.9	0.07	12.6	4.42	0.15	0.35	0.07	0.05	14.48	39	79	33	28	1.3	40	32	17	1.9	1.505	23	47	20	18	3	6.5	5.2	20	33	1
697	CIMMYTMA-023398	SeeD	-102.733	20.8167	CELAYA	0.27859	0.397635	0.0762375	9.48685	67.2675	0.00522767	0.0843564	9.85224	0.059043	4.61	2.37	0.2	0.51	6.3	5.2	5.9	0.07	12.6	4.42	0.15	0.35	0.07	0.05	14.48	39	79	33	28	1.3	40	32	17	1.9	1.508	24	47	24	18	3	6.2	5.3	22	31	1
698	CIMMYTMA-002214	SeeD	-104.35	19.7667	TABLON	0.278336	0.393322	0.0215272	5.21135	65.1578	0.0061751	0.0888523	10.9735	0.0621362	4.58	1.94	0.16	0.16	6.1	5.2	6	0.03	9.7	3.24	0.2	0.45	0.04	0.03	15.24	55	89	28	17	1.39	26	25	14	1.28	1.497	23	42	15	21	7	7.5	5.7	26	32	1
699	CIMMYTMA-010600	SeeD	-102.733	20.8167	ZAMOAM	0.300687	0.430294	0.0762375	9.48685	62.7624	0.00687189	0.09295	11.4187	0.0794799	4.61	2.37	0.2	0.51	6.3	5.2	5.9	0.07	12.6	4.42	0.15	0.35	0.07	0.05	14.48	39	79	33	28	1.3	40	32	17	1.9	1.505	23	47	20	18	3	6.5	5.2	20	33	1
700	CIMMYTMA-021248	SeeD	-103.45	20.4667	CELAYA	0.282934	0.405033	0.0326817	5.30183	67.3922	0.00586393	0.0870457	10.2165	0.0603654	1.21	2.59	0.22	0.21	6.3	5.5	6.2	0.07	14.57	4.65	0.16	0.44	0.05	0.03	17.63	42	85	34	24	1.31	41	30	18	1.28	1.502	23	43	26	15	2	6.9	5.6	20	37	1
701	CIMMYTMA-018273	SeeD	-104.046	22.0194	BOLITA	0.279785	0.387597	0.0336034	5.20638	63.0743	0.00538978	0.0860077	9.50085	0.0685753	2.12	1.94	0.16	0.16	6.1	5.2	6	0.03	9.7	3.24	0.2	0.45	0.04	0.03	15.24	55	89	28	17	1.39	27	25	14	1.28	1.522	20	46	55	15	4	6	5.7	18	36	1
702	CIMMYTMA-023349	SeeD	-102.61	21.0061	CONICO	0.292321	0.412832	0.0756363	9.15269	63.1525	0.00621214	0.0890678	10.288	0.0681907	3.58	2.37	0.2	0.51	6.3	5.2	5.9	0.07	12.6	4.42	0.15	0.35	0.07	0.05	14.48	39	79	33	28	1.3	40	32	17	1.9	1.557	21	42	23	17	4	6.8	5.6	21	38	1
703	CIMMYTMA-023651	SeeD	-103.067	20.6167	CELAYA	0.292432	0.421656	0.0762375	9.48685	65.1639	0.00657473	0.0907892	10.3233	0.0673357	1.21	2.37	0.2	0.51	6.3	5.2	5.9	0.07	12.6	4.42	0.15	0.35	0.07	0.05	14.48	39	79	33	28	1.3	40	32	17	1.9	1.521	22	45	16	20	2	6.4	5.3	21	34	1
704	CIMMYTMA-023716	SeeD	-103.067	20.6167	CELAYA	0.292432	0.421656	0.0762375	9.48685	65.1639	0.00657473	0.0907892	10.3233	0.0673357	1.21	2.37	0.2	0.51	6.3	5.2	5.9	0.07	12.6	4.42	0.15	0.35	0.07	0.05	14.48	39	79	33	28	1.3	40	32	17	1.9	1.521	22	45	16	20	2	6.4	5.3	21	34	1
705	CIMMYTMA-023719	SeeD	-103.497	19.7163	CELAYA	0.283619	0.401795	0.0214408	2.77259	68.7662	0.00585465	0.0864223	11.1157	0.0640646	1.21	1.94	0.16	0.16	6.1	5.2	6	0.03	9.7	3.24	0.2	0.45	0.04	0.03	15.24	55	89	28	17	1.39	24	25	14	1.28	1.51	24	39	11	22	4	6.8	5.3	23	38	4
706	CIMMYTMA-013410	SeeD	-104.188	19.7884	TABLON	0.270367	0.374195	0.0215272	5.21135	65.5378	0.00605424	0.0868197	10.8367	0.0610463	4.71	1.94	0.16	0.16	6.1	5.2	6	0.03	9.7	3.24	0.2	0.45	0.04	0.03	15.24	55	89	28	17	1.39	33	25	14	1.28	1.542	26	48	15	23	4	7.1	5.7	21	31	1
707	CIMMYTMA-013412	SeeD	-104.186	19.7575		0.271154	0.374962	0.0215272	5.21135	64.4543	0.00605873	0.0867851	10.8233	0.0610057	4.58	1.94	0.16	0.16	6.1	5.2	6	0.03	9.7	3.24	0.2	0.45	0.04	0.03	15.24	55	89	28	17	1.39	26	25	14	1.28	1.546	26	42	15	19	4	7.1	5.6	24	34	1
708	CIMMYTMA-013418	SeeD	-103.727	19.6503		0.269022	0.3849	0.0214408	2.77259	69.3688	0.00527176	0.0812379	10.2519	0.0527931	9.15	1.94	0.16	0.16	6.1	5.2	6	0.03	9.7	3.24	0.2	0.45	0.04	0.03	15.24	55	89	28	17	1.39	32	25	14	1.28	1.478	24	38	29	28	6	6.7	5.3	24	39	4
709	CIMMYTMA-000342	SeeD	-103.583	19.8833	CELAYA	0.282108	0.411496	0.0214408	2.77259	67.5117	0.00620127	0.086651	10.694	0.0563077	9.15	1.94	0.16	0.16	6.1	5.2	6	0.03	9.7	3.24	0.2	0.45	0.04	0.03	15.24	55	89	28	17	1.39	32	25	14	1.28	1.487	23	38	16	13	8	7.4	5.6	27	34	4
710	CIMMYTMA-000584	SeeD	-102.85	21.1833	ELOTOC	0.289941	0.416417	0.0756363	9.15269	63.4996	0.00605901	0.0884876	10.2866	0.0714877	3.58	2.37	0.2	0.51	6.3	5.2	5.9	0.07	12.6	4.42	0.15	0.35	0.07	0.05	14.48	39	79	33	28	1.3	40	32	17	1.9	1.514	23	47	24	21	3	6.6	5.6	18	35	1
711	CIMMYTMA-001062	SeeD	-102.85	21.1833	MDULCE	0.289941	0.416417	0.0756363	9.15269	63.4996	0.00605901	0.0884876	10.2866	0.0714877	3.58	2.37	0.2	0.51	6.3	5.2	5.9	0.07	12.6	4.42	0.15	0.35	0.07	0.05	14.48	39	79	33	28	1.3	40	32	17	1.9	1.514	23	47	24	21	3	6.6	5.6	18	35	1
712	CIMMYTMA-000622	SeeD	-103.5	20.0167	TABLON	0.290575	0.422265	0.0303176	4.34451	67.4838	0.00636505	0.0873592	10.6071	0.0521818	9.15	3.15	0.27	0.51	6.5	5.5	6.2	0.09	15.83	5.09	0.16	0.51	0.04	0.01	20.22	36	87	34	29	1.25	37	33	21	3.75	1.493	30	42	10	18	8	7.1	5.5	24	34	1
713	CIMMYTMA-000299	SeeD	-101.914	21.3689	CELAYA	0.301515	0.43517	0.028581	6.40525	65.7552	0.00659488	0.0928166	10.31	0.0741666	2.14	1.61	0.14	1.34	7.1	5.4	6.5	0.27	20.76	6.54	0.23	0.59	0.03	0.02	20.28	38	88	26	36	1.25	46	39	23	1.46	1.524	22	40	8	6	3	7.7	6.2	25	35	4
714	CIMMYTMA-002216	SeeD	-103.371	19.5603	TABLON	0.279644	0.398409	0.0237677	2.92797	66.7926	0.00624899	0.0865884	10.9656	0.0521313	1.21	3.15	0.27	0.51	6.5	5.5	6.2	0.09	15.83	5.09	0.16	0.51	0.04	0.01	20.22	36	87	34	29	1.25	37	33	21	3.75	1.508	24	40	21	20	4	7.3	5.4	23	38	4
715	CIMMYTMA-018366	SeeD	-99.52	19.97	CHALQU	0.267291	0.372169	0.0258245	3.86889	70.2456	0.00567941	0.0850074	9.00597	0.0525608	4.98	2.77	0.24	1.85	6.8	5.6	6.5	0.15	20.12	6.35	0.22	0.59	0.03	0.01	23.25	36	92	32	31	1.2	45	42	27	0.97	1.504	24	39	11	25	4	7	5.6	24	37	4
716	CIMMYTMA-018371	SeeD	-99.55	19.4		0.273704	0.380384	0.0258245	3.86889	70.0755	0.00559153	0.0847524	8.39547	0.0525223	13.15	2.77	0.24	1.85	6.8	5.6	6.5	0.15	20.12	6.35	0.22	0.59	0.03	0.01	23.25	36	92	32	31	1.2	45	42	27	0.97	1.461	27	36	7	33	11	6.7	5.4	27	38	4
717	CIMMYTMA-001389	SeeD	-99.83	20.14	CHALQU	0.290671	0.424878	0.0500645	5.24085	69.9615	0.00554411	0.0846459	9.11815	0.0521435	3.21	3.62	0.31	0.13	6.4	4.9	5.6	0.04	10.83	3.49	0.22	0.51	0.07	0.06	25.6	43	83	36	21	1.33	48	52	31	1.09	1.52	28	40	16	10	5	6.7	5.8	23	36	4
718	CIMMYTMA-018373	SeeD	-99.75	19.87	PALOME	0.267656	0.368706	0.0258245	3.86889	70.1311	0.00540621	0.081046	7.47116	0.0430042	13.15	2.77	0.24	1.85	6.8	5.6	6.5	0.15	20.12	6.35	0.22	0.59	0.03	0.01	23.25	36	92	32	31	1.2	45	42	27	0.97	1.472	23	38	18	30	7	6.5	4.9	29	33	4
719	CIMMYTMA-027118	SeeD	-98.8468	19.1559	CONICO	0.282499	0.411975	0.0229616	3.98524	69.6014	0.00575338	0.0836277	9.40863	0.0530191	13.1	2.77	0.24	1.85	6.8	5.6	6.5	0.15	20.12	6.35	0.22	0.59	0.03	0.01	23.25	36	92	32	31	1.2	45	42	27	0.97	1.463	25	44	20	24	9	6.6	5.2	24	31	1
720	CIMMYTMA-018380	SeeD	-98.9146	19.6228	PEPITI	0.29195	0.431332	0.0229616	3.98524	69.2384	0.00523678	0.0833189	9.92041	0.0532805	5.11	2.77	0.24	1.85	6.8	5.6	6.5	0.15	20.12	6.35	0.22	0.59	0.03	0.01	23.25	36	92	32	31	1.2	45	42	27	0.97	1.475	25	38	5	14	6	7.6	5.8	23	39	4
721	CIMMYTMA-024690	SeeD	-98.8943	19.6074	CONICO	0.302813	0.447483	0.0229616	3.98524	69.1648	0.00524183	0.083302	9.7981	0.052947	5.11	2.77	0.24	1.85	6.8	5.6	6.5	0.15	20.12	6.35	0.22	0.59	0.03	0.01	23.25	36	92	32	31	1.2	45	42	27	0.97	1.476	26	34	9	10	6	7.6	6	26	40	4
722	CIMMYTMA-018357	SeeD	-98.8055	19.0464	CHALQU	0.279325	0.39765	0.0229616	3.98524	68.9516	0.00564658	0.0828875	9.76093	0.0532056	9.91	2.77	0.24	1.85	6.8	5.6	6.5	0.15	20.12	6.35	0.22	0.59	0.03	0.01	23.25	36	92	32	31	1.2	45	42	27	0.97	1.463	22	44	13	26	7	6.7	5.4	27	29	1
723	CIMMYTMA-019471	SeeD	-99.95	19.05	CONICO	0.270679	0.375137	0.0672771	9.52893	68.2451	0.00690988	0.0926854	9.76492	0.0613652	6.42	2.59	0.22	0.1	5.6	4.9	5.2	0.03	8.89	3.17	0.11	0.31	0.06	0.06	16.94	36	68	32	32	1.23	39	37	24	5.72	1.502	22	37	9	27	5	6.8	5.1	27	36	4
724	CIMMYTMA-024689	SeeD	-99.32	19.41	CHALQU	0.2672	0.368829	0.0612458	5.26215	70.6776	0.00537015	0.0851108	8.36873	0.0519204	13.1	1.69	0.14	0.1	6.1	5.5	5.8	0.03	8.11	2.5	0.13	0.32	0.06	0.06	17	55	82	31	13	1.4	44	23	12	1.29	1.45	21	35	25	23	7	6.5	5.1	31	35	4
725	CIMMYTMA-008548	SeeD	-99.76	19.56	CONICO	0.265047	0.358777	0.05252	5.24085	69.8911	0.00557021	0.0849524	8.82928	0.054108	19.36	3.62	0.31	0.13	6.4	4.9	5.6	0.04	10.83	3.49	0.22	0.51	0.07	0.06	25.6	43	83	36	21	1.33	48	52	31	1.09	1.466	22	35	11	30	9	6.9	5.4	28	38	4
726	CIMMYTMA-008549	SeeD	-99.76	19.56	CONICO	0.265047	0.358777	0.05252	5.24085	69.8911	0.00557021	0.0849524	8.82928	0.054108	19.36	3.62	0.31	0.13	6.4	4.9	5.6	0.04	10.83	3.49	0.22	0.51	0.07	0.06	25.6	43	83	36	21	1.33	48	52	31	1.09	1.466	22	35	11	30	9	6.9	5.4	28	38	4
727	CIMMYTMA-008552	SeeD	-99.76	19.56	CONICO	0.265047	0.358777	0.05252	5.24085	69.8911	0.00557021	0.0849524	8.82928	0.054108	19.36	3.62	0.31	0.13	6.4	4.9	5.6	0.04	10.83	3.49	0.22	0.51	0.07	0.06	25.6	43	83	36	21	1.33	48	52	31	1.09	1.466	22	35	11	30	9	6.9	5.4	28	38	4
728	CIMMYTMA-027498	SeeD	-98.8167	19.5833	CHALQU	0.283721	0.384491	0.0585486	8.74199	67.8041	0.00651298	0.0920526	9.95452	0.065135	3.08	9.2	0.79	1.85	7.6	6	7.4	0.15	17.99	1.75	0.16	0.58	0.03	0.01	36.87	44	100	24	32	1.07	39	33	16	2.36	1.54	31	35	8	30	3	6.8	5.2	22	43	4
729	CIMMYTMA-020962	SeeD	-98.8055	19.0464	CHALQU	0.279325	0.39765	0.0229616	3.98524	68.9516	0.00564658	0.0828875	9.76093	0.0532056	9.91	2.77	0.24	1.85	6.8	5.6	6.5	0.15	20.12	6.35	0.22	0.59	0.03	0.01	23.25	36	92	32	31	1.2	45	42	27	0.97	1.463	22	44	13	26	7	6.7	5.4	27	29	1
730	CIMMYTMA-020957	SeeD	-98.87	19.09	CHALQU	0.268152	0.375955	0.0229616	3.98524	69.6174	0.00582848	0.0853356	9.13119	0.0534742	9.91	2.77	0.24	1.85	6.8	5.6	6.5	0.15	20.12	6.35	0.22	0.59	0.03	0.01	23.25	36	92	32	31	1.2	45	42	27	0.97	1.468	21	42	20	28	6	6.6	5.2	26	32	1
731	CIMMYTMA-020963	SeeD	-98.82	19.02	CHALQU	0.276983	0.390232	0.0229616	3.98524	68.7303	0.00545523	0.0818951	10.1838	0.0549278	9.91	2.77	0.24	1.85	6.8	5.6	6.5	0.15	20.12	6.35	0.22	0.59	0.03	0.01	23.25	36	92	32	31	1.2	45	42	27	0.97	1.475	22	46	12	28	6	6.4	5.5	25	28	1
732	CIMMYTMA-018392	SeeD	-98.75	19.12	CONICO	0.285092	0.417474	0.0229616	3.98524	69.4977	0.00579559	0.0847105	9.16492	0.0528815	13.1	2.77	0.24	1.85	6.8	5.6	6.5	0.15	20.12	6.35	0.22	0.59	0.03	0.01	23.25	36	92	32	31	1.2	45	42	27	0.97	1.461	21	40	18	27	8	6.7	5.7	29	31	4
733	CIMMYTMA-018360	SeeD	-99.2669	19.678	CHALQU	0.275297	0.387152	0.0612458	5.26215	70.7489	0.00541329	0.0834476	9.36399	0.0529765	1.79	1.69	0.14	0.1	6.1	5.5	5.8	0.03	8.11	2.5	0.13	0.32	0.06	0.06	17	55	82	31	13	1.4	13	23	12	1.29	1.455	25	36	15	22	6	6.8	5.5	26	39	4
734	CIMMYTMA-027486	SeeD	-98.75	19.12	CHALQU	0.282613	0.414141	0.0229616	3.98524	69.6222	0.00581616	0.0852736	9.12813	0.0533473	13.1	2.77	0.24	1.85	6.8	5.6	6.5	0.15	20.12	6.35	0.22	0.59	0.03	0.01	23.25	36	92	32	31	1.2	45	42	27	0.97	1.443	19	45	17	28	7	6.7	5.3	23	33	1
735	CIMMYTMA-025169	SeeD	-98.8	19.2	CHALQU	0.265439	0.367368	0.0286066	4.75577	69.539	0.0057607	0.0834721	9.3836	0.0524396	9.91	0.99	0.08	1.85	5.9	5.6	5.7	0.15	5.31	0.99	0.13	0.24	0.03	0.01	13.42	61	85	29	10	1.47	28	21	10	1.88	1.488	22	40	19	26	6	6.8	5.5	25	34	4
736	CIMMYTMA-024646	SeeD	-98.9667	19.7167	PEPITI	0.287582	0.398642	0.0460235	7.54672	67.6764	0.00518329	0.0788587	8.51889	0.0432887	5.33	2.65	0.24	1.85	6.5	5.5	6.4	0.15	16.19	5.15	0.16	0.51	0.03	0.01	16	38	88	32	30	1.29	37	35	21	2.05	1.321	39	44	11	28	22	5.7	4.6	24	32	1
737	CIMMYTMA-024589	SeeD	-98.9667	19.7167	CONICO	0.287582	0.398642	0.0460235	7.54672	67.6764	0.00518329	0.0788587	8.51889	0.0432887	5.33	2.65	0.24	1.85	6.5	5.5	6.4	0.15	16.19	5.15	0.16	0.51	0.03	0.01	16	38	88	32	30	1.29	37	35	21	2.05	1.321	39	44	11	28	22	5.7	4.6	24	32	1
738	CIMMYTMA-024572	SeeD	-98.9667	19.7167	CONICO	0.298001	0.4347	0.0229616	3.98524	70.1174	0.00556396	0.0786943	7.40188	0.041	9.91	2.77	0.24	1.85	6.8	5.6	6.5	0.15	20.12	6.35	0.22	0.59	0.03	0.01	23.25	36	92	32	31	1.2	45	42	27	0.97	1.471	22	37	18	12	4	6.9	6	26	36	4
739	CIMMYTMA-024703	SeeD	-98.8	19.2	CHALQU	0.265439	0.367368	0.0286066	4.75577	69.539	0.0057607	0.0834721	9.3836	0.0524396	9.91	0.99	0.08	1.85	5.9	5.6	5.7	0.15	5.31	0.99	0.13	0.24	0.03	0.01	13.42	61	85	29	10	1.47	28	21	10	1.88	1.488	22	40	19	26	6	6.8	5.5	25	34	4
740	CIMMYTMA-025172	SeeD	-98.8	19.2	CONICO	0.26678	0.374543	0.0576578	7.4812	69.0913	0.00557	0.0821418	9.7271	0.0530057	9.91	3.3	0.28	1.85	6	5	5.9	0.15	12.51	3.81	0.16	0.41	0.03	0.01	16.9	42	70	31	27	1.24	39	31	18	1.5	1.488	18	48	12	25	6	7.3	5.7	20	31	1
741	CIMMYTMA-027127	SeeD	-99.1668	19.6779	CONICO	0.280547	0.411963	0.0612458	5.26215	69.5167	0.0052473	0.0834179	9.78657	0.0532825	1.79	1.69	0.14	0.1	6.1	5.5	5.8	0.03	8.11	2.5	0.13	0.32	0.06	0.06	17	55	82	31	13	1.4	13	23	12	1.29	1.485	26	34	8	28	6	8	5.6	27	39	4
742	CIMMYTMA-010436	SeeD	-98.8333	19.1667	CONICO	0.265184	0.369175	0.0576578	7.4812	68.457	0.0056066	0.082404	9.79504	0.0543145	9.91	3.3	0.28	1.85	6	5	5.9	0.15	12.51	3.81	0.16	0.41	0.03	0.01	16.9	42	70	31	27	1.24	39	31	18	1.5	1.473	20	38	10	28	6	7.3	5.6	24	38	4
743	CIMMYTMA-001376	SeeD	-99.5709	19.2862	PALOME	0.268069	0.368614	0.0258245	3.86889	69.8263	0.0055395	0.0847524	8.47421	0.0518844	13.15	2.77	0.24	1.85	6.8	5.6	6.5	0.15	20.12	6.35	0.22	0.59	0.03	0.01	23.25	36	92	32	31	1.2	45	42	27	0.97	1.437	23	34	9	28	12	6.8	5.3	31	36	4
744	CIMMYTMA-001406	SeeD	-99.5167	19.9667	CHALQU	0.269109	0.372148	0.0188102	5.21135	68.0629	0.00603289	0.0853567	11.1049	0.0604188	4.71	1.94	0.16	1.85	6.1	5.2	6	0.15	9.7	3.24	0.2	0.45	0.03	0.01	15.24	55	89	28	17	1.39	33	25	14	1.28	1.516	23	41	20	22	4	6.7	5.5	22	37	1
745	CIMMYTMA-001391	SeeD	-99.7	19.8833	CHALQU	0.282108	0.411496	0.0192708	2.77259	67.5117	0.00620127	0.086651	10.694	0.0563077	9.15	1.94	0.16	1.85	6.1	5.2	6	0.15	9.7	3.24	0.2	0.45	0.03	0.01	15.24	55	89	28	17	1.39	32	25	14	1.28	1.487	23	38	16	13	8	7.4	5.6	27	34	4
746	CIMMYTMA-001394	SeeD	-99.5167	19.9667	CHALQU	0.269109	0.372148	0.0188102	5.21135	68.0629	0.00603289	0.0853567	11.1049	0.0604188	4.71	1.94	0.16	1.85	6.1	5.2	6	0.15	9.7	3.24	0.2	0.45	0.03	0.01	15.24	55	89	28	17	1.39	33	25	14	1.28	1.516	23	41	20	22	4	6.7	5.5	22	37	1
747	CIMMYTMA-001390	SeeD	-99.1524	19.6212	CHALQU	0.281241	0.413541	0.0258245	3.86889	69.8033	0.00519779	0.0834295	9.77693	0.0534669	5.11	2.77	0.24	1.85	6.8	5.6	6.5	0.15	20.12	6.35	0.22	0.59	0.03	0.01	23.25	36	92	32	31	1.2	45	42	27	0.97	1.453	25	36	11	24	8	7.8	5.8	26	39	4
748	CIMMYTMA-002063	SeeD	-99.6667	18.8	PEPITI	0.264143	0.37338	0.0503936	5.95835	68.5506	0.00638644	0.0896835	11.2828	0.056689	2.81	1.69	0.14	0.1	6.1	5.5	5.8	0.03	8.11	2.5	0.13	0.32	0.06	0.06	17	55	82	31	13	1.4	35	23	12	1.29	1.485	21	41	16	23	5	6.9	5.7	23	37	1
749	CIMMYTMA-002064	SeeD	-99.6667	18.8	PEPITI	0.264143	0.37338	0.0503936	5.95835	68.5506	0.00638644	0.0896835	11.2828	0.056689	2.81	1.69	0.14	0.1	6.1	5.5	5.8	0.03	8.11	2.5	0.13	0.32	0.06	0.06	17	55	82	31	13	1.4	35	23	12	1.29	1.485	21	41	16	23	5	6.9	5.7	23	37	1
750	CIMMYTMA-002068	SeeD	-99.7667	18.7167	PEPITI	0.28304	0.403986	0.0503936	5.95835	66.1398	0.00612213	0.0861598	10.5583	0.0621026	2.2	1.69	0.14	0.1	6.1	5.5	5.8	0.03	8.11	2.5	0.13	0.32	0.06	0.06	17	55	82	31	13	1.4	35	23	12	1.29	1.503	28	40	22	18	5	7.5	5.4	23	37	1
751	CIMMYTMA-016595	SeeD	-99.2	19.8333	PEPITI	0.276144	0.37517	0.0224926	3.51651	69.7382	0.00549217	0.082551	7.84387	0.0460737	9.91	6.26	0.53	1.85	6.8	5.2	6.5	0.15	17.53	5.82	0.23	0.57	0.03	0.01	25.58	33	91	35	32	1.08	41	39	25	1.75	1.482	23	34	14	28	6	7.1	5.4	27	39	4
752	CIMMYTMA-002070	SeeD	-99.5833	19.7333	PEPITI	0.276366	0.38901	0.0318258	7.20733	69.2964	0.00536832	0.0804895	9.64299	0.0513387	13.15	3.47	0.3	0.1	6.9	4.9	5.5	0.03	11.62	3.82	0.23	0.49	0.06	0.06	34.63	43	87	35	22	1.28	53	57	34	1	1.396	26	38	18	25	8	6.4	5.1	29	33	4
753	CIMMYTMA-002071	SeeD	-99.5833	19.7333		0.287304	0.408698	0.0354815	5.87367	69.4844	0.00573544	0.082809	9.46631	0.0526628	13.15	2.77	0.24	0.1	6.8	5.6	6.5	0.03	20.12	6.35	0.22	0.59	0.06	0.06	23.25	36	92	32	31	1.2	45	42	27	0.97	1.479	24	41	21	26	4	6.4	5.6	24	35	1
754	CIMMYTMA-016488	SeeD	-99.2175	19.8353	CONICO	0.290375	0.427466	0.0258245	3.86889	69.483	0.00520858	0.0833922	9.44658	0.052846	1.79	2.77	0.24	1.85	6.8	5.6	6.5	0.15	20.12	6.35	0.22	0.59	0.03	0.01	23.25	36	92	32	31	1.2	45	42	27	0.97	1.499	23	38	11	9	4	7.4	5.7	25	37	4
755	CIMMYTMA-016550	SeeD	-99.2175	19.8353	CHALQU	0.290375	0.427466	0.0258245	3.86889	69.483	0.00520858	0.0833922	9.44658	0.052846	1.79	2.77	0.24	1.85	6.8	5.6	6.5	0.15	20.12	6.35	0.22	0.59	0.03	0.01	23.25	36	92	32	31	1.2	45	42	27	0.97	1.499	23	38	11	9	4	7.4	5.7	25	37	4
756	CIMMYTMA-016551	SeeD	-99.2333	19.7333	CONICO	0.272739	0.375592	0.0612458	5.26215	69.8765	0.00531469	0.0810585	7.46161	0.0430398	13.15	1.69	0.14	0.1	6.1	5.5	5.8	0.03	8.11	2.5	0.13	0.32	0.06	0.06	17	55	82	31	13	1.4	37	23	12	1.29	1.451	22	39	21	28	6	6.3	5.3	27	33	4
757	CIMMYTMA-002074	SeeD	-100.1	18.8304	ANCHO	0.275403	0.392902	0.0531519	6.13657	66.8025	0.00602993	0.0822244	11.1037	0.0532587	9.15	1.69	0.14	0.1	6.1	5.5	5.8	0.03	8.11	2.5	0.13	0.32	0.06	0.06	17	55	82	31	13	1.4	32	23	12	1.29	1.498	30	45	22	20	7	7.1	5.8	24	31	1
758	CIMMYTMA-002076	SeeD	-99.75	18.9167	PEPITI	0.269798	0.371518	0.0503936	5.95835	68.5544	0.00518985	0.0805864	9.93431	0.053054	2.81	1.69	0.14	0.1	6.1	5.5	5.8	0.03	8.11	2.5	0.13	0.32	0.06	0.06	17	55	82	31	13	1.4	35	23	12	1.29	1.428	23	40	17	32	6	5.9	5.1	28	32	4
759	CIMMYTMA-016552	SeeD	-99.2187	19.7375	CONICO	0.275196	0.386799	0.0612458	5.26215	70.5047	0.00520659	0.0840962	9.37364	0.0527889	5.11	1.69	0.14	0.1	6.1	5.5	5.8	0.03	8.11	2.5	0.13	0.32	0.06	0.06	17	55	82	31	13	1.4	28	23	12	1.29	1.509	24	43	12	22	4	7	5.5	19	38	1
760	CIMMYTMA-016597	SeeD	-99.2333	19.7333	CHALQU	0.263728	0.366212	0.0612458	5.26215	70.3083	0.00552698	0.0845299	9.19981	0.0524962	5.11	1.69	0.14	0.1	6.1	5.5	5.8	0.03	8.11	2.5	0.13	0.32	0.06	0.06	17	55	82	31	13	1.4	28	23	12	1.29	1.517	24	43	15	20	5	7	5.4	22	35	1
761	CIMMYTMA-016489	SeeD	-99.2333	19.7333	CONICO	0.267382	0.368026	0.0412163	3.86889	69.2151	0.00467755	0.0755223	7.33692	0.0369109	19.36	2.77	0.24	0.1	6.8	5.6	6.5	0.03	20.12	6.35	0.22	0.59	0.06	0.06	23.25	36	92	32	31	1.2	45	42	27	0.97	1.391	22	32	30	26	10	5.9	4.8	28	40	4
762	CIMMYTMA-016567	SeeD	-98.9146	19.6228	CHALQU	0.29195	0.431332	0.0229616	3.98524	69.2384	0.00523678	0.0833189	9.92041	0.0532805	5.11	2.77	0.24	1.85	6.8	5.6	6.5	0.15	20.12	6.35	0.22	0.59	0.03	0.01	23.25	36	92	32	31	1.2	45	42	27	0.97	1.475	25	38	5	14	6	7.6	5.8	23	39	4
763	CIMMYTMA-016568	SeeD	-98.9146	19.6228	CHALQU	0.29195	0.431332	0.0229616	3.98524	69.2384	0.00523678	0.0833189	9.92041	0.0532805	5.11	2.77	0.24	1.85	6.8	5.6	6.5	0.15	20.12	6.35	0.22	0.59	0.03	0.01	23.25	36	92	32	31	1.2	45	42	27	0.97	1.475	25	38	5	14	6	7.6	5.8	23	39	4
764	CIMMYTMA-016554	SeeD	-98.8985	19.6526	CONICO	0.302459	0.443913	0.0229616	3.98524	69.1669	0.00525085	0.0834467	9.73724	0.0530105	5.11	2.77	0.24	1.85	6.8	5.6	6.5	0.15	20.12	6.35	0.22	0.59	0.03	0.01	23.25	36	92	32	31	1.2	45	42	27	0.97	1.468	22	35	8	9	6	7.7	5.7	25	40	4
765	CIMMYTMA-016492	SeeD	-98.8822	19.5729	CONICO	0.296688	0.433547	0.0229616	3.98524	69.1574	0.00523683	0.0833122	9.92432	0.0534056	5.11	2.77	0.24	1.85	6.8	5.6	6.5	0.15	20.12	6.35	0.22	0.59	0.03	0.01	23.25	36	92	32	31	1.2	45	42	27	0.97	1.467	25	38	7	11	7	7.3	6	23	39	4
766	CIMMYTMA-016555	SeeD	-98.7333	19.7333	CONICO	0.272739	0.375592	0.0550992	5.26215	69.8765	0.00531469	0.0810585	7.46161	0.0430398	13.15	1.69	0.14	0.16	6.1	5.5	5.8	0.05	8.11	2.5	0.13	0.32	0.45	1.64	17	55	82	31	13	1.4	37	23	12	1.29	1.451	22	39	21	28	6	6.3	5.3	27	33	4
767	CIMMYTMA-018008	SeeD	-98.7333	19.7333	CHALQU	0.263728	0.366212	0.0550992	5.26215	70.3083	0.00552698	0.0845299	9.19981	0.0524962	5.11	1.69	0.14	0.16	6.1	5.5	5.8	0.05	8.11	2.5	0.13	0.32	0.45	1.64	17	55	82	31	13	1.4	28	23	12	1.29	1.517	24	43	15	20	5	7	5.4	22	35	1
768	CIMMYTMA-018012	SeeD	-98.9911	19.7608	CHALQU	0.302869	0.447919	0.0229616	3.98524	69.1967	0.00524339	0.0834676	9.673	0.0529172	1.79	2.77	0.24	1.85	6.8	5.6	6.5	0.15	20.12	6.35	0.22	0.59	0.03	0.01	23.25	36	92	32	31	1.2	45	42	27	0.97	1.475	27	37	7	10	7	7.7	6.1	27	36	4
769	CIMMYTMA-018015	SeeD	-98.8833	19.8167	CONICO	0.279384	0.411989	0.0229616	3.98524	70.5162	0.00566091	0.0838743	8.34738	0.0487982	1.79	2.77	0.24	1.85	6.8	5.6	6.5	0.15	20.12	6.35	0.22	0.59	0.03	0.01	23.25	36	92	32	31	1.2	45	42	27	0.97	1.5	24	40	18	21	5	7.2	5.6	23	37	1
770	CIMMYTMA-018019	SeeD	-99.1	19.7667	CONICO	0.278336	0.393322	0.0320697	5.21135	65.1578	0.0061751	0.0888523	10.9735	0.0621362	4.58	1.94	0.16	0.1	6.1	5.2	6	0.03	9.7	3.24	0.2	0.45	0.06	0.06	15.24	55	89	28	17	1.39	26	25	14	1.28	1.497	23	42	15	21	7	7.5	5.7	26	32	1
771	CIMMYTMA-018028	SeeD	-98.8575	19.5214	CONICO	0.301214	0.442925	0.0229616	3.98524	69.1549	0.00524074	0.0833107	9.89016	0.0534456	5.11	2.77	0.24	1.85	6.8	5.6	6.5	0.15	20.12	6.35	0.22	0.59	0.03	0.01	23.25	36	92	32	31	1.2	45	42	27	0.97	1.451	28	36	9	10	7	7.7	5.6	24	40	4
772	CIMMYTMA-018030	SeeD	-99.9333	19.7167	CHALQU	0.284233	0.409489	0.0348222	3.98524	70.1277	0.0049189	0.0781861	7.38538	0.0396809	9.91	2.77	0.24	0.13	6.8	5.6	6.5	0.04	20.12	6.35	0.22	0.59	0.07	0.06	23.25	36	92	32	31	1.2	45	42	27	0.97	1.507	22	39	29	6	4	6.8	6.1	24	38	4
773	CIMMYTMA-018031	SeeD	-99.2333	19.7333	CONICO	0.263728	0.366212	0.0612458	5.26215	70.3083	0.00552698	0.0845299	9.19981	0.0524962	5.11	1.69	0.14	0.1	6.1	5.5	5.8	0.03	8.11	2.5	0.13	0.32	0.06	0.06	17	55	82	31	13	1.4	28	23	12	1.29	1.517	24	43	15	20	5	7	5.4	22	35	1
774	CIMMYTMA-018034	SeeD	-99.2	19.7667	CONICO	0.275866	0.394974	0.0612458	5.26215	69.5109	0.00536591	0.083277	9.49102	0.0528566	5.11	1.69	0.14	0.1	6.1	5.5	5.8	0.03	8.11	2.5	0.13	0.32	0.06	0.06	17	55	82	31	13	1.4	28	23	12	1.29	1.494	21	38	17	19	4	7.1	5.9	22	40	4
775	CIMMYTMA-010434	SeeD	-99.2333	19.7333	CHALQU	0.287304	0.408698	0.0354815	5.87367	69.4844	0.00573544	0.082809	9.46631	0.0526628	13.15	2.77	0.24	0.1	6.8	5.6	6.5	0.03	20.12	6.35	0.22	0.59	0.06	0.06	23.25	36	92	32	31	1.2	45	42	27	0.97	1.479	24	41	21	26	4	6.4	5.6	24	35	1
776	CIMMYTMA-019359	SeeD	-100.033	19.0333	CONICO	0.269784	0.381489	0.0409995	3.98524	69.6507	0.00543134	0.0844539	9.40971	0.0529676	1.52	2.77	0.24	0.1	6.8	5.6	6.5	0.03	20.12	6.35	0.22	0.59	0.06	0.06	23.25	36	92	32	31	1.2	45	42	27	0.97	1.47	19	35	8	20	8	7.1	5.6	26	39	4
777	CIMMYTMA-013866	SeeD	-100.033	19.0333	CELAYA	0.269784	0.381489	0.0409995	3.98524	69.6507	0.00543134	0.0844539	9.40971	0.0529676	1.52	2.77	0.24	0.1	6.8	5.6	6.5	0.03	20.12	6.35	0.22	0.59	0.06	0.06	23.25	36	92	32	31	1.2	45	42	27	0.97	1.47	19	35	8	20	8	7.1	5.6	26	39	4
778	CIMMYTMA-019472	SeeD	-100.121	19.1994	CONICO	0.270806	0.381297	0.0554926	7.83245	68.8886	0.00504221	0.0800573	9.63374	0.0512314	13.15	1.69	0.14	0.1	6.1	5.5	5.8	0.03	8.11	2.5	0.13	0.32	0.06	0.06	17	55	82	31	13	1.4	37	23	12	1.29	1.537	27	41	28	23	16	6.4	5.6	24	35	1
779	CIMMYTMA-019470	SeeD	-99.52	19.97	CONICO	0.267291	0.372169	0.0258245	3.86889	70.2456	0.00567941	0.0850074	9.00597	0.0525608	4.98	2.77	0.24	1.85	6.8	5.6	6.5	0.15	20.12	6.35	0.22	0.59	0.03	0.01	23.25	36	92	32	31	1.2	45	42	27	0.97	1.504	24	39	11	25	4	7	5.6	24	37	4
780	CIMMYTMA-001409	SeeD	-99.2333	19.7333	CONICO	0.276366	0.38901	0.0318258	7.20733	69.2964	0.00536832	0.0804895	9.64299	0.0513387	13.15	3.47	0.3	0.1	6.9	4.9	5.5	0.03	11.62	3.82	0.23	0.49	0.06	0.06	34.63	43	87	35	22	1.28	53	57	34	1	1.396	26	38	18	25	8	6.4	5.1	29	33	4
781	CIMMYTMA-019416	SeeD	-99.6167	19.15	CHALQU	0.272186	0.401807	0.0449678	3.44121	69.9957	0.00543096	0.0840625	7.81968	0.0463844	6.47	2.77	0.24	0	6.8	5.6	6.5	0	20.12	6.35	0.22	0.59	0.1	0.1	23.25	36	92	32	31	1.2	45	42	27	0.97	1.468	22	40	7	24	6	7.3	5.2	23	38	4
782	CIMMYTMA-001399	SeeD	-99.9333	19.7167	CHALQU	0.278365	0.396514	0.0642023	9.4845	68.6277	0.00604895	0.0887322	10.4451	0.0646964	1.21	3.53	0.3	0.13	6.3	4.8	5.3	0.04	5.06	1.93	0.16	0.46	0.07	0.06	28.11	41	78	34	24	1.27	50	55	32	1.75	1.458	27	41	17	24	6	6.3	5.3	28	31	1
783	CIMMYTMA-008457	SeeD	-98.8575	19.5214	CONICO	0.301214	0.442925	0.0229616	3.98524	69.1549	0.00524074	0.0833107	9.89016	0.0534456	5.11	2.77	0.24	1.85	6.8	5.6	6.5	0.15	20.12	6.35	0.22	0.59	0.03	0.01	23.25	36	92	32	31	1.2	45	42	27	0.97	1.451	28	36	9	10	7	7.7	5.6	24	40	4
784	CIMMYTMA-008458	SeeD	-98.8575	19.5214	CONICO	0.301214	0.442925	0.0229616	3.98524	69.1549	0.00524074	0.0833107	9.89016	0.0534456	5.11	2.77	0.24	1.85	6.8	5.6	6.5	0.15	20.12	6.35	0.22	0.59	0.03	0.01	23.25	36	92	32	31	1.2	45	42	27	0.97	1.451	28	36	9	10	7	7.7	5.6	24	40	4
785	CIMMYTMA-008459	SeeD	-98.8575	19.5214	CONICO	0.301214	0.442925	0.0229616	3.98524	69.1549	0.00524074	0.0833107	9.89016	0.0534456	5.11	2.77	0.24	1.85	6.8	5.6	6.5	0.15	20.12	6.35	0.22	0.59	0.03	0.01	23.25	36	92	32	31	1.2	45	42	27	0.97	1.451	28	36	9	10	7	7.7	5.6	24	40	4
786	CIMMYTMA-008463	SeeD	-98.8575	19.5214	CONICO	0.301214	0.442925	0.0229616	3.98524	69.1549	0.00524074	0.0833107	9.89016	0.0534456	5.11	2.77	0.24	1.85	6.8	5.6	6.5	0.15	20.12	6.35	0.22	0.59	0.03	0.01	23.25	36	92	32	31	1.2	45	42	27	0.97	1.451	28	36	9	10	7	7.7	5.6	24	40	4
787	CIMMYTMA-008465	SeeD	-98.8575	19.5214	CONICO	0.301214	0.442925	0.0229616	3.98524	69.1549	0.00524074	0.0833107	9.89016	0.0534456	5.11	2.77	0.24	1.85	6.8	5.6	6.5	0.15	20.12	6.35	0.22	0.59	0.03	0.01	23.25	36	92	32	31	1.2	45	42	27	0.97	1.451	28	36	9	10	7	7.7	5.6	24	40	4
788	CIMMYTMA-008472	SeeD	-98.8575	19.5214	CONICO	0.301214	0.442925	0.0229616	3.98524	69.1549	0.00524074	0.0833107	9.89016	0.0534456	5.11	2.77	0.24	1.85	6.8	5.6	6.5	0.15	20.12	6.35	0.22	0.59	0.03	0.01	23.25	36	92	32	31	1.2	45	42	27	0.97	1.451	28	36	9	10	7	7.7	5.6	24	40	4
789	CIMMYTMA-008475	SeeD	-98.8575	19.5214	CONICO	0.301214	0.442925	0.0229616	3.98524	69.1549	0.00524074	0.0833107	9.89016	0.0534456	5.11	2.77	0.24	1.85	6.8	5.6	6.5	0.15	20.12	6.35	0.22	0.59	0.03	0.01	23.25	36	92	32	31	1.2	45	42	27	0.97	1.451	28	36	9	10	7	7.7	5.6	24	40	4
790	CIMMYTMA-008481	SeeD	-98.8575	19.5214	CONICO	0.301214	0.442925	0.0229616	3.98524	69.1549	0.00524074	0.0833107	9.89016	0.0534456	5.11	2.77	0.24	1.85	6.8	5.6	6.5	0.15	20.12	6.35	0.22	0.59	0.03	0.01	23.25	36	92	32	31	1.2	45	42	27	0.97	1.451	28	36	9	10	7	7.7	5.6	24	40	4
791	CIMMYTMA-008482	SeeD	-98.7333	19.7167	CONICO	0.269766	0.372196	0.0514276	5.24085	70.1438	0.00569833	0.0847838	8.81267	0.053738	13.15	3.62	0.31	0.16	6.4	4.9	5.6	0.05	10.83	3.49	0.22	0.51	0.45	1.64	25.6	43	83	36	21	1.33	48	52	31	1.09	1.483	21	38	11	24	5	6.4	5.3	25	37	4
792	CIMMYTMA-008486	SeeD	-98.9146	19.6228	CONICO	0.29195	0.431332	0.0229616	3.98524	69.2384	0.00523678	0.0833189	9.92041	0.0532805	5.11	2.77	0.24	1.85	6.8	5.6	6.5	0.15	20.12	6.35	0.22	0.59	0.03	0.01	23.25	36	92	32	31	1.2	45	42	27	0.97	1.475	25	38	5	14	6	7.6	5.8	23	39	4
793	CIMMYTMA-008487	SeeD	-98.9146	19.6228	CONICO	0.29195	0.431332	0.0229616	3.98524	69.2384	0.00523678	0.0833189	9.92041	0.0532805	5.11	2.77	0.24	1.85	6.8	5.6	6.5	0.15	20.12	6.35	0.22	0.59	0.03	0.01	23.25	36	92	32	31	1.2	45	42	27	0.97	1.475	25	38	5	14	6	7.6	5.8	23	39	4
794	CIMMYTMA-008489	SeeD	-98.9146	19.6228	CONICO	0.29195	0.431332	0.0229616	3.98524	69.2384	0.00523678	0.0833189	9.92041	0.0532805	5.11	2.77	0.24	1.85	6.8	5.6	6.5	0.15	20.12	6.35	0.22	0.59	0.03	0.01	23.25	36	92	32	31	1.2	45	42	27	0.97	1.475	25	38	5	14	6	7.6	5.8	23	39	4
795	CIMMYTMA-008490	SeeD	-98.9146	19.6228	CONICO	0.29195	0.431332	0.0229616	3.98524	69.2384	0.00523678	0.0833189	9.92041	0.0532805	5.11	2.77	0.24	1.85	6.8	5.6	6.5	0.15	20.12	6.35	0.22	0.59	0.03	0.01	23.25	36	92	32	31	1.2	45	42	27	0.97	1.475	25	38	5	14	6	7.6	5.8	23	39	4
796	CIMMYTMA-008491	SeeD	-98.9146	19.6228	CONICO	0.29195	0.431332	0.0229616	3.98524	69.2384	0.00523678	0.0833189	9.92041	0.0532805	5.11	2.77	0.24	1.85	6.8	5.6	6.5	0.15	20.12	6.35	0.22	0.59	0.03	0.01	23.25	36	92	32	31	1.2	45	42	27	0.97	1.475	25	38	5	14	6	7.6	5.8	23	39	4
797	CIMMYTMA-008492	SeeD	-98.9167	19.55	CONICO	0.288724	0.423562	0.0229616	3.98524	69.4244	0.00523439	0.0828588	9.95781	0.0532022	5.11	2.77	0.24	1.85	6.8	5.6	6.5	0.15	20.12	6.35	0.22	0.59	0.03	0.01	23.25	36	92	32	31	1.2	45	42	27	0.97	1.453	27	33	7	25	11	7.8	5.8	26	41	4
798	CIMMYTMA-008493	SeeD	-99.0333	19.5833	CONICO	0.280797	0.411149	0.0258245	3.86889	69.1251	0.00533027	0.082841	9.85168	0.0537834	5.11	2.77	0.24	1.85	6.8	5.6	6.5	0.15	20.12	6.35	0.22	0.59	0.03	0.01	23.25	36	92	32	31	1.2	45	42	27	0.97	1.45	26	37	13	25	11	8	5.8	25	38	4
799	CIMMYTMA-008494	SeeD	-99.0333	19.5833	CONICO	0.280797	0.411149	0.0258245	3.86889	69.1251	0.00533027	0.082841	9.85168	0.0537834	5.11	2.77	0.24	1.85	6.8	5.6	6.5	0.15	20.12	6.35	0.22	0.59	0.03	0.01	23.25	36	92	32	31	1.2	45	42	27	0.97	1.45	26	37	13	25	11	8	5.8	25	38	4
800	CIMMYTMA-008175	SeeD	-99.1167	19.8167	CONICO	0.2887	0.424389	0.0258245	3.86889	70.2703	0.00531033	0.0842071	9.51515	0.0528157	5.11	2.77	0.24	1.85	6.8	5.6	6.5	0.15	20.12	6.35	0.22	0.59	0.03	0.01	23.25	36	92	32	31	1.2	45	42	27	0.97	1.529	23	38	14	23	5	7.2	5.8	24	38	4
801	CIMMYTMA-008495	SeeD	-99.1167	19.8167	CONICO	0.279384	0.411989	0.0229616	3.98524	70.5162	0.00566091	0.0838743	8.34738	0.0487982	1.79	2.77	0.24	1.85	6.8	5.6	6.5	0.15	20.12	6.35	0.22	0.59	0.03	0.01	23.25	36	92	32	31	1.2	45	42	27	0.97	1.5	24	40	18	21	5	7.2	5.6	23	37	1
802	CIMMYTMA-008505	SeeD	-98.8833	19.4167	CONICO	0.274403	0.381441	0.0387517	4.4521	69.4048	0.0052914	0.0775283	7.4126	0.0407762	13.15	4.12	0.35	1.85	6.4	4.8	5.3	0.15	7.7	2.63	0.2	0.43	0.03	0.01	32.48	43	82	41	16	1.33	51	57	33	1	1.336	31	37	19	35	12	6.2	5	29	34	4
803	CIMMYTMA-008508	SeeD	-98.9333	19.4167	CONICO	0.288208	0.425114	0.0229616	3.98524	68.4205	0.00519811	0.0825629	10.0735	0.0543524	5.11	2.77	0.24	1.85	6.8	5.6	6.5	0.15	20.12	6.35	0.22	0.59	0.03	0.01	23.25	36	92	32	31	1.2	45	42	27	0.97	1.409	27	34	10	26	13	7.8	5.9	26	40	4
804	CIMMYTMA-008509	SeeD	-98.9333	19.4167	CONICO	0.288208	0.425114	0.0229616	3.98524	68.4205	0.00519811	0.0825629	10.0735	0.0543524	5.11	2.77	0.24	1.85	6.8	5.6	6.5	0.15	20.12	6.35	0.22	0.59	0.03	0.01	23.25	36	92	32	31	1.2	45	42	27	0.97	1.409	27	34	10	26	13	7.8	5.9	26	40	4
805	CIMMYTMA-008510	SeeD	-98.9333	19.4167	CONICO	0.288208	0.425114	0.0229616	3.98524	68.4205	0.00519811	0.0825629	10.0735	0.0543524	5.11	2.77	0.24	1.85	6.8	5.6	6.5	0.15	20.12	6.35	0.22	0.59	0.03	0.01	23.25	36	92	32	31	1.2	45	42	27	0.97	1.409	27	34	10	26	13	7.8	5.9	26	40	4
806	CIMMYTMA-008515	SeeD	-98.8768	19.3097	CONICO	0.285582	0.421483	0.0229616	3.98524	68.6838	0.00519696	0.0824425	10.0612	0.0547145	5.11	2.77	0.24	1.85	6.8	5.6	6.5	0.15	20.12	6.35	0.22	0.59	0.03	0.01	23.25	36	92	32	31	1.2	45	42	27	0.97	1.427	23	37	10	21	8	7.6	5.8	29	34	4
807	CIMMYTMA-008518	SeeD	-98.8768	19.3097	CONICO	0.285582	0.421483	0.0229616	3.98524	68.6838	0.00519696	0.0824425	10.0612	0.0547145	5.11	2.77	0.24	1.85	6.8	5.6	6.5	0.15	20.12	6.35	0.22	0.59	0.03	0.01	23.25	36	92	32	31	1.2	45	42	27	0.97	1.427	23	37	10	21	8	7.6	5.8	29	34	4
808	CIMMYTMA-008519	SeeD	-98.8833	19.25	CONICO	0.269219	0.372153	0.0606261	7.45261	69.7033	0.00568676	0.0847042	8.46859	0.0508558	13.15	4.3	0.37	1.85	6.4	4.7	4.5	0.15	2.97	1.21	0.18	0.2	0.03	0.01	26.43	52	80	39	9	1.44	37	44	23	0.98	1.417	24	33	17	41	10	6.5	5.2	27	39	4
809	CIMMYTMA-008520	SeeD	-98.8833	19.25	CONICO	0.269219	0.372153	0.0606261	7.45261	69.7033	0.00568676	0.0847042	8.46859	0.0508558	13.15	4.3	0.37	1.85	6.4	4.7	4.5	0.15	2.97	1.21	0.18	0.2	0.03	0.01	26.43	52	80	39	9	1.44	37	44	23	0.98	1.417	24	33	17	41	10	6.5	5.2	27	39	4
810	CIMMYTMA-008554	SeeD	-98.8575	19.5214	CONICO	0.301214	0.442925	0.0229616	3.98524	69.1549	0.00524074	0.0833107	9.89016	0.0534456	5.11	2.77	0.24	1.85	6.8	5.6	6.5	0.15	20.12	6.35	0.22	0.59	0.03	0.01	23.25	36	92	32	31	1.2	45	42	27	0.97	1.451	28	36	9	10	7	7.7	5.6	24	40	4
811	CIMMYTMA-008561	SeeD	-98.85	19.22	CACAHU	0.287043	0.419522	0.0229616	3.98524	69.512	0.00538463	0.0828521	10.024	0.0539816	13.1	2.77	0.24	1.85	6.8	5.6	6.5	0.15	20.12	6.35	0.22	0.59	0.03	0.01	23.25	36	92	32	31	1.2	45	42	27	0.97	1.489	24	41	18	23	9	6.9	5.4	25	33	1
812	CIMMYTMA-008565	SeeD	-98.8167	19.5833	CONICO	0.304535	0.447203	0.0229616	3.98524	69.5075	0.00541893	0.0846598	9.40123	0.0528693	5.11	2.77	0.24	1.85	6.8	5.6	6.5	0.15	20.12	6.35	0.22	0.59	0.03	0.01	23.25	36	92	32	31	1.2	45	42	27	0.97	1.482	25	37	19	7	4	7.2	5.8	26	37	4
813	CIMMYTMA-008566	SeeD	-98.8167	19.5833	CONICO	0.304535	0.447203	0.0229616	3.98524	69.5075	0.00541893	0.0846598	9.40123	0.0528693	5.11	2.77	0.24	1.85	6.8	5.6	6.5	0.15	20.12	6.35	0.22	0.59	0.03	0.01	23.25	36	92	32	31	1.2	45	42	27	0.97	1.482	25	37	19	7	4	7.2	5.8	26	37	4
814	CIMMYTMA-008571	SeeD	-98.8659	19.2111	CONICO	0.287041	0.420123	0.0229616	3.98524	68.6066	0.00514524	0.0820456	10.1483	0.0545583	13.1	2.77	0.24	1.85	6.8	5.6	6.5	0.15	20.12	6.35	0.22	0.59	0.03	0.01	23.25	36	92	32	31	1.2	45	42	27	0.97	1.446	26	38	6	26	13	7	5.7	25	36	4
815	CIMMYTMA-008176	SeeD	-98.9285	19.5523	CHALQU	0.28872	0.423539	0.0229616	3.98524	69.0449	0.00523439	0.0828352	9.97643	0.0536806	5.11	2.77	0.24	1.85	6.8	5.6	6.5	0.15	20.12	6.35	0.22	0.59	0.03	0.01	23.25	36	92	32	31	1.2	45	42	27	0.97	1.464	28	37	5	26	9	7.6	5.8	25	38	4
816	CIMMYTMA-008578	SeeD	-98.8167	19.5833	CONICO	0.304535	0.447203	0.0229616	3.98524	69.5075	0.00541893	0.0846598	9.40123	0.0528693	5.11	2.77	0.24	1.85	6.8	5.6	6.5	0.15	20.12	6.35	0.22	0.59	0.03	0.01	23.25	36	92	32	31	1.2	45	42	27	0.97	1.482	25	37	19	7	4	7.2	5.8	26	37	4
817	CIMMYTMA-008580	SeeD	-98.8167	19.5833	CONICO	0.304535	0.447203	0.0229616	3.98524	69.5075	0.00541893	0.0846598	9.40123	0.0528693	5.11	2.77	0.24	1.85	6.8	5.6	6.5	0.15	20.12	6.35	0.22	0.59	0.03	0.01	23.25	36	92	32	31	1.2	45	42	27	0.97	1.482	25	37	19	7	4	7.2	5.8	26	37	4
818	CIMMYTMA-008582	SeeD	-98.8167	19.5833	CONICO	0.304535	0.447203	0.0229616	3.98524	69.5075	0.00541893	0.0846598	9.40123	0.0528693	5.11	2.77	0.24	1.85	6.8	5.6	6.5	0.15	20.12	6.35	0.22	0.59	0.03	0.01	23.25	36	92	32	31	1.2	45	42	27	0.97	1.482	25	37	19	7	4	7.2	5.8	26	37	4
819	CIMMYTMA-023380	SeeD	-98.85	19.22	CHALQU	0.287043	0.419522	0.0229616	3.98524	69.512	0.00538463	0.0828521	10.024	0.0539816	13.1	2.77	0.24	1.85	6.8	5.6	6.5	0.15	20.12	6.35	0.22	0.59	0.03	0.01	23.25	36	92	32	31	1.2	45	42	27	0.97	1.489	24	41	18	23	9	6.9	5.4	25	33	1
820	CIMMYTMA-001395	SeeD	-100.121	19.4126	CHALQU	0.268837	0.375497	0.0472743	7.8127	69.8063	0.00569538	0.0847833	8.78513	0.0528631	13.15	3.62	0.31	0.13	6.4	4.9	5.6	0.04	10.83	3.49	0.22	0.51	0.07	0.06	25.6	43	83	36	21	1.33	48	52	31	1.09	1.459	23	39	17	31	7	6.5	5.2	27	33	4
821	CIMMYTMA-023495	SeeD	-98.8833	19.25	CHALQU	0.268592	0.368419	0.0397716	5.02612	71.4702	0.00501062	0.0823914	7.62848	0.0441053	1.52	3.48	0.3	1.85	6.8	4.9	5.2	0.15	5.41	2.12	0.14	0.47	0.03	0.01	23.96	40	83	30	30	1.24	40	38	22	1.84	1.46	17	42	25	22	6	7	5.1	20	38	1
822	CIMMYTMA-016476	SeeD	-98.7759	19.1655	CONICO	0.280987	0.412972	0.0229616	3.98524	69.541	0.00579428	0.0847126	9.23496	0.0528798	13.1	2.77	0.24	1.85	6.8	5.6	6.5	0.15	20.12	6.35	0.22	0.59	0.03	0.01	23.25	36	92	32	31	1.2	45	42	27	0.97	1.418	24	44	16	28	8	6.5	5.2	27	29	1
823	CIMMYTMA-001375	SeeD	-99.6174	19.2549	CONICO	0.269347	0.371934	0.0779841	7.45261	69.7022	0.00567732	0.0847565	8.29616	0.0499893	13.15	4.3	0.37	0	6.4	4.7	4.5	0	2.97	1.21	0.18	0.2	0.1	0.1	26.43	52	80	39	9	1.44	37	44	23	0.98	1.401	24	35	15	43	13	6.3	5	29	35	4
824	CIMMYTMA-001404	SeeD	-100.027	19.2601	CONICO	0.264716	0.359182	0.0554926	7.83245	69.5582	0.00566153	0.0829471	9.39532	0.0531103	13.15	1.69	0.14	0.1	6.1	5.5	5.8	0.03	8.11	2.5	0.13	0.32	0.06	0.06	17	55	82	31	13	1.4	37	23	12	1.29	1.409	30	38	17	25	19	6.6	5.6	29	33	4
825	CIMMYTMA-000164	SeeD	-102.5	18.84		0.281504	0.403075	0.0191202	2.65559	65.8738	0.00620629	0.0871485	10.4535	0.0643193	8.19	1.54	0.13	1.21	7	5.6	6.3	0.23	17.57	5.53	0.2	0.53	0.03	0.04	22.74	43	92	24	33	1.24	50	31	20	6.78	1.539	17	44	18	18	2	7	5.8	20	36	1
826	CIMMYTMA-005343	SeeD	-102.667	20.1129	TUXPEN	0.293019	0.418506	0.0706414	9.48685	68.1275	0.00637757	0.0867537	9.71048	0.0514857	1.21	1.62	0.11	0.9	6.4	5.3	6	0.17	7.64	2.21	0.11	0.57	0.06	0.06	13.32	58	78	29	13	1.21	24	36	13	0.45	1.515	22	42	10	21	3	7.9	5.7	23	35	1
827	CIMMYTMA-005584	SeeD	-101.9	19.82	MUSHIT	0.279196	0.391651	0.0229677	2.65503	69.8013	0.00578428	0.0841507	9.46448	0.0530852	13.15	3.47	0.3	0.7	6.9	4.9	5.5	0.14	11.62	3.82	0.23	0.49	0.06	0.06	34.63	43	87	35	22	1.28	53	57	34	1	1.475	28	44	17	28	7	6.1	5.1	27	29	1
828	CIMMYTMA-005586	SeeD	-101.9	19.82	CACAHU	0.279196	0.391651	0.0229677	2.65503	69.8013	0.00578428	0.0841507	9.46448	0.0530852	13.15	3.47	0.3	0.7	6.9	4.9	5.5	0.14	11.62	3.82	0.23	0.49	0.06	0.06	34.63	43	87	35	22	1.28	53	57	34	1	1.475	28	44	17	28	7	6.1	5.1	27	29	1
829	CIMMYTMA-008082	SeeD	-102.39	19.9017	CONICO	0.29169	0.419325	0.0181663	5.94263	68.691	0.00567377	0.0833087	9.69933	0.0548514	9.14	2.77	0.24	1.85	6.8	5.6	6.5	0.15	20.12	6.35	0.22	0.59	0.03	0.01	23.25	36	92	32	31	1.2	45	42	27	0.97	1.48	30	43	19	24	5	6.3	5.5	22	35	1
830	CIMMYTMA-008093	SeeD	-101.9	19.82	CONICO	0.286103	0.393657	0.0379823	5.07196	68.9297	0.00521803	0.0809031	7.86872	0.0448477	13.1	7.91	0.67	0.7	7.2	5	6.2	0.14	12.63	4.31	0.23	0.6	0.06	0.06	32.2	38	94	31	31	0.99	33	36	25	2.2	1.38	26	44	11	34	7	5.8	4.5	26	31	1
831	CIMMYTMA-021369	SeeD	-102.298	18.3707		0.275534	0.395784	0.0200325	2.56007	67.0239	0.00639929	0.0889562	10.9315	0.0702982	4.58	1.86	0.16	0.5	6.3	5.5	5.7	0.03	7.09	1.63	0.13	0.35	0.06	0.07	17.66	52	88	29	18	1.38	31	26	14	1	1.538	13	44	22	23	5	6.4	5.1	17	39	1
832	CIMMYTMA-002096	SeeD	-102.3	19.9833	MDULCE	0.292652	0.418529	0.0181663	5.94263	64.6411	0.00618845	0.0878005	11.3215	0.0604292	9.14	2.77	0.24	1.85	6.8	5.6	6.5	0.15	20.12	6.35	0.22	0.59	0.03	0.01	23.25	36	92	32	31	1.2	45	42	27	0.97	1.518	28	43	14	24	4	7.8	5.9	25	32	1
833	CIMMYTMA-018274	SeeD	-102.4	19.95	ZAMOAM	0.285638	0.417564	0.0229616	3.98524	71.0992	0.00562991	0.0837227	8.53088	0.0484247	5.11	2.77	0.24	1.85	6.8	5.6	6.5	0.15	20.12	6.35	0.22	0.59	0.03	0.01	23.25	36	92	32	31	1.2	45	42	27	0.97	1.503	19	34	13	22	5	7.4	5.9	27	39	4
834	CIMMYTMA-024714	SeeD	-101	19.75		0.288379	0.40171	0.0410214	3.50392	67.9227	0.00528311	0.0823689	8.49493	0.0471305	13.1	2.65	0.24	0.1	6.5	5.5	6.4	0.03	16.19	5.15	0.16	0.51	0.06	0.06	16	38	88	32	30	1.29	37	35	21	2.05	1.382	26	44	12	27	10	5.7	4.5	21	34	1
835	CIMMYTMA-025180	SeeD	-100.907	19.8096		0.286306	0.404372	0.0554926	7.83245	68.1682	0.00647905	0.0914548	10.0831	0.0705264	13.15	1.69	0.14	0.1	6.1	5.5	5.8	0.03	8.11	2.5	0.13	0.32	0.06	0.06	17	55	82	31	13	1.4	37	23	12	1.29	1.501	30	45	13	17	8	7.1	5.3	24	31	1
836	CIMMYTMA-001475	SeeD	-102.696	19.9987	PEPITI	0.290747	0.417414	0.0292255	6.46438	67.9515	0.00645992	0.0878493	9.68925	0.0529988	1.21	1.98	0.17	1.95	7.8	5.6	6.7	0.4	27.92	8.87	0.27	0.71	0.01	0.01	27.91	28	99	23	49	1.1	50	43	30	1.69	1.483	35	44	16	15	8	7.4	5.6	24	33	1
837	CIMMYTMA-005331	SeeD	-102.504	19.6344	TUXPEN	0.275745	0.390021	0.0630884	9.4845	68.3544	0.00632068	0.0864136	10.2183	0.0521234	1.21	3.53	0.3	0.36	6.3	4.8	5.3	0.03	5.06	1.93	0.16	0.46	0.26	0.77	28.11	41	78	34	24	1.27	50	55	32	1.75	1.474	34	44	16	25	8	6.9	5	25	30	1
838	CIMMYTMA-000003	SeeD	-102.833	19.1833	TUXPEN	0.273255	0.389005	0.0195977	5.94263	66.0212	0.00611915	0.0869637	10.2107	0.0632453	4.58	1.54	0.13	1.21	7	5.6	6.3	0.23	17.57	5.53	0.2	0.53	0.03	0.04	22.74	43	92	24	33	1.24	50	31	20	6.78	1.565	30	38	17	13	2	7.5	5.7	23	38	4
839	CIMMYTMA-017845	SeeD	-102.374	19.0816		0.280768	0.402618	0.0195977	5.94263	66.1433	0.00613816	0.0871468	9.89508	0.0627438	9.15	1.54	0.13	1.21	7	5.6	6.3	0.23	17.57	5.53	0.2	0.53	0.03	0.04	22.74	43	92	24	33	1.24	50	31	20	6.78	1.544	26	41	14	12	3	7.7	5	22	37	1
840	CIMMYTMA-000150	SeeD	-102.374	19.0816		0.280768	0.402618	0.0195977	5.94263	66.1433	0.00613816	0.0871468	9.89508	0.0627438	9.15	1.54	0.13	1.21	7	5.6	6.3	0.23	17.57	5.53	0.2	0.53	0.03	0.04	22.74	43	92	24	33	1.24	50	31	20	6.78	1.544	26	41	14	12	3	7.7	5	22	37	1
841	CIMMYTMA-000060	SeeD	-102.833	19.1833	TABLON	0.273255	0.389005	0.0195977	5.94263	66.0212	0.00611915	0.0869637	10.2107	0.0632453	4.58	1.54	0.13	1.21	7	5.6	6.3	0.23	17.57	5.53	0.2	0.53	0.03	0.04	22.74	43	92	24	33	1.24	50	31	20	6.78	1.565	30	38	17	13	2	7.5	5.7	23	38	4
842	CIMMYTMA-017849	SeeD	-102.833	19.1833	VANDEN	0.273255	0.389005	0.0195977	5.94263	66.0212	0.00611915	0.0869637	10.2107	0.0632453	4.58	1.54	0.13	1.21	7	5.6	6.3	0.23	17.57	5.53	0.2	0.53	0.03	0.04	22.74	43	92	24	33	1.24	50	31	20	6.78	1.565	30	38	17	13	2	7.5	5.7	23	38	4
843	CIMMYTMA-018516	SeeD	-103.15	18.7833	OLOTIL	0.270007	0.378033	0.0220869	3.58809	68.3702	0.00649616	0.0906925	11.1339	0.0585547	4.71	1.86	0.16	0.5	6.3	5.5	5.7	0.03	7.09	1.63	0.13	0.35	0.06	0.07	17.66	52	88	29	18	1.38	31	26	14	1	1.487	21	41	19	20	5	6.4	5	25	34	1
844	CIMMYTMA-000017	SeeD	-103.143	18.7978	CONICO	0.268463	0.370548	0.0220869	3.58809	68.4755	0.00639432	0.0907041	11.1421	0.0593353	4.71	1.86	0.16	0.5	6.3	5.5	5.7	0.03	7.09	1.63	0.13	0.35	0.06	0.07	17.66	52	88	29	18	1.38	31	26	14	1	1.512	25	42	22	21	5	6.2	5	25	33	1
845	CIMMYTMA-000169	SeeD	-103.165	18.7616	REVENT	0.275071	0.383134	0.0220869	3.58809	68.2883	0.00636966	0.0908	11.1399	0.0592493	4.71	1.86	0.16	0.5	6.3	5.5	5.7	0.03	7.09	1.63	0.13	0.35	0.06	0.07	17.66	52	88	29	18	1.38	31	26	14	1	1.501	21	41	16	20	5	6.6	5.4	24	35	1
846	CIMMYTMA-000170	SeeD	-103.165	18.7616	REVENT	0.275071	0.383134	0.0220869	3.58809	68.2883	0.00636966	0.0908	11.1399	0.0592493	4.71	1.86	0.16	0.5	6.3	5.5	5.7	0.03	7.09	1.63	0.13	0.35	0.06	0.07	17.66	52	88	29	18	1.38	31	26	14	1	1.501	21	41	16	20	5	6.6	5.4	24	35	1
847	CIMMYTMA-000143	SeeD	-103.667	18.75		0.277133	0.397728	0.0230344	3.58809	66.4142	0.00639302	0.0872501	9.94505	0.062571	4.71	3.68	0.32	0.33	6.5	5.5	6.5	0.11	21.01	6.82	0.2	0.56	0.05	0	19.45	28	88	38	34	1.21	41	39	25	1	1.54	17	37	17	14	3	7.8	5.9	29	34	4
848	CIMMYTMA-000144	SeeD	-103.667	18.75		0.277133	0.397728	0.0230344	3.58809	66.4142	0.00639302	0.0872501	9.94505	0.062571	4.71	3.68	0.32	0.33	6.5	5.5	6.5	0.11	21.01	6.82	0.2	0.56	0.05	0	19.45	28	88	38	34	1.21	41	39	25	1	1.54	17	37	17	14	3	7.8	5.9	29	34	4
849	CIMMYTMA-000175	SeeD	-103.667	18.75		0.277133	0.397728	0.0230344	3.58809	66.4142	0.00639302	0.0872501	9.94505	0.062571	4.71	3.68	0.32	0.33	6.5	5.5	6.5	0.11	21.01	6.82	0.2	0.56	0.05	0	19.45	28	88	38	34	1.21	41	39	25	1	1.54	17	37	17	14	3	7.8	5.9	29	34	4
850	CIMMYTMA-000142	SeeD	-103.662	18.6781		0.275345	0.396759	0.0230344	3.58809	66.3621	0.00608055	0.0872251	9.96104	0.0620962	4.71	3.68	0.32	0.33	6.5	5.5	6.5	0.11	21.01	6.82	0.2	0.56	0.05	0	19.45	28	88	38	34	1.21	41	39	25	1	1.543	20	37	24	13	8	7.4	5.6	23	40	4
851	CIMMYTMA-000006	SeeD	-103.662	18.6781	TUXPEN	0.275345	0.396759	0.0230344	3.58809	66.3621	0.00608055	0.0872251	9.96104	0.0620962	4.71	3.68	0.32	0.33	6.5	5.5	6.5	0.11	21.01	6.82	0.2	0.56	0.05	0	19.45	28	88	38	34	1.21	41	39	25	1	1.543	20	37	24	13	8	7.4	5.6	23	40	4
852	CIMMYTMA-018869	SeeD	-102.374	19.0816		0.280768	0.402618	0.0195977	5.94263	66.1433	0.00613816	0.0871468	9.89508	0.0627438	9.15	1.54	0.13	1.21	7	5.6	6.3	0.23	17.57	5.53	0.2	0.53	0.03	0.04	22.74	43	92	24	33	1.24	50	31	20	6.78	1.544	26	41	14	12	3	7.7	5	22	37	1
853	CIMMYTMA-000165	SeeD	-102.374	19.0816		0.280768	0.402618	0.0195977	5.94263	66.1433	0.00613816	0.0871468	9.89508	0.0627438	9.15	1.54	0.13	1.21	7	5.6	6.3	0.23	17.57	5.53	0.2	0.53	0.03	0.04	22.74	43	92	24	33	1.24	50	31	20	6.78	1.544	26	41	14	12	3	7.7	5	22	37	1
854	CIMMYTMA-018871	SeeD	-102.374	19.0816		0.280768	0.402618	0.0195977	5.94263	66.1433	0.00613816	0.0871468	9.89508	0.0627438	9.15	1.54	0.13	1.21	7	5.6	6.3	0.23	17.57	5.53	0.2	0.53	0.03	0.04	22.74	43	92	24	33	1.24	50	31	20	6.78	1.544	26	41	14	12	3	7.7	5	22	37	1
855	CIMMYTMA-000146	SeeD	-102.374	19.0816	VANDEN	0.280768	0.402618	0.0195977	5.94263	66.1433	0.00613816	0.0871468	9.89508	0.0627438	9.15	1.54	0.13	1.21	7	5.6	6.3	0.23	17.57	5.53	0.2	0.53	0.03	0.04	22.74	43	92	24	33	1.24	50	31	20	6.78	1.544	26	41	14	12	3	7.7	5	22	37	1
856	CIMMYTMA-000149	SeeD	-102.364	18.8086		0.280251	0.404762	0.0191202	2.65559	66.2816	0.00555296	0.0868714	10.3688	0.0638715	8.19	1.54	0.13	1.21	7	5.6	6.3	0.23	17.57	5.53	0.2	0.53	0.03	0.04	22.74	43	92	24	33	1.24	50	31	20	6.78	1.538	24	44	39	16	3	7	5.4	21	35	1
857	CIMMYTMA-000147	SeeD	-102.833	19.1833		0.273255	0.389005	0.0195977	5.94263	66.0212	0.00611915	0.0869637	10.2107	0.0632453	4.58	1.54	0.13	1.21	7	5.6	6.3	0.23	17.57	5.53	0.2	0.53	0.03	0.04	22.74	43	92	24	33	1.24	50	31	20	6.78	1.565	30	38	17	13	2	7.5	5.7	23	38	4
858	CIMMYTMA-015915	SeeD	-102.717	19.9667		0.282464	0.383158	0.0187627	3.07267	68.9817	0.00547019	0.0835079	8.05816	0.0475109	13.07	6.26	0.53	1.95	6.8	5.2	6.5	0.4	17.53	5.82	0.23	0.57	0.01	0.01	25.58	33	91	35	32	1.08	41	39	25	1.75	1.415	22	38	15	31	8	5.8	4.8	24	38	4
859	CIMMYTMA-000167	SeeD	-102.269	20.1191	TABLON	0.295913	0.419081	0.0225992	3.78589	64.4224	0.00619214	0.0870581	10.9536	0.0592467	9.14	2.77	0.24	1.85	6.8	5.6	6.5	0.15	20.12	6.35	0.22	0.59	0.03	0.01	23.25	36	92	32	31	1.2	45	42	27	0.97	1.518	28	41	16	22	4	7.1	5.9	23	36	1
860	CIMMYTMA-000145	SeeD	-102.269	20.1191		0.295913	0.419081	0.0225992	3.78589	64.4224	0.00619214	0.0870581	10.9536	0.0592467	9.14	2.77	0.24	1.85	6.8	5.6	6.5	0.15	20.12	6.35	0.22	0.59	0.03	0.01	23.25	36	92	32	31	1.2	45	42	27	0.97	1.518	28	41	16	22	4	7.1	5.9	23	36	1
861	CIMMYTMA-000163	SeeD	-102.374	19.0816		0.280768	0.402618	0.0195977	5.94263	66.1433	0.00613816	0.0871468	9.89508	0.0627438	9.15	1.54	0.13	1.21	7	5.6	6.3	0.23	17.57	5.53	0.2	0.53	0.03	0.04	22.74	43	92	24	33	1.24	50	31	20	6.78	1.544	26	41	14	12	3	7.7	5	22	37	1
862	CIMMYTMA-001460	SeeD	-98.7833	19.0417	CONICO	0.277183	0.404078	0.0229616	3.98524	69.4548	0.00574791	0.0834957	9.72583	0.0530726	9.91	2.77	0.24	1.85	6.8	5.6	6.5	0.15	20.12	6.35	0.22	0.59	0.03	0.01	23.25	36	92	32	31	1.2	45	42	27	0.97	1.481	24	44	16	27	6	6.5	5.3	25	31	1
863	CIMMYTMA-013496	SeeD	-102.45	19.9667		0.277245	0.392726	0.0203987	2.92797	68.8798	0.00565669	0.0806789	9.66102	0.052394	1.21	3.15	0.27	1.85	6.5	5.5	6.2	0.15	15.83	5.09	0.16	0.51	0.03	0.01	20.22	36	87	34	29	1.25	37	33	21	3.75	1.443	29	40	17	28	5	6.3	4.8	26	34	1
864	CIMMYTMA-018872	SeeD	-102.833	19.1833		0.273255	0.389005	0.0195977	5.94263	66.0212	0.00611915	0.0869637	10.2107	0.0632453	4.58	1.54	0.13	1.21	7	5.6	6.3	0.23	17.57	5.53	0.2	0.53	0.03	0.04	22.74	43	92	24	33	1.24	50	31	20	6.78	1.565	30	38	17	13	2	7.5	5.7	23	38	4
865	CIMMYTMA-000162	SeeD	-101.8	18.9667		0.291541	0.422496	0.0198705	3.76235	66.5051	0.00593761	0.0871202	10.5349	0.0646002	2.94	1.54	0.13	1.21	7	5.6	6.3	0.23	17.57	5.53	0.2	0.53	0.03	0.04	22.74	43	92	24	33	1.24	50	31	20	6.78	1.548	18	37	25	19	2	7.3	5.3	20	44	4
866	CIMMYTMA-001472	SeeD	-102.717	19.9667	CHALQU	0.269109	0.372148	0.0189189	5.21135	68.0629	0.00603289	0.0853567	11.1049	0.0604188	4.71	1.94	0.16	1.95	6.1	5.2	6	0.4	9.7	3.24	0.2	0.45	0.01	0.01	15.24	55	89	28	17	1.39	33	25	14	1.28	1.516	23	41	20	22	4	6.7	5.5	22	37	1
867	CIMMYTMA-000005	SeeD	-101.867	19.5	TUXPEN	0.276291	0.385414	0.0632557	6.9401	68.861	0.00502841	0.0782572	9.69824	0.0458915	4.74	3.53	0.3	0.36	6.3	4.8	5.3	0.03	5.06	1.93	0.16	0.46	0.26	0.77	28.11	41	78	34	24	1.27	50	55	32	1.75	1.427	29	39	22	20	7	6.1	5.2	29	33	4
868	CIMMYTMA-000166	SeeD	-102.833	19.1833		0.273255	0.389005	0.0195977	5.94263	66.0212	0.00611915	0.0869637	10.2107	0.0632453	4.58	1.54	0.13	1.21	7	5.6	6.3	0.23	17.57	5.53	0.2	0.53	0.03	0.04	22.74	43	92	24	33	1.24	50	31	20	6.78	1.565	30	38	17	13	2	7.5	5.7	23	38	4
869	CIMMYTMA-005342	SeeD	-102.483	20.0167	TUXPEN	0.275075	0.389785	0.0242091	4.34451	68.562	0.00562449	0.0837626	9.59988	0.0530977	1.21	3.15	0.27	1.85	6.5	5.5	6.2	0.15	15.83	5.09	0.16	0.51	0.03	0.01	20.22	36	87	34	29	1.25	37	33	21	3.75	1.505	25	45	17	19	4	6.4	5.5	22	33	1
870	CIMMYTMA-001464	SeeD	-102	19.9167	CONICO	0.289769	0.411034	0.0183669	2.77802	68.7158	0.00515791	0.0784153	9.64517	0.0466385	13.15	2.77	0.24	1.85	6.8	5.6	6.5	0.15	20.12	6.35	0.22	0.59	0.03	0.01	23.25	36	92	32	31	1.2	45	42	27	0.97	1.465	25	39	19	24	7	6.6	5.3	27	34	4
871	CIMMYTMA-005344	SeeD	-102.45	19.9667	PEPITI	0.269109	0.372148	0.0188102	5.21135	68.0629	0.00603289	0.0853567	11.1049	0.0604188	4.71	1.94	0.16	1.85	6.1	5.2	6	0.15	9.7	3.24	0.2	0.45	0.03	0.01	15.24	55	89	28	17	1.39	33	25	14	1.28	1.516	23	41	20	22	4	6.7	5.5	22	37	1
872	CIMMYTMA-001459	SeeD	-101.017	19.8333	CONICO	0.299984	0.440893	0.0256924	3.86889	69.5636	0.00539383	0.0842825	9.43083	0.0527861	1.79	2.77	0.24	2	6.8	5.6	6.5	0.42	20.12	6.35	0.22	0.59	0	0	23.25	36	92	32	31	1.2	45	42	27	0.97	1.493	26	38	18	9	5	7.4	5.8	25	37	4
873	CIMMYTMA-001872	SeeD	-101.783	19.8	CONICO	0.26827	0.376581	0.0231803	5.21135	64.0461	0.00587602	0.0868721	10.9246	0.0594279	4.58	1.94	0.16	0.7	6.1	5.2	6	0.14	9.7	3.24	0.2	0.45	0.06	0.06	15.24	55	89	28	17	1.39	26	25	14	1.28	1.514	26	46	24	13	4	7.3	5.7	22	32	1
874	CIMMYTMA-013353	SeeD	-102.061	19.4691	VANDEN	0.276398	0.388692	0.0630884	9.4845	69.1922	0.00519206	0.0782268	9.61251	0.0456966	4.74	3.53	0.3	0.36	6.3	4.8	5.3	0.03	5.06	1.93	0.16	0.46	0.26	0.77	28.11	41	78	34	24	1.27	50	55	32	1.75	1.455	30	37	19	26	6	6.1	5.1	28	35	4
875	CIMMYTMA-001473	SeeD	-100.383	19.4333	PALOME	0.275564	0.383528	0.0453707	4.4521	69.5423	0.00532585	0.0775325	7.59038	0.0415679	13.15	4.12	0.35	0.13	6.4	4.8	5.3	0.04	7.7	2.63	0.2	0.43	0.07	0.06	32.48	43	82	41	16	1.33	51	57	33	1	1.341	29	36	18	36	9	6	4.7	29	35	4
876	CIMMYTMA-019835	SeeD	-102.783	18.7333	TABLON	0.270484	0.371144	0.0200325	2.56007	68.0974	0.00620594	0.0916748	11.0995	0.0612063	4.58	1.86	0.16	0.5	6.3	5.5	5.7	0.03	7.09	1.63	0.13	0.35	0.06	0.07	17.66	52	88	29	18	1.38	31	26	14	1	1.491	20	46	27	19	4	6	4.5	25	29	1
877	CIMMYTMA-013892	SeeD	-101.617	19.5167	VANDEN	0.281503	0.405143	0.0497595	4.4521	68.9384	0.0053105	0.0806164	9.65952	0.0519371	4.74	4.12	0.35	0.09	6.4	4.8	5.3	0.03	7.7	2.63	0.2	0.43	0.08	0.07	32.48	43	82	41	16	1.33	51	57	33	1	1.43	32	37	22	26	6	6.4	5.3	30	33	4
878	CIMMYTMA-000171	SeeD	-102.3	19.9833	TABLON	0.292652	0.418529	0.0181663	5.94263	64.6411	0.00618845	0.0878005	11.3215	0.0604292	9.14	2.77	0.24	1.85	6.8	5.6	6.5	0.15	20.12	6.35	0.22	0.59	0.03	0.01	23.25	36	92	32	31	1.2	45	42	27	0.97	1.518	28	43	14	24	4	7.8	5.9	25	32	1
879	CIMMYTMA-000160	SeeD	-102.3	19.9833	TABLON	0.292652	0.418529	0.0181663	5.94263	64.6411	0.00618845	0.0878005	11.3215	0.0604292	9.14	2.77	0.24	1.85	6.8	5.6	6.5	0.15	20.12	6.35	0.22	0.59	0.03	0.01	23.25	36	92	32	31	1.2	45	42	27	0.97	1.518	28	43	14	24	4	7.8	5.9	25	32	1
880	CIMMYTMA-005578	SeeD	-101.467	19.3333	CELAYA	0.271916	0.382399	0.0497595	4.4521	69.6443	0.00583718	0.0853746	9.35765	0.054147	3.39	4.12	0.35	0.1	6.4	4.8	5.3	0.03	7.7	2.63	0.2	0.43	0.06	0.06	32.48	43	82	41	16	1.33	51	57	33	1	1.387	28	38	15	35	9	6.2	4.5	31	31	4
881	CIMMYTMA-005572	SeeD	-101.533	19.4167	CONICO	0.284456	0.388809	0.0707399	7.24129	68.2861	0.00599048	0.0881458	10.8891	0.0596592	1.21	0.58	0.04	0.09	5.8	5.6	5.6	0.03	2.63	0.63	0.1	0.2	0.08	0.07	14.25	68	80	28	4	1.5	24	12	4	1.81	1.519	21	49	31	24	4	6.3	5.1	22	29	1
882	CIMMYTMA-009152	SeeD	-101.917	19.6667	CONICO	0.272373	0.375116	0.0229677	2.65503	70.2903	0.0058704	0.0854439	8.80521	0.0502817	13.15	3.47	0.3	0.7	6.9	4.9	5.5	0.14	11.62	3.82	0.23	0.49	0.06	0.06	34.63	43	87	35	22	1.28	53	57	34	1	1.303	31	39	22	25	8	6.3	5.2	29	32	4
883	CIMMYTMA-008071	SeeD	-102.533	19.3255		0.277581	0.392252	0.0195977	5.94263	64.2438	0.00597802	0.0832788	10.7298	0.0610312	13.15	1.54	0.13	1.21	7	5.6	6.3	0.23	17.57	5.53	0.2	0.53	0.03	0.04	22.74	43	92	24	33	1.24	50	31	20	6.78	1.544	26	42	33	19	5	7	5.4	21	37	1
884	CIMMYTMA-008073	SeeD	-100.441	19.2901	VANDEN	0.285667	0.405303	0.0554926	7.83245	65.9294	0.00617486	0.0855108	11.0372	0.0535531	3.39	1.69	0.14	0.1	6.1	5.5	5.8	0.03	8.11	2.5	0.13	0.32	0.06	0.06	17	55	82	31	13	1.4	50	23	12	1.29	1.527	35	44	23	18	11	6.6	4.8	26	31	1
885	CIMMYTMA-008074	SeeD	-102.4	19.4167	CONICO	0.277495	0.387427	0.0630884	9.4845	69.9298	0.0059018	0.0861072	9.37756	0.0548953	13.15	3.53	0.3	0.36	6.3	4.8	5.3	0.03	5.06	1.93	0.16	0.46	0.26	0.77	28.11	41	78	34	24	1.27	50	55	32	1.75	1.382	30	38	22	27	12	5.9	4.7	28	33	4
886	CIMMYTMA-008079	SeeD	-102.467	19.5833	CONICO	0.275444	0.389885	0.0630884	9.4845	68.2337	0.00618034	0.0875157	10.1162	0.0523102	1.21	3.53	0.3	0.36	6.3	4.8	5.3	0.03	5.06	1.93	0.16	0.46	0.26	0.77	28.11	41	78	34	24	1.27	50	55	32	1.75	1.46	30	38	27	20	6	7.2	5.8	27	35	4
887	CIMMYTMA-005598	SeeD	-102.467	19.5833	MUSHIT	0.275444	0.389885	0.0630884	9.4845	68.2337	0.00618034	0.0875157	10.1162	0.0523102	1.21	3.53	0.3	0.36	6.3	4.8	5.3	0.03	5.06	1.93	0.16	0.46	0.26	0.77	28.11	41	78	34	24	1.27	50	55	32	1.75	1.46	30	38	27	20	6	7.2	5.8	27	35	4
888	CIMMYTMA-000157	SeeD	-102.501	19.6359	TABLON	0.275745	0.390021	0.0630884	9.4845	68.3544	0.00633741	0.0864136	10.2183	0.0521234	1.21	3.53	0.3	0.36	6.3	4.8	5.3	0.03	5.06	1.93	0.16	0.46	0.26	0.77	28.11	41	78	34	24	1.27	50	55	32	1.75	1.459	32	45	17	25	9	6.7	4.9	26	28	1
889	CIMMYTMA-000159	SeeD	-102.501	19.6359	TABLON	0.275745	0.390021	0.0630884	9.4845	68.3544	0.00633741	0.0864136	10.2183	0.0521234	1.21	3.53	0.3	0.36	6.3	4.8	5.3	0.03	5.06	1.93	0.16	0.46	0.26	0.77	28.11	41	78	34	24	1.27	50	55	32	1.75	1.459	32	45	17	25	9	6.7	4.9	26	28	1
890	CIMMYTMA-008085	SeeD	-102.167	19.9	CELAYA	0.294992	0.421478	0.0227656	7.20733	67.0578	0.00649511	0.0912723	11.3678	0.0661973	9.14	3.47	0.3	0.7	6.9	4.9	5.5	0.14	11.62	3.82	0.23	0.49	0.06	0.06	34.63	43	87	35	22	1.28	53	57	34	1	1.496	34	45	17	16	7	7.3	6	27	29	1
891	CIMMYTMA-008086	SeeD	-102.167	19.9	CONICO	0.294992	0.421478	0.0227656	7.20733	67.0578	0.00649511	0.0912723	11.3678	0.0661973	9.14	3.47	0.3	0.7	6.9	4.9	5.5	0.14	11.62	3.82	0.23	0.49	0.06	0.06	34.63	43	87	35	22	1.28	53	57	34	1	1.496	34	45	17	16	7	7.3	6	27	29	1
892	CIMMYTMA-008087	SeeD	-102.167	19.9	CACAHU	0.294992	0.421478	0.0227656	7.20733	67.0578	0.00649511	0.0912723	11.3678	0.0661973	9.14	3.47	0.3	0.7	6.9	4.9	5.5	0.14	11.62	3.82	0.23	0.49	0.06	0.06	34.63	43	87	35	22	1.28	53	57	34	1	1.496	34	45	17	16	7	7.3	6	27	29	1
893	CIMMYTMA-008088	SeeD	-102.167	19.9	CELAYA	0.294992	0.421478	0.0227656	7.20733	67.0578	0.00649511	0.0912723	11.3678	0.0661973	9.14	3.47	0.3	0.7	6.9	4.9	5.5	0.14	11.62	3.82	0.23	0.49	0.06	0.06	34.63	43	87	35	22	1.28	53	57	34	1	1.496	34	45	17	16	7	7.3	6	27	29	1
894	CIMMYTMA-005617	SeeD	-101.726	19.5843	CACAHU	0.280712	0.39414	0.0497595	4.4521	69.2424	0.00519347	0.0789566	9.63505	0.0485887	4.74	4.12	0.35	0.09	6.4	4.8	5.3	0.03	7.7	2.63	0.2	0.43	0.08	0.07	32.48	43	82	41	16	1.33	51	57	33	1	1.456	27	38	16	26	7	6.3	4.9	27	35	4
895	CIMMYTMA-008089	SeeD	-101.7	19.2	TABLON	0.287479	0.421633	0.0295943	3.98524	70.5172	0.00530476	0.0847796	9.22976	0.0529061	13.1	2.77	0.24	1.21	6.8	5.6	6.5	0.23	20.12	6.35	0.22	0.59	0.03	0.04	23.25	36	92	32	31	1.2	45	42	27	0.97	1.453	24	43	28	22	8	6.5	5.6	25	32	1
896	CIMMYTMA-008091	SeeD	-101.483	19.2833	CONICO	0.269223	0.371731	0.0749212	7.45261	69.6015	0.00558889	0.0847847	8.22104	0.0493425	13.15	4.3	0.37	0.1	6.4	4.7	4.5	0.03	2.97	1.21	0.18	0.2	0.06	0.06	26.43	52	80	39	9	1.44	37	44	23	0.98	1.461	28	30	22	26	13	6.7	5.5	29	42	4
897	CIMMYTMA-005564	SeeD	-101.082	19.6917	MUSHIT	0.273398	0.388177	0.0497595	4.4521	68.8399	0.00513426	0.0767385	9.40082	0.0458442	9.14	1.69	0.14	0.1	6.1	5.5	5.8	0.03	8.11	2.5	0.13	0.32	0.06	0.06	17	55	82	31	13	1.4	35	23	12	1.29	1.479	23	40	17	24	6	6.5	5.3	23	38	4
898	CIMMYTMA-005565	SeeD	-101.082	19.6917	CACAHU	0.273398	0.388177	0.0497595	4.4521	68.8399	0.00513426	0.0767385	9.40082	0.0458442	9.14	1.69	0.14	0.1	6.1	5.5	5.8	0.03	8.11	2.5	0.13	0.32	0.06	0.06	17	55	82	31	13	1.4	35	23	12	1.29	1.479	23	40	17	24	6	6.5	5.3	23	38	4
899	CIMMYTMA-005568	SeeD	-101.255	19.6525	CELAYA	0.288621	0.415184	0.0497595	4.4521	68.5349	0.00548161	0.0827593	9.70815	0.0553032	13.15	4.12	0.35	0.09	6.4	4.8	5.3	0.03	7.7	2.63	0.2	0.43	0.08	0.07	32.48	43	82	41	16	1.33	51	57	33	1	1.467	30	42	13	24	5	6.9	5.4	25	34	1
900	CIMMYTMA-008096	SeeD	-101.255	19.6525	CONICO	0.288621	0.415184	0.0497595	4.4521	68.5349	0.00548161	0.0827593	9.70815	0.0553032	13.15	4.12	0.35	0.09	6.4	4.8	5.3	0.03	7.7	2.63	0.2	0.43	0.08	0.07	32.48	43	82	41	16	1.33	51	57	33	1	1.467	30	42	13	24	5	6.9	5.4	25	34	1
901	CIMMYTMA-009187	SeeD	-101.22	19.5186	CHALQU	0.281644	0.401605	0.0497595	4.4521	69.4251	0.00530563	0.0814882	9.51424	0.0517975	13.15	1.69	0.14	0.1	6.1	5.5	5.8	0.03	8.11	2.5	0.13	0.32	0.06	0.06	17	55	82	31	13	1.4	37	23	12	1.29	1.451	25	38	15	33	5	6.1	5.1	24	39	4
902	CIMMYTMA-001462	SeeD	-102.733	20.0667	CONICO	0.279257	0.399451	0.0337435	4.23643	67.8274	0.00648687	0.0878728	9.77625	0.0530276	1.21	1.98	0.17	1.95	7.8	5.6	6.7	0.4	27.92	8.87	0.27	0.71	0.01	0.01	27.91	28	99	23	49	1.1	50	43	30	1.69	1.494	28	46	17	19	4	6.7	5.4	21	33	1
903	CIMMYTMA-015920	SeeD	-102.717	20.05	CELAYA	0.297064	0.441347	0.0210642	3.86889	67.9335	0.0052532	0.0809734	9.9209	0.0514432	4.98	2.77	0.24	1.95	6.8	5.6	6.5	0.4	20.12	6.35	0.22	0.59	0.01	0.01	23.25	36	92	32	31	1.2	45	42	27	0.97	1.514	26	37	21	20	6	7.5	5.9	24	38	4
904	CIMMYTMA-023413	SeeD	-101.262	19.7234		0.269659	0.372446	0.0229677	2.65503	69.1059	0.00488283	0.0806246	9.60789	0.0516123	9.14	3.47	0.3	0.7	6.9	4.9	5.5	0.14	11.62	3.82	0.23	0.49	0.06	0.06	34.63	43	87	35	22	1.28	53	57	34	1	1.461	31	41	27	26	7	6.3	5.1	26	33	1
905	CIMMYTMA-023414	SeeD	-101.263	19.6789		0.286509	0.406312	0.0229677	2.65503	68.4494	0.00538679	0.0827242	9.70819	0.0552895	9.14	3.47	0.3	0.7	6.9	4.9	5.5	0.14	11.62	3.82	0.23	0.49	0.06	0.06	34.63	43	87	35	22	1.28	53	57	34	1	1.443	29	42	11	16	5	6.8	5.4	26	32	1
906	CIMMYTMA-023526	SeeD	-101.263	19.6789		0.286509	0.406312	0.0229677	2.65503	68.4494	0.00538679	0.0827242	9.70819	0.0552895	9.14	3.47	0.3	0.7	6.9	4.9	5.5	0.14	11.62	3.82	0.23	0.49	0.06	0.06	34.63	43	87	35	22	1.28	53	57	34	1	1.443	29	42	11	16	5	6.8	5.4	26	32	1
907	CIMMYTMA-001467	SeeD	-100.593	19.652	CONICO	0.273957	0.386782	0.019051	5.87367	68.3933	0.00558148	0.0791004	9.72372	0.0491768	13.15	2.77	0.24	1.85	6.8	5.6	6.5	0.15	20.12	6.35	0.22	0.59	0.03	0.01	23.25	36	92	32	31	1.2	45	42	27	0.97	1.469	25	39	19	32	6	6.4	5.2	27	35	4
908	CIMMYTMA-013883	SeeD	-102.3	20.3333	CELAYA	0.296433	0.419894	0.0606167	7.5831	63.6414	0.00617639	0.0873359	10.729	0.061443	1.21	1.9	0.16	2	7.9	5.6	6.8	0.42	29.51	9.35	0.29	0.71	0	0	28.24	29	100	23	49	1.1	50	43	30	0.8	1.513	27	41	8	14	4	8	6.3	26	33	1
909	CIMMYTMA-005330	SeeD	-102.32	20.2908	ELOTOC	0.295078	0.428412	0.0606167	7.5831	63.5369	0.00613835	0.0873544	10.722	0.0605432	1.21	1.9	0.16	2	7.9	5.6	6.8	0.42	29.51	9.35	0.29	0.71	0	0	28.24	29	100	23	49	1.1	50	43	30	0.8	1.506	26	39	7	17	5	7.8	6.2	24	37	4
910	CIMMYTMA-001476	SeeD	-102.483	19.75	PEPITI	0.275366	0.38858	0.0630884	9.4845	68.3885	0.00559033	0.088896	10.432	0.066876	1.21	3.53	0.3	0.36	6.3	4.8	5.3	0.03	5.06	1.93	0.16	0.46	0.26	0.77	28.11	41	78	34	24	1.27	50	55	32	1.75	1.499	30	44	30	16	7	6.1	5.2	24	31	1
911	CIMMYTMA-018508	SeeD	-102.3	20.3333		0.296433	0.419894	0.0606167	7.5831	63.6414	0.00617639	0.0873359	10.729	0.061443	1.21	1.9	0.16	2	7.9	5.6	6.8	0.42	29.51	9.35	0.29	0.71	0	0	28.24	29	100	23	49	1.1	50	43	30	0.8	1.513	27	41	8	14	4	8	6.3	26	33	1
912	CIMMYTMA-013886	SeeD	-102.32	20.2908	CELAYA	0.295078	0.428412	0.0606167	7.5831	63.5369	0.00613835	0.0873544	10.722	0.0605432	1.21	1.9	0.16	2	7.9	5.6	6.8	0.42	29.51	9.35	0.29	0.71	0	0	28.24	29	100	23	49	1.1	50	43	30	0.8	1.506	26	39	7	17	5	7.8	6.2	24	37	4
913	CIMMYTMA-001469	SeeD	-102.501	19.6359	TABLON	0.275745	0.390021	0.0630884	9.4845	68.3544	0.00633741	0.0864136	10.2183	0.0521234	1.21	3.53	0.3	0.36	6.3	4.8	5.3	0.03	5.06	1.93	0.16	0.46	0.26	0.77	28.11	41	78	34	24	1.27	50	55	32	1.75	1.459	32	45	17	25	9	6.7	4.9	26	28	1
914	CIMMYTMA-013888	SeeD	-102.717	19.9667	CELAYA	0.277245	0.392726	0.0205235	2.92797	68.8798	0.00565669	0.0806789	9.66102	0.052394	1.21	3.15	0.27	1.95	6.5	5.5	6.2	0.4	15.83	5.09	0.16	0.51	0.01	0.01	20.22	36	87	34	29	1.25	37	33	21	3.75	1.443	29	40	17	28	5	6.3	4.8	26	34	1
915	CIMMYTMA-001481	SeeD	-101.171	19.7793	TABLON	0.285532	0.409362	0.0497595	4.4521	68.7138	0.00582118	0.0870427	9.75266	0.062643	9.14	4.12	0.35	0.09	6.4	4.8	5.3	0.03	7.7	2.63	0.2	0.43	0.08	0.07	32.48	43	82	41	16	1.33	51	57	33	1	1.494	27	41	12	23	5	7	5.5	23	36	1
916	CIMMYTMA-002044	SeeD	-99.3	18.68	VANDEN	0.275513	0.397558	0.0503936	5.95835	66.9766	0.00611959	0.0862362	10.6127	0.0625647	2.2	1.69	0.14	0.1	6.1	5.5	5.8	0.03	8.11	2.5	0.13	0.32	0.06	0.06	17	55	82	31	13	1.4	35	23	12	1.29	1.53	27	41	12	22	4	7.2	5.9	22	37	1
917	CIMMYTMA-002045	SeeD	-99.3	18.68	VANDEN	0.275513	0.397558	0.0503936	5.95835	66.9766	0.00611959	0.0862362	10.6127	0.0625647	2.2	1.69	0.14	0.1	6.1	5.5	5.8	0.03	8.11	2.5	0.13	0.32	0.06	0.06	17	55	82	31	13	1.4	35	23	12	1.29	1.53	27	41	12	22	4	7.2	5.9	22	37	1
918	CIMMYTMA-002049	SeeD	-99.3	18.68	VANDEN	0.275513	0.397558	0.0503936	5.95835	66.9766	0.00611959	0.0862362	10.6127	0.0625647	2.2	1.69	0.14	0.1	6.1	5.5	5.8	0.03	8.11	2.5	0.13	0.32	0.06	0.06	17	55	82	31	13	1.4	35	23	12	1.29	1.53	27	41	12	22	4	7.2	5.9	22	37	1
919	CIMMYTMA-023189	SeeD	-99.3667	18.7167	ANCHO	0.28304	0.403986	0.0503936	5.95835	66.1398	0.00612213	0.0861598	10.5583	0.0621026	2.2	1.69	0.14	0.1	6.1	5.5	5.8	0.03	8.11	2.5	0.13	0.32	0.06	0.06	17	55	82	31	13	1.4	35	23	12	1.29	1.503	28	40	22	18	5	7.5	5.4	23	37	1
920	CIMMYTMA-023190	SeeD	-99.372	18.6102	PEPITI	0.286243	0.415639	0.0503936	5.95835	66.9263	0.00616015	0.0862362	10.5843	0.0627923	2.81	1.69	0.14	0.1	6.1	5.5	5.8	0.03	8.11	2.5	0.13	0.32	0.06	0.06	17	55	82	31	13	1.4	35	23	12	1.29	1.503	26	35	21	21	3	7.1	5.7	22	43	4
921	CIMMYTMA-023193	SeeD	-99.4333	18.7333	PEPITI	0.28517	0.413564	0.0503936	5.95835	66.8691	0.00599886	0.0861174	10.5517	0.0623676	2.2	1.69	0.14	0.1	6.1	5.5	5.8	0.03	8.11	2.5	0.13	0.32	0.06	0.06	17	55	82	31	13	1.4	35	23	12	1.29	1.51	26	42	28	25	5	6.7	5.6	25	33	1
922	CIMMYTMA-021252	SeeD	-99.3667	18.7167		0.28304	0.403986	0.0503936	5.95835	66.1398	0.00612213	0.0861598	10.5583	0.0621026	2.2	1.69	0.14	0.1	6.1	5.5	5.8	0.03	8.11	2.5	0.13	0.32	0.06	0.06	17	55	82	31	13	1.4	35	23	12	1.29	1.503	28	40	22	18	5	7.5	5.4	23	37	1
923	CIMMYTMA-002012	SeeD	-99.22	18.8	PEPITI	0.264143	0.37338	0.0503936	5.95835	68.5506	0.00638644	0.0896835	11.2828	0.056689	2.81	1.69	0.14	0.1	6.1	5.5	5.8	0.03	8.11	2.5	0.13	0.32	0.06	0.06	17	55	82	31	13	1.4	35	23	12	1.29	1.485	21	41	16	23	5	6.9	5.7	23	37	1
924	CIMMYTMA-020791	SeeD	-98.9167	18.9833	CONICO	0.280346	0.411011	0.0334374	2.99688	67.9923	0.00538536	0.0799936	10.2095	0.0519881	19.36	2.77	0.24	0.1	6.8	5.6	6.5	0.03	20.12	6.35	0.22	0.59	0.06	0.06	23.25	36	92	32	31	1.2	45	42	27	0.97	1.471	34	36	21	11	5	7.3	5.9	28	36	4
925	CIMMYTMA-027496	SeeD	-98.9167	18.9833	CONICO	0.272461	0.396903	0.0352713	3.00915	70.4169	0.00507675	0.079311	7.4681	0.04163	6.47	6.97	0.59	0.1	6.8	5.1	5.7	0.03	6.99	1.93	0.24	0.41	0.06	0.06	26.91	54	94	28	18	1.11	26	26	13	2.86	1.505	23	34	24	17	7	7.1	5.6	26	40	4
926	CIMMYTMA-002031	SeeD	-99.3667	18.7167	VANDEN	0.281098	0.388493	0.0503936	5.95835	68.0877	0.00565493	0.0915079	10.2223	0.0678204	2.81	1.69	0.14	0.1	6.1	5.5	5.8	0.03	8.11	2.5	0.13	0.32	0.06	0.06	17	55	82	31	13	1.4	35	23	12	1.29	1.444	25	43	37	27	7	6.6	5.4	22	35	1
927	CIMMYTMA-019935	SeeD	-98.7667	18.5	PEPITI	0.285411	0.390651	0.0720351	9.55757	68.9232	0.00659658	0.0933689	9.90412	0.0596965	3.08	9.2	0.79	0.1	7.6	6	7.4	0.03	17.99	1.75	0.16	0.58	0.06	0.06	36.87	44	100	24	32	1.07	39	33	16	2.36	1.501	22	38	11	25	9	6.6	5.5	18	43	4
928	CIMMYTMA-002032	SeeD	-99.3869	18.7244	ANCHO	0.284897	0.412206	0.0503936	5.95835	65.8874	0.00612595	0.0862362	10.5925	0.0626214	2.2	1.69	0.14	0.1	6.1	5.5	5.8	0.03	8.11	2.5	0.13	0.32	0.06	0.06	17	55	82	31	13	1.4	35	23	12	1.29	1.498	29	38	17	14	6	7.4	5.8	25	37	4
929	CIMMYTMA-019969	SeeD	-98.9833	18.7667	PEPITI	0.284921	0.409566	0.0503352	5.45161	66.1476	0.00611816	0.0832937	10.9564	0.0611366	9.91	1.69	0.14	0.1	6.1	5.5	5.8	0.03	8.11	2.5	0.13	0.32	0.06	0.06	17	55	82	31	13	1.4	28	23	12	1.29	1.496	26	39	21	19	5	7.3	5.8	21	40	4
930	CIMMYTMA-002036	SeeD	-99.45	18.75	VANDEN	0.265322	0.37443	0.0503936	5.95835	68.315	0.00652443	0.0897118	11.0244	0.0569292	2.81	1.69	0.14	0.1	6.1	5.5	5.8	0.03	8.11	2.5	0.13	0.32	0.06	0.06	17	55	82	31	13	1.4	35	23	12	1.29	1.462	23	43	19	25	5	6.6	5.4	22	34	1
931	CIMMYTMA-019964	SeeD	-99.1708	18.6044	PEPITI	0.29342	0.424862	0.0503936	5.95835	66.3083	0.00612333	0.0871573	10.5774	0.0638818	2.2	1.69	0.14	0.1	6.1	5.5	5.8	0.03	8.11	2.5	0.13	0.32	0.06	0.06	17	55	82	31	13	1.4	35	23	12	1.29	1.521	32	41	22	21	5	7.4	5.2	23	36	1
932	CIMMYTMA-019933	SeeD	-98.8	18.6833	PEPITI	0.279423	0.405393	0.0179072	2.99688	66.2818	0.00611561	0.0854957	10.9549	0.0614205	9.91	2.77	0.24	1.85	6.8	5.6	6.5	0.15	20.12	6.35	0.22	0.59	0.03	0.01	23.25	36	92	32	31	1.2	45	42	27	0.97	1.472	23	41	17	19	5	7.1	5.7	21	37	1
933	CIMMYTMA-019863	SeeD	-98.9833	18.7667	PEPITI	0.284921	0.409566	0.0503352	5.45161	66.1476	0.00611816	0.0832937	10.9564	0.0611366	9.91	1.69	0.14	0.1	6.1	5.5	5.8	0.03	8.11	2.5	0.13	0.32	0.06	0.06	17	55	82	31	13	1.4	28	23	12	1.29	1.496	26	39	21	19	5	7.3	5.8	21	40	4
934	CIMMYTMA-019833	SeeD	-98.9833	18.7667	PEPITI	0.284921	0.409566	0.0503352	5.45161	66.1476	0.00611816	0.0832937	10.9564	0.0611366	9.91	1.69	0.14	0.1	6.1	5.5	5.8	0.03	8.11	2.5	0.13	0.32	0.06	0.06	17	55	82	31	13	1.4	28	23	12	1.29	1.496	26	39	21	19	5	7.3	5.8	21	40	4
935	CIMMYTMA-019958	SeeD	-98.9833	18.7667	TUXPEN	0.284921	0.409566	0.0503352	5.45161	66.1476	0.00611816	0.0832937	10.9564	0.0611366	9.91	1.69	0.14	0.1	6.1	5.5	5.8	0.03	8.11	2.5	0.13	0.32	0.06	0.06	17	55	82	31	13	1.4	28	23	12	1.29	1.496	26	39	21	19	5	7.3	5.8	21	40	4
936	CIMMYTMA-002050	SeeD	-99.35	18.6167	VANDEN	0.293301	0.428875	0.0531519	6.13657	66.9801	0.0061707	0.0872467	9.85495	0.062309	2.94	1.69	0.14	0.1	6.1	5.5	5.8	0.03	8.11	2.5	0.13	0.32	0.06	0.06	17	55	82	31	13	1.4	37	23	12	1.29	1.547	24	37	19	21	2	7.7	5.9	23	40	4
937	CIMMYTMA-021347	SeeD	-99.1708	18.6044	PEPITI	0.29342	0.424862	0.0503936	5.95835	66.3083	0.00612333	0.0871573	10.5774	0.0638818	2.2	1.69	0.14	0.1	6.1	5.5	5.8	0.03	8.11	2.5	0.13	0.32	0.06	0.06	17	55	82	31	13	1.4	35	23	12	1.29	1.521	32	41	22	21	5	7.4	5.2	23	36	1
938	CIMMYTMA-017853	SeeD	-99.3167	18.6167	TUXPEN	0.288966	0.41485	0.0503936	5.95835	66.1529	0.006045	0.0871745	10.5852	0.0639759	2.2	1.69	0.14	0.1	6.1	5.5	5.8	0.03	8.11	2.5	0.13	0.32	0.06	0.06	17	55	82	31	13	1.4	35	23	12	1.29	1.517	27	37	28	17	3	7.6	6.1	21	42	4
939	CIMMYTMA-002241	SeeD	-99.1692	18.8833		0.282477	0.403333	0.0503936	5.95835	67.0475	0.00625795	0.0852807	11.1129	0.0609625	9.91	1.69	0.14	0.1	6.1	5.5	5.8	0.03	8.11	2.5	0.13	0.32	0.06	0.06	17	55	82	31	13	1.4	28	23	12	1.29	1.428	28	38	19	22	5	7.4	5.8	27	35	4
940	CIMMYTMA-018878	SeeD	-99.3667	18.7167	TUXPEN	0.28304	0.403986	0.0503936	5.95835	66.1398	0.00612213	0.0861598	10.5583	0.0621026	2.2	1.69	0.14	0.1	6.1	5.5	5.8	0.03	8.11	2.5	0.13	0.32	0.06	0.06	17	55	82	31	13	1.4	35	23	12	1.29	1.503	28	40	22	18	5	7.5	5.4	23	37	1
941	CIMMYTMA-023733	SeeD	-99.3167	18.6167	PEPITI	0.279914	0.408939	0.0503352	5.45161	65.7846	0.00612682	0.0857453	10.9576	0.0613585	1.52	1.69	0.14	0.1	6.1	5.5	5.8	0.03	8.11	2.5	0.13	0.32	0.06	0.06	17	55	82	31	13	1.4	23	23	12	1.29	1.506	23	37	21	7	5	7.7	5.6	23	40	4
942	CIMMYTMA-023647	SeeD	-99.3667	18.7167	ANCHO	0.28304	0.403986	0.0503936	5.95835	66.1398	0.00612213	0.0861598	10.5583	0.0621026	2.2	1.69	0.14	0.1	6.1	5.5	5.8	0.03	8.11	2.5	0.13	0.32	0.06	0.06	17	55	82	31	13	1.4	35	23	12	1.29	1.503	28	40	22	18	5	7.5	5.4	23	37	1
943	CIMMYTMA-016311	SeeD	-99.3167	18.6167	TUXPEN	0.288966	0.41485	0.0503936	5.95835	66.1529	0.006045	0.0871745	10.5852	0.0639759	2.2	1.69	0.14	0.1	6.1	5.5	5.8	0.03	8.11	2.5	0.13	0.32	0.06	0.06	17	55	82	31	13	1.4	35	23	12	1.29	1.517	27	37	28	17	3	7.6	6.1	21	42	4
944	CIMMYTMA-013305	SeeD	-98.9167	18.9833	ANCHO	0.275955	0.389493	0.0503352	5.45161	67.061	0.00656232	0.0895582	12.1658	0.0734298	9.91	1.69	0.14	0.1	6.1	5.5	5.8	0.03	8.11	2.5	0.13	0.32	0.06	0.06	17	55	82	31	13	1.4	28	23	12	1.29	1.469	24	42	16	23	7	6.8	6	24	34	1
945	CIMMYTMA-001959	SeeD	-98.8667	18.8833	PEPITI	0.284704	0.407432	0.0503936	5.95835	66.0007	0.00606535	0.0832369	10.9859	0.0609422	9.91	1.69	0.14	0.1	6.1	5.5	5.8	0.03	8.11	2.5	0.13	0.32	0.06	0.06	17	55	82	31	13	1.4	28	23	12	1.29	1.465	27	38	15	20	8	7.2	5.8	24	38	4
946	CIMMYTMA-001961	SeeD	-98.6833	18.8833	CONICO	0.283654	0.405519	0.0385301	5.45161	65.8582	0.00634897	0.0896052	11.0248	0.065648	9.91	1.69	0.14	1.85	6.1	5.5	5.8	0.15	8.11	2.5	0.13	0.32	0.03	0.01	17	55	82	31	13	1.4	28	23	12	1.29	1.465	27	39	16	20	6	7.2	5.6	25	37	4
947	CIMMYTMA-013709	SeeD	-99.0667	18.8833		0.263696	0.367204	0.0334374	2.99688	68.6813	0.00542244	0.0828741	10.0561	0.054587	13.1	2.77	0.24	0.1	6.8	5.6	6.5	0.03	20.12	6.35	0.22	0.59	0.06	0.06	23.25	36	92	32	31	1.2	45	42	27	0.97	1.482	23	40	21	28	5	6.2	4.8	27	33	4
948	CIMMYTMA-016313	SeeD	-99.185	18.9004		0.274797	0.39075	0.0503936	5.95835	65.946	0.00620589	0.0862954	11.0124	0.0612629	9.91	1.69	0.14	0.1	6.1	5.5	5.8	0.03	8.11	2.5	0.13	0.32	0.06	0.06	17	55	82	31	13	1.4	28	23	12	1.29	1.453	28	37	14	11	6	7.5	5.8	25	38	4
949	CIMMYTMA-001974	SeeD	-98.9	18.9333	ELOTCO	0.275011	0.388815	0.0503352	5.45161	66.8847	0.00638715	0.0908941	11.3254	0.0679314	9.91	1.69	0.14	0.1	6.1	5.5	5.8	0.03	8.11	2.5	0.13	0.32	0.06	0.06	17	55	82	31	13	1.4	28	23	12	1.29	1.462	29	40	17	22	8	7.2	5.6	26	35	4
950	CIMMYTMA-001982	SeeD	-98.97	18.95	ANCHO	0.266834	0.368774	0.0503936	5.95835	68.4622	0.00492656	0.0763569	9.92956	0.0447816	9.15	1.69	0.14	0.1	6.1	5.5	5.8	0.03	8.11	2.5	0.13	0.32	0.06	0.06	17	55	82	31	13	1.4	32	23	12	1.29	1.417	23	36	22	21	10	6	4.7	31	32	4
951	CIMMYTMA-016360	SeeD	-98.7833	18.8833	TUXPEN	0.263696	0.367204	0.0179072	2.99688	68.6813	0.00542244	0.0828741	10.0561	0.054587	13.1	2.77	0.24	1.85	6.8	5.6	6.5	0.15	20.12	6.35	0.22	0.59	0.03	0.01	23.25	36	92	32	31	1.2	45	42	27	0.97	1.482	23	40	21	28	5	6.2	4.8	27	33	4
952	CIMMYTMA-016361	SeeD	-99.1	18.9833	TUXPEN	0.275955	0.389493	0.0503352	5.45161	67.061	0.00656232	0.0895582	12.1658	0.0734298	9.91	1.69	0.14	0.1	6.1	5.5	5.8	0.03	8.11	2.5	0.13	0.32	0.06	0.06	17	55	82	31	13	1.4	28	23	12	1.29	1.469	24	42	16	23	7	6.8	6	24	34	1
953	CIMMYTMA-001986	SeeD	-99	19.0167	PEPITI	0.276048	0.389333	0.0586582	5.33823	68.2017	0.00497906	0.0805121	10.1076	0.0524898	9.91	1.69	0.14	0.1	6.1	5.5	5.8	0.03	8.11	2.5	0.13	0.32	0.06	0.06	17	55	82	31	13	1.4	28	23	12	1.29	1.426	25	42	26	32	16	6.2	4.8	25	33	1
954	CIMMYTMA-001994	SeeD	-99.0831	18.8786	PEPITI	0.283927	0.408843	0.0503936	5.95835	66.087	0.00606042	0.0830426	11.0513	0.0609083	9.91	1.69	0.14	0.1	6.1	5.5	5.8	0.03	8.11	2.5	0.13	0.32	0.06	0.06	17	55	82	31	13	1.4	28	23	12	1.29	1.476	30	42	14	21	6	7	5.6	22	36	1
955	CIMMYTMA-001995	SeeD	-99.0831	18.8786	PEPITI	0.283927	0.408843	0.0503936	5.95835	66.087	0.00606042	0.0830426	11.0513	0.0609083	9.91	1.69	0.14	0.1	6.1	5.5	5.8	0.03	8.11	2.5	0.13	0.32	0.06	0.06	17	55	82	31	13	1.4	28	23	12	1.29	1.476	30	42	14	21	6	7	5.6	22	36	1
956	CIMMYTMA-016609	SeeD	-98.9167	18.9833	CHALQU	0.275955	0.389493	0.0503352	5.45161	67.061	0.00656232	0.0895582	12.1658	0.0734298	9.91	1.69	0.14	0.1	6.1	5.5	5.8	0.03	8.11	2.5	0.13	0.32	0.06	0.06	17	55	82	31	13	1.4	28	23	12	1.29	1.469	24	42	16	23	7	6.8	6	24	34	1
957	CIMMYTMA-002000	SeeD	-99.0667	18.8833	ANCHO	0.263696	0.367204	0.0334374	2.99688	68.6813	0.00542244	0.0828741	10.0561	0.054587	13.1	2.77	0.24	0.1	6.8	5.6	6.5	0.03	20.12	6.35	0.22	0.59	0.06	0.06	23.25	36	92	32	31	1.2	45	42	27	0.97	1.482	23	40	21	28	5	6.2	4.8	27	33	4
958	CIMMYTMA-002001	SeeD	-99.15	18.8833	VANDEN	0.263696	0.367204	0.0334374	2.99688	68.6813	0.00542244	0.0828741	10.0561	0.054587	13.1	2.77	0.24	0.1	6.8	5.6	6.5	0.03	20.12	6.35	0.22	0.59	0.06	0.06	23.25	36	92	32	31	1.2	45	42	27	0.97	1.482	23	40	21	28	5	6.2	4.8	27	33	4
959	CIMMYTMA-002006	SeeD	-99.1333	18.9667	BOLITA	0.275976	0.391076	0.0503936	5.95835	66.0051	0.00648181	0.0909277	11.4203	0.0680468	9.91	1.69	0.14	0.1	6.1	5.5	5.8	0.03	8.11	2.5	0.13	0.32	0.06	0.06	17	55	82	31	13	1.4	28	23	12	1.29	1.464	28	39	21	21	7	6.6	5.3	24	36	4
960	CIMMYTMA-015356	SeeD	-99	19.0167	PEPITI	0.272961	0.387003	0.072121	7.4812	68.1757	0.00530387	0.0785235	10.2081	0.0524046	9.91	3.3	0.28	0.1	6	5	5.9	0.03	12.51	3.81	0.16	0.41	0.06	0.06	16.9	42	70	31	27	1.24	39	31	18	1.5	1.474	22	39	15	25	4	7.1	5.9	23	38	4
961	CIMMYTMA-002010	SeeD	-99.2333	18.85	PEPITI	0.277408	0.397026	0.0503936	5.95835	65.6443	0.00610175	0.083314	11.0966	0.0609519	9.91	1.69	0.14	0.1	6.1	5.5	5.8	0.03	8.11	2.5	0.13	0.32	0.06	0.06	17	55	82	31	13	1.4	28	23	12	1.29	1.443	22	39	23	20	5	7.1	5.9	23	37	4
962	CIMMYTMA-002011	SeeD	-99.2343	18.8308	ANCHO	0.277535	0.396403	0.0503936	5.95835	65.7455	0.00603298	0.0826465	11.088	0.0605631	9.91	1.69	0.14	0.1	6.1	5.5	5.8	0.03	8.11	2.5	0.13	0.32	0.06	0.06	17	55	82	31	13	1.4	28	23	12	1.29	1.475	28	40	16	23	6	7.5	5.9	24	35	1
963	CIMMYTMA-002014	SeeD	-99.2333	18.7667	ANCHO	0.280522	0.400617	0.0503936	5.95835	66.022	0.00613967	0.0858563	10.6079	0.0616613	9.91	1.69	0.14	0.1	6.1	5.5	5.8	0.03	8.11	2.5	0.13	0.32	0.06	0.06	17	55	82	31	13	1.4	28	23	12	1.29	1.493	28	40	17	19	6	7.4	6.3	23	37	4
964	CIMMYTMA-002015	SeeD	-99.2333	18.7667	ANCHO	0.280522	0.400617	0.0503936	5.95835	66.022	0.00613967	0.0858563	10.6079	0.0616613	9.91	1.69	0.14	0.1	6.1	5.5	5.8	0.03	8.11	2.5	0.13	0.32	0.06	0.06	17	55	82	31	13	1.4	28	23	12	1.29	1.493	28	40	17	19	6	7.4	6.3	23	37	4
965	CIMMYTMA-002016	SeeD	-99.2667	18.7333	ANCHO	0.269828	0.372181	0.0316488	2.56007	69.1128	0.00620219	0.0881162	11.0781	0.0546581	4.58	1.86	0.16	0.1	6.3	5.5	5.7	0.03	7.09	1.63	0.13	0.35	0.06	0.06	17.66	52	88	29	18	1.38	31	26	14	1	1.543	17	40	17	22	3	6.9	5	21	40	1
966	CIMMYTMA-019445	SeeD	-98.9167	18.9833		0.27229	0.381758	0.0681865	8.14081	68.2568	0.00533701	0.0787218	10.1577	0.0523556	9.91	3.3	0.28	0.1	6	5	5.9	0.03	12.51	3.81	0.16	0.41	0.06	0.06	16.9	42	70	31	27	1.24	39	31	18	1.5	1.471	23	39	18	25	5	7.2	5.8	24	37	4
967	CIMMYTMA-019429	SeeD	-98.9167	18.9833	TUXPEN	0.27229	0.381758	0.0681865	8.14081	68.2568	0.00533701	0.0787218	10.1577	0.0523556	9.91	3.3	0.28	0.1	6	5	5.9	0.03	12.51	3.81	0.16	0.41	0.06	0.06	16.9	42	70	31	27	1.24	39	31	18	1.5	1.471	23	39	18	25	5	7.2	5.8	24	37	4
968	CIMMYTMA-019823	SeeD	-98.97	18.95	OLOTIL	0.270026	0.389107	0.0334374	2.99688	68.1135	0.00518659	0.0821731	10.1507	0.0544965	1.52	2.77	0.24	0.1	6.8	5.6	6.5	0.03	20.12	6.35	0.22	0.59	0.06	0.06	23.25	36	92	32	31	1.2	45	42	27	0.97	1.459	25	40	9	24	6	7.4	5.9	23	38	1
969	CIMMYTMA-002021	SeeD	-99.2667	18.7333	ANCHO	0.269828	0.372181	0.0316488	2.56007	69.1128	0.00620219	0.0881162	11.0781	0.0546581	4.58	1.86	0.16	0.1	6.3	5.5	5.7	0.03	7.09	1.63	0.13	0.35	0.06	0.06	17.66	52	88	29	18	1.38	31	26	14	1	1.543	17	40	17	22	3	6.9	5	21	40	1
970	CIMMYTMA-002022	SeeD	-99.3	18.7833	PEPITI	0.272719	0.394745	0.0352713	3.00915	69.222	0.00541166	0.0835002	9.29728	0.050164	6.47	6.97	0.59	0.1	6.8	5.1	5.7	0.03	6.99	1.93	0.24	0.41	0.06	0.06	26.91	54	94	28	18	1.11	26	26	13	2.86	1.486	22	39	21	16	5	7.7	5.7	23	38	4
971	CIMMYTMA-002023	SeeD	-99.2491	18.8306	ANCHO	0.275951	0.392551	0.0503936	5.95835	66.0095	0.00604064	0.0829101	11.1061	0.0607895	9.91	1.69	0.14	0.1	6.1	5.5	5.8	0.03	8.11	2.5	0.13	0.32	0.06	0.06	17	55	82	31	13	1.4	28	23	12	1.29	1.483	30	41	22	23	3	7.2	5.7	21	38	1
972	CIMMYTMA-002024	SeeD	-99.2491	18.8306	ANCHO	0.275951	0.392551	0.0503936	5.95835	66.0095	0.00604064	0.0829101	11.1061	0.0607895	9.91	1.69	0.14	0.1	6.1	5.5	5.8	0.03	8.11	2.5	0.13	0.32	0.06	0.06	17	55	82	31	13	1.4	28	23	12	1.29	1.483	30	41	22	23	3	7.2	5.7	21	38	1
973	CIMMYTMA-002026	SeeD	-99.3167	18.7833	PEPITI	0.272719	0.394745	0.0352713	3.00915	69.222	0.00541166	0.0835002	9.29728	0.050164	6.47	6.97	0.59	0.1	6.8	5.1	5.7	0.03	6.99	1.93	0.24	0.41	0.06	0.06	26.91	54	94	28	18	1.11	26	26	13	2.86	1.486	22	39	21	16	5	7.7	5.7	23	38	4
974	CIMMYTMA-002029	SeeD	-99.3536	18.7861	ANCHO	0.281754	0.404226	0.0503936	5.95835	67.3979	0.00617778	0.0861134	10.5787	0.0622043	2.2	1.69	0.14	0.1	6.1	5.5	5.8	0.03	8.11	2.5	0.13	0.32	0.06	0.06	17	55	82	31	13	1.4	35	23	12	1.29	1.491	32	39	13	26	6	7.7	5.8	24	37	4
975	CIMMYTMA-002030	SeeD	-99.3667	18.7167	ANCHO	0.281098	0.388493	0.0503936	5.95835	68.0877	0.00565493	0.0915079	10.2223	0.0678204	2.81	1.69	0.14	0.1	6.1	5.5	5.8	0.03	8.11	2.5	0.13	0.32	0.06	0.06	17	55	82	31	13	1.4	35	23	12	1.29	1.444	25	43	37	27	7	6.6	5.4	22	35	1
976	CIMMYTMA-019966	SeeD	-99.1708	18.6044	PEPITI	0.29342	0.424862	0.0503936	5.95835	66.3083	0.00612333	0.0871573	10.5774	0.0638818	2.2	1.69	0.14	0.1	6.1	5.5	5.8	0.03	8.11	2.5	0.13	0.32	0.06	0.06	17	55	82	31	13	1.4	35	23	12	1.29	1.521	32	41	22	21	5	7.4	5.2	23	36	1
977	CIMMYTMA-025825	SeeD	-105.133	21.9667		0.298334	0.439181	0.0705889	11.3898	63.5383	0.00608966	0.08771	10.0029	0.0657504	2	3.01	0.24	0.34	7.8	6	7.1	0.08	25.42	4.55	0.45	0.83	0.07	0.06	20.39	45	100	29	26	1.29	44	38	23	0.79	1.556	23	37	7	8	2	8	6.3	31	33	4
978	CIMMYTMA-025823	SeeD	-105.133	21.9667		0.298334	0.439181	0.0705889	11.3898	63.5383	0.00608966	0.08771	10.0029	0.0657504	2	3.01	0.24	0.34	7.8	6	7.1	0.08	25.42	4.55	0.45	0.83	0.07	0.06	20.39	45	100	29	26	1.29	44	38	23	0.79	1.556	23	37	7	8	2	8	6.3	31	33	4
979	CIMMYTMA-025813	SeeD	-105.2	21.82		0.292273	0.419727	0.0314761	4.03737	68.2177	0.0049612	0.0818219	9.79778	0.0568012	2.14	1.61	0.14	0.34	7.1	5.4	6.5	0.08	20.76	6.54	0.23	0.59	0.07	0.06	20.28	38	88	26	36	1.25	46	39	23	1.46	1.561	19	43	7	22	1	7.5	6.4	21	35	1
980	CIMMYTMA-025807	SeeD	-105.2	21.82		0.271947	0.378858	0.0328354	3.08759	67.7287	0.00658074	0.0919742	9.71613	0.065648	4.61	2.08	0.18	0.34	6.4	5.5	6	0.08	14.61	3.74	0.2	0.42	0.07	0.06	15.95	43	93	32	26	1.33	39	36	21	1.69	1.548	23	34	6	24	4	7.3	5.5	29	38	4
981	CIMMYTMA-025814	SeeD	-105.2	21.82		0.292273	0.419727	0.0314761	4.03737	68.2177	0.0049612	0.0818219	9.79778	0.0568012	2.14	1.61	0.14	0.34	7.1	5.4	6.5	0.08	20.76	6.54	0.23	0.59	0.07	0.06	20.28	38	88	26	36	1.25	46	39	23	1.46	1.561	19	43	7	22	1	7.5	6.4	21	35	1
982	CIMMYTMA-025808	SeeD	-105.2	21.82		0.271947	0.378858	0.0328354	3.08759	67.7287	0.00658074	0.0919742	9.71613	0.065648	4.61	2.08	0.18	0.34	6.4	5.5	6	0.08	14.61	3.74	0.2	0.42	0.07	0.06	15.95	43	93	32	26	1.33	39	36	21	1.69	1.548	23	34	6	24	4	7.3	5.5	29	38	4
983	CIMMYTMA-007061	SeeD	-104.089	21.6966	TUXPEN	0.301021	0.424155	0.0278176	4.08527	63.969	0.00607202	0.086718	10.8109	0.0569793	1.21	2.59	0.22	1.06	6.7	5.6	6.2	0.07	6.83	2.47	0.1	0.63	0.08	0.08	20.66	36	88	22	42	1.18	24	36	13	1.06	1.517	21	41	34	13	3	6.8	6.1	21	38	1
984	CIMMYTMA-007062	SeeD	-104.089	21.6966	TUXPEN	0.301021	0.424155	0.0278176	4.08527	63.969	0.00607202	0.086718	10.8109	0.0569793	1.21	2.59	0.22	1.06	6.7	5.6	6.2	0.07	6.83	2.47	0.1	0.63	0.08	0.08	20.66	36	88	22	42	1.18	24	36	13	1.06	1.517	21	41	34	13	3	6.8	6.1	21	38	1
985	CIMMYTMA-024962	SeeD	-104.47	22.2741	TABLON	0.274124	0.381407	0.0336034	5.20638	64.2828	0.00547254	0.0846613	9.49621	0.0607083	1.21	1.94	0.16	0.16	6.1	5.2	6	0.03	9.7	3.24	0.2	0.45	0.04	0.03	15.24	55	89	28	17	1.39	24	25	14	1.28	1.551	27	46	45	15	4	7.1	5.8	20	34	1
986	CIMMYTMA-025267	SeeD	-104.881	21.2505		0.272665	0.383932	0.0315734	4.99936	67.4427	0.00629624	0.0904037	10.6807	0.0625154	3.61	1.94	0.16	0.16	6.1	5.2	6	0.03	9.7	3.24	0.2	0.45	0.04	0.03	15.24	55	89	28	17	1.39	22	25	14	1.28	1.5	37	44	21	19	4	6.1	5.4	23	33	1
987	CIMMYTMA-025269	SeeD	-104.576	21.3203		0.265928	0.369739	0.0315734	4.99936	66.2887	0.00585283	0.0891812	10.1166	0.0649915	3.61	1.94	0.16	0.16	6.1	5.2	6	0.03	9.7	3.24	0.2	0.45	0.04	0.03	15.24	55	89	28	17	1.39	22	25	14	1.28	1.521	22	44	30	22	3	6	5.7	19	37	1
988	CIMMYTMA-025270	SeeD	-104.8	21.51		0.26337	0.368433	0.0315734	4.99936	68.2246	0.00593772	0.0905407	9.76056	0.0617823	1.21	1.94	0.16	0.16	6.1	5.2	6	0.03	9.7	3.24	0.2	0.45	0.04	0.03	15.24	55	89	28	17	1.39	24	25	14	1.28	1.489	35	48	24	23	6	6	4.8	23	29	1
989	CIMMYTMA-025275	SeeD	-104.576	21.3203		0.265928	0.369739	0.0315734	4.99936	66.2887	0.00585283	0.0891812	10.1166	0.0649915	3.61	1.94	0.16	0.16	6.1	5.2	6	0.03	9.7	3.24	0.2	0.45	0.04	0.03	15.24	55	89	28	17	1.39	22	25	14	1.28	1.521	22	44	30	22	3	6	5.7	19	37	1
990	CIMMYTMA-007115	SeeD	-104.089	21.6966	TABLI	0.301021	0.424155	0.0278176	4.08527	63.969	0.00607202	0.086718	10.8109	0.0569793	1.21	2.59	0.22	1.06	6.7	5.6	6.2	0.07	6.83	2.47	0.1	0.63	0.08	0.08	20.66	36	88	22	42	1.18	24	36	13	1.06	1.517	21	41	34	13	3	6.8	6.1	21	38	1
991	CIMMYTMA-025277	SeeD	-104.881	21.2505		0.272665	0.383932	0.0315734	4.99936	67.4427	0.00629624	0.0904037	10.6807	0.0625154	3.61	1.94	0.16	0.16	6.1	5.2	6	0.03	9.7	3.24	0.2	0.45	0.04	0.03	15.24	55	89	28	17	1.39	22	25	14	1.28	1.5	37	44	21	19	4	6.1	5.4	23	33	1
992	CIMMYTMA-025821	SeeD	-104.45	21.1109		0.289988	0.407774	0.0315734	4.99936	64.7513	0.00624497	0.0882877	10.9366	0.0600415	3.61	1.94	0.16	0.16	6.1	5.2	6	0.03	9.7	3.24	0.2	0.45	0.04	0.03	15.24	55	89	28	17	1.39	22	25	14	1.28	1.52	34	42	19	22	4	7.1	5.7	22	36	1
993	CIMMYTMA-025822	SeeD	-104.45	21.1109		0.289988	0.407774	0.0315734	4.99936	64.7513	0.00624497	0.0882877	10.9366	0.0600415	3.61	1.94	0.16	0.16	6.1	5.2	6	0.03	9.7	3.24	0.2	0.45	0.04	0.03	15.24	55	89	28	17	1.39	22	25	14	1.28	1.52	34	42	19	22	4	7.1	5.7	22	36	1
994	CIMMYTMA-025278	SeeD	-104.576	21.3203		0.265928	0.369739	0.0315734	4.99936	66.2887	0.00585283	0.0891812	10.1166	0.0649915	3.61	1.94	0.16	0.16	6.1	5.2	6	0.03	9.7	3.24	0.2	0.45	0.04	0.03	15.24	55	89	28	17	1.39	22	25	14	1.28	1.521	22	44	30	22	3	6	5.7	19	37	1
995	CIMMYTMA-025279	SeeD	-104.576	21.3203		0.265928	0.369739	0.0315734	4.99936	66.2887	0.00585283	0.0891812	10.1166	0.0649915	3.61	1.94	0.16	0.16	6.1	5.2	6	0.03	9.7	3.24	0.2	0.45	0.04	0.03	15.24	55	89	28	17	1.39	22	25	14	1.28	1.521	22	44	30	22	3	6	5.7	19	37	1
996	CIMMYTMA-025280	SeeD	-104.576	21.3203		0.265928	0.369739	0.0315734	4.99936	66.2887	0.00585283	0.0891812	10.1166	0.0649915	3.61	1.94	0.16	0.16	6.1	5.2	6	0.03	9.7	3.24	0.2	0.45	0.04	0.03	15.24	55	89	28	17	1.39	22	25	14	1.28	1.521	22	44	30	22	3	6	5.7	19	37	1
997	CIMMYTMA-025282	SeeD	-104.881	21.2505		0.272665	0.383932	0.0315734	4.99936	67.4427	0.00629624	0.0904037	10.6807	0.0625154	3.61	1.94	0.16	0.16	6.1	5.2	6	0.03	9.7	3.24	0.2	0.45	0.04	0.03	15.24	55	89	28	17	1.39	22	25	14	1.28	1.5	37	44	21	19	4	6.1	5.4	23	33	1
998	CIMMYTMA-025283	SeeD	-104.881	21.2505		0.272665	0.383932	0.0315734	4.99936	67.4427	0.00629624	0.0904037	10.6807	0.0625154	3.61	1.94	0.16	0.16	6.1	5.2	6	0.03	9.7	3.24	0.2	0.45	0.04	0.03	15.24	55	89	28	17	1.39	22	25	14	1.28	1.5	37	44	21	19	4	6.1	5.4	23	33	1
999	CIMMYTMA-025284	SeeD	-104.881	21.2505		0.272665	0.383932	0.0315734	4.99936	67.4427	0.00629624	0.0904037	10.6807	0.0625154	3.61	1.94	0.16	0.16	6.1	5.2	6	0.03	9.7	3.24	0.2	0.45	0.04	0.03	15.24	55	89	28	17	1.39	22	25	14	1.28	1.5	37	44	21	19	4	6.1	5.4	23	33	1
1000	CIMMYTMA-025285	SeeD	-104.881	21.2505		0.272665	0.383932	0.0315734	4.99936	67.4427	0.00629624	0.0904037	10.6807	0.0625154	3.61	1.94	0.16	0.16	6.1	5.2	6	0.03	9.7	3.24	0.2	0.45	0.04	0.03	15.24	55	89	28	17	1.39	22	25	14	1.28	1.5	37	44	21	19	4	6.1	5.4	23	33	1
1001	CIMMYTMA-025286	SeeD	-104.881	21.2505		0.272665	0.383932	0.0315734	4.99936	67.4427	0.00629624	0.0904037	10.6807	0.0625154	3.61	1.94	0.16	0.16	6.1	5.2	6	0.03	9.7	3.24	0.2	0.45	0.04	0.03	15.24	55	89	28	17	1.39	22	25	14	1.28	1.5	37	44	21	19	4	6.1	5.4	23	33	1
1002	CIMMYTMA-025288	SeeD	-104.4	20.8		0.281446	0.393157	0.0269473	5.21135	63.7984	0.00600361	0.0864325	10.601	0.0562619	0	1.94	0.16	0.16	6.1	5.2	6	0.03	9.7	3.24	0.2	0.45	0.04	0.03	15.24	55	89	28	17	1.39	24	25	14	1.28	1.5	21	40	22	20	3	6.8	5.7	23	37	1
1003	CIMMYTMA-025289	SeeD	-104.4	20.8		0.281446	0.393157	0.0269473	5.21135	63.7984	0.00600361	0.0864325	10.601	0.0562619	0	1.94	0.16	0.16	6.1	5.2	6	0.03	9.7	3.24	0.2	0.45	0.04	0.03	15.24	55	89	28	17	1.39	24	25	14	1.28	1.5	21	40	22	20	3	6.8	5.7	23	37	1
1004	CIMMYTMA-025290	SeeD	-104.74	21.2211		0.278012	0.388011	0.0315734	4.99936	67.955	0.00580301	0.0816415	10.1933	0.0538045	3.61	1.94	0.16	0.16	6.1	5.2	6	0.03	9.7	3.24	0.2	0.45	0.04	0.03	15.24	55	89	28	17	1.39	22	25	14	1.28	1.5	27	43	21	21	4	6.1	5.1	23	34	1
1005	CIMMYTMA-025291	SeeD	-104.74	21.2211		0.278012	0.388011	0.0315734	4.99936	67.955	0.00580301	0.0816415	10.1933	0.0538045	3.61	1.94	0.16	0.16	6.1	5.2	6	0.03	9.7	3.24	0.2	0.45	0.04	0.03	15.24	55	89	28	17	1.39	22	25	14	1.28	1.5	27	43	21	21	4	6.1	5.1	23	34	1
1006	CIMMYTMA-025292	SeeD	-104.486	21.0632		0.293078	0.414938	0.0315734	4.99936	65.2255	0.00618515	0.0878116	10.8859	0.0586959	1.21	1.94	0.16	0.16	6.1	5.2	6	0.03	9.7	3.24	0.2	0.45	0.04	0.03	15.24	55	89	28	17	1.39	24	25	14	1.28	1.511	28	40	19	22	3	6.8	6	21	39	1
1007	CIMMYTMA-025293	SeeD	-104.74	21.2211		0.278012	0.388011	0.0315734	4.99936	67.955	0.00580301	0.0816415	10.1933	0.0538045	3.61	1.94	0.16	0.16	6.1	5.2	6	0.03	9.7	3.24	0.2	0.45	0.04	0.03	15.24	55	89	28	17	1.39	22	25	14	1.28	1.5	27	43	21	21	4	6.1	5.1	23	34	1
1008	CIMMYTMA-013421	SeeD	-104.45	21.1109		0.289988	0.407774	0.0315734	4.99936	64.7513	0.00624497	0.0882877	10.9366	0.0600415	3.61	1.94	0.16	0.16	6.1	5.2	6	0.03	9.7	3.24	0.2	0.45	0.04	0.03	15.24	55	89	28	17	1.39	22	25	14	1.28	1.52	34	42	19	22	4	7.1	5.7	22	36	1
1009	CIMMYTMA-017857	SeeD	-105.217	21.95		0.273098	0.381285	0.0328354	3.08759	68.0553	0.00677391	0.0919692	9.82311	0.0659299	1.79	2.08	0.18	0.34	6.4	5.5	6	0.08	14.61	3.74	0.2	0.42	0.07	0.06	15.95	43	93	32	26	1.33	39	36	21	1.69	1.528	24	36	20	22	6	7	5.7	33	31	4
1010	CIMMYTMA-009156	SeeD	-105.016	21.2253	TUXPEN	0.268156	0.374975	0.0328354	3.08759	67.3233	0.00617644	0.0893962	10.1421	0.0648332	3.61	2.08	0.18	0.34	6.4	5.5	6	0.08	14.61	3.74	0.2	0.42	0.07	0.06	15.95	43	93	32	26	1.33	39	36	21	1.69	1.534	19	44	28	16	3	5.8	4.6	24	32	1
1011	CIMMYTMA-007030	SeeD	-105.217	21.1	TUXPEN	0.263036	0.367764	0.0328354	3.08759	66.2662	0.00672522	0.0920195	10.0422	0.0650885	0	2.08	0.18	0.34	6.4	5.5	6	0.08	14.61	3.74	0.2	0.42	0.07	0.06	15.95	43	93	32	26	1.33	39	36	21	1.69	1.575	17	42	19	15	7	6.7	5.5	20	38	1
1012	CIMMYTMA-007032	SeeD	-105.217	21.1	TUXPEN	0.299723	0.431229	0.0309738	6.40525	65.6359	0.00608212	0.0867124	10.4557	0.0664374	2.14	1.61	0.14	0.34	7.1	5.4	6.5	0.08	20.76	6.54	0.23	0.59	0.07	0.06	20.28	38	88	26	36	1.25	46	39	23	1.46	1.534	25	38	7	6	3	7.8	6.3	27	35	4
1013	CIMMYTMA-007033	SeeD	-105.167	21.2	TABPER	0.263719	0.365533	0.0328354	3.08759	66.102	0.00640488	0.0897087	10.0664	0.0635542	4.61	2.08	0.18	0.34	6.4	5.5	6	0.08	14.61	3.74	0.2	0.42	0.07	0.06	15.95	43	93	32	26	1.33	39	36	21	1.69	1.527	21	35	8	14	3	7.3	5.6	33	32	4
1014	CIMMYTMA-007035	SeeD	-105.167	21.2	VANDEN	0.263719	0.365533	0.0328354	3.08759	66.102	0.00640488	0.0897087	10.0664	0.0635542	4.61	2.08	0.18	0.34	6.4	5.5	6	0.08	14.61	3.74	0.2	0.42	0.07	0.06	15.95	43	93	32	26	1.33	39	36	21	1.69	1.527	21	35	8	14	3	7.3	5.6	33	32	4
1015	CIMMYTMA-007037	SeeD	-104.82	21.3764	TUXPEN	0.262791	0.367329	0.0315734	4.99936	68.0579	0.0065229	0.0903422	10.1908	0.0640025	3.61	1.94	0.16	0.16	6.1	5.2	6	0.03	9.7	3.24	0.2	0.45	0.04	0.03	15.24	55	89	28	17	1.39	22	25	14	1.28	1.49	36	46	16	23	3	6.1	5.2	24	30	1
1016	CIMMYTMA-007038	SeeD	-104.82	21.3764	TUXPEN	0.262791	0.367329	0.0315734	4.99936	68.0579	0.0065229	0.0903422	10.1908	0.0640025	3.61	1.94	0.16	0.16	6.1	5.2	6	0.03	9.7	3.24	0.2	0.45	0.04	0.03	15.24	55	89	28	17	1.39	22	25	14	1.28	1.49	36	46	16	23	3	6.1	5.2	24	30	1
1017	CIMMYTMA-007044	SeeD	-105.183	20.8167	TABLON	0.268935	0.375165	0.0282882	4.01033	66.2024	0.00634615	0.0902326	10.0965	0.0635794	4.61	3.68	0.32	0.33	6.5	5.5	6.5	0.11	21.01	6.82	0.2	0.56	0.05	0	19.45	28	88	38	34	1.21	41	39	25	1	1.533	22	35	10	13	2	7.3	5.5	38	27	4
1018	CIMMYTMA-007046	SeeD	-105.183	20.8167	TUXPEN	0.268935	0.375165	0.0282882	4.01033	66.2024	0.00634615	0.0902326	10.0965	0.0635794	4.61	3.68	0.32	0.33	6.5	5.5	6.5	0.11	21.01	6.82	0.2	0.56	0.05	0	19.45	28	88	38	34	1.21	41	39	25	1	1.533	22	35	10	13	2	7.3	5.5	38	27	4
1019	CIMMYTMA-007050	SeeD	-104.915	21.2328	TUXPEN	0.262156	0.361198	0.0349557	5.03153	68.0732	0.00617677	0.0902199	10.6631	0.0618194	3.61	1.87	0.16	0.11	6.1	5.5	5.9	0.03	10.4	2.98	0.15	0.35	0.06	0.06	15.65	51	85	32	17	1.38	39	26	14	12.15	1.475	33	40	14	22	2	6.5	5.3	22	38	1
1020	CIMMYTMA-007989	SeeD	-104.915	21.2328	TUXPEN	0.262156	0.361198	0.0349557	5.03153	68.0732	0.00617677	0.0902199	10.6631	0.0618194	3.61	1.87	0.16	0.11	6.1	5.5	5.9	0.03	10.4	2.98	0.15	0.35	0.06	0.06	15.65	51	85	32	17	1.38	39	26	14	12.15	1.475	33	40	14	22	2	6.5	5.3	22	38	1
1021	CIMMYTMA-007055	SeeD	-104.74	21.2211	TUXPEN	0.278012	0.388011	0.0315734	4.99936	67.955	0.00580301	0.0816415	10.1933	0.0538045	3.61	1.94	0.16	0.16	6.1	5.2	6	0.03	9.7	3.24	0.2	0.45	0.04	0.03	15.24	55	89	28	17	1.39	22	25	14	1.28	1.5	27	43	21	21	4	6.1	5.1	23	34	1
1022	CIMMYTMA-007057	SeeD	-104.74	21.2211	TUXPEN	0.278012	0.388011	0.0315734	4.99936	67.955	0.00580301	0.0816415	10.1933	0.0538045	3.61	1.94	0.16	0.16	6.1	5.2	6	0.03	9.7	3.24	0.2	0.45	0.04	0.03	15.24	55	89	28	17	1.39	22	25	14	1.28	1.5	27	43	21	21	4	6.1	5.1	23	34	1
1023	CIMMYTMA-007058	SeeD	-104.483	21.0667	TUXPEN	0.286215	0.395535	0.0586014	8.58577	68.1944	0.00640659	0.0922302	9.81744	0.0684193	2.56	1.72	0.15	0.16	7.8	5.8	6.8	0.03	24.65	8.03	1.78	0.95	0.04	0.03	27.62	31	98	23	46	1.14	50	40	25	17.4	1.476	22	36	16	19	5	7.2	4.7	26	39	4
1024	CIMMYTMA-007059	SeeD	-104.333	21.0333	TUXPEN	0.286759	0.402393	0.0315734	4.99936	64.264	0.00621384	0.0871829	10.957	0.0578076	3.61	1.94	0.16	0.16	6.1	5.2	6	0.03	9.7	3.24	0.2	0.45	0.04	0.03	15.24	55	89	28	17	1.39	22	25	14	1.28	1.502	29	43	20	21	4	6.5	5.7	21	36	1
1025	CIMMYTMA-017860	SeeD	-105.226	22.0243		0.27266	0.381421	0.0373921	4.19555	68.7942	0.00673243	0.0919558	9.82522	0.0661551	1.79	2.08	0.18	0.34	6.4	5.5	6	0.08	14.61	3.74	0.2	0.42	0.07	0.06	15.95	43	93	32	26	1.33	39	36	21	1.69	1.53	20	36	8	25	6	6.7	5.8	28	35	4
1026	CIMMYTMA-006957	SeeD	-104.13	21.3863	TUXPEN	0.292841	0.408037	0.0315734	4.99936	63.4407	0.00571292	0.0865042	10.1344	0.0605479	1.21	1.94	0.16	0.16	6.1	5.2	6	0.03	9.7	3.24	0.2	0.45	0.04	0.03	15.24	55	89	28	17	1.39	24	25	14	1.28	1.521	25	47	36	15	3	6.7	5.6	19	34	1
1027	CIMMYTMA-006962	SeeD	-104.13	21.3812	CONNOR	0.293132	0.409578	0.0315734	4.99936	63.478	0.0055506	0.0868006	9.94818	0.0649041	1.21	1.94	0.16	0.16	6.1	5.2	6	0.03	9.7	3.24	0.2	0.45	0.04	0.03	15.24	55	89	28	17	1.39	24	25	14	1.28	1.515	21	47	39	14	4	6.7	5.9	21	32	1
1028	CIMMYTMA-007065	SeeD	-104.467	21.0333	TABPER	0.286759	0.402393	0.0315734	4.99936	64.264	0.00621384	0.0871829	10.957	0.0578076	3.61	1.94	0.16	0.16	6.1	5.2	6	0.03	9.7	3.24	0.2	0.45	0.04	0.03	15.24	55	89	28	17	1.39	22	25	14	1.28	1.502	29	43	20	21	4	6.5	5.7	21	36	1
1029	CIMMYTMA-000587	SeeD	-105.226	22.0243		0.27266	0.381421	0.0373921	4.19555	68.7942	0.00673243	0.0919558	9.82522	0.0661551	1.79	2.08	0.18	0.34	6.4	5.5	6	0.08	14.61	3.74	0.2	0.42	0.07	0.06	15.95	43	93	32	26	1.33	39	36	21	1.69	1.53	20	36	8	25	6	6.7	5.8	28	35	4
1030	CIMMYTMA-007070	SeeD	-104.883	21.7167	TUXPEN	0.263323	0.366444	0.0359775	4.24165	66.235	0.0062929	0.0866313	9.87334	0.0629282	4.61	2.08	0.18	0.34	6.4	5.5	6	0.08	14.61	3.74	0.2	0.42	0.07	0.06	15.95	43	93	32	26	1.33	39	36	21	1.69	1.517	33	44	22	19	4	6.3	5.8	24	32	1
1031	CIMMYTMA-007075	SeeD	-104.883	21.7167	TUXPEN	0.263323	0.366444	0.0359775	4.24165	66.235	0.0062929	0.0866313	9.87334	0.0629282	4.61	2.08	0.18	0.34	6.4	5.5	6	0.08	14.61	3.74	0.2	0.42	0.07	0.06	15.95	43	93	32	26	1.33	39	36	21	1.69	1.517	33	44	22	19	4	6.3	5.8	24	32	1
1032	CIMMYTMA-007081	SeeD	-104.47	22.2741	TUXPEN	0.274124	0.381407	0.0336034	5.20638	64.2828	0.00547254	0.0846613	9.49621	0.0607083	1.21	1.94	0.16	0.16	6.1	5.2	6	0.03	9.7	3.24	0.2	0.45	0.04	0.03	15.24	55	89	28	17	1.39	24	25	14	1.28	1.551	27	46	45	15	4	7.1	5.8	20	34	1
1033	CIMMYTMA-007082	SeeD	-105.333	22.65	TABPER	0.26877	0.372105	0.0569491	3.37946	66.8648	0.00567413	0.0890665	9.58991	0.0607694	1.21	0.9	0.08	5.54	7.5	6.2	6.6	0.18	16.27	4.36	0.73	0.6	0.02	0.02	19.81	43	97	25	31	1.28	24	31	21	2.54	1.523	23	42	40	19	5	6.4	5.4	23	35	1
1034	CIMMYTMA-007086	SeeD	-105.333	22.65	TABLON	0.26877	0.372105	0.0569491	3.37946	66.8648	0.00567413	0.0890665	9.58991	0.0607694	1.21	0.9	0.08	5.54	7.5	6.2	6.6	0.18	16.27	4.36	0.73	0.6	0.02	0.02	19.81	43	97	25	31	1.28	24	31	21	2.54	1.523	23	42	40	19	5	6.4	5.4	23	35	1
1035	CIMMYTMA-007087	SeeD	-105.333	22.65	TABLON	0.26877	0.372105	0.0569491	3.37946	66.8648	0.00567413	0.0890665	9.58991	0.0607694	1.21	0.9	0.08	5.54	7.5	6.2	6.6	0.18	16.27	4.36	0.73	0.6	0.02	0.02	19.81	43	97	25	31	1.28	24	31	21	2.54	1.523	23	42	40	19	5	6.4	5.4	23	35	1
1036	CIMMYTMA-007089	SeeD	-105.333	22.65	TABLON	0.26877	0.372105	0.0569491	3.37946	66.8648	0.00567413	0.0890665	9.58991	0.0607694	1.21	0.9	0.08	5.54	7.5	6.2	6.6	0.18	16.27	4.36	0.73	0.6	0.02	0.02	19.81	43	97	25	31	1.28	24	31	21	2.54	1.523	23	42	40	19	5	6.4	5.4	23	35	1
1037	CIMMYTMA-000588	SeeD	-105.533	22.3667	ELOTOC	0.269031	0.374737	0.0569491	3.37946	68.6612	0.00663667	0.0919779	9.56918	0.0599228	7.9	0.9	0.08	5.54	7.5	6.2	6.6	0.18	16.27	4.36	0.73	0.6	0.02	0.02	19.81	43	97	25	31	1.28	31	31	21	2.54	1.466	22	43	7	27	21	6.7	5.8	30	27	1
1038	CIMMYTMA-007093	SeeD	-104.13	21.3863	TABLI	0.292841	0.408037	0.0315734	4.99936	63.4407	0.00571292	0.0865042	10.1344	0.0605479	1.21	1.94	0.16	0.16	6.1	5.2	6	0.03	9.7	3.24	0.2	0.45	0.04	0.03	15.24	55	89	28	17	1.39	24	25	14	1.28	1.521	25	47	36	15	3	6.7	5.6	19	34	1
1039	CIMMYTMA-007094	SeeD	-104.35	21.1167	TUXPEN	0.281347	0.40094	0.0677644	9.38822	67.9176	0.00592607	0.0884579	9.98912	0.061078	2.14	2.37	0.2	0.16	6.3	5.2	5.9	0.03	12.6	4.42	0.15	0.35	0.04	0.03	14.48	39	79	33	28	1.3	40	32	17	1.9	1.537	26	44	22	15	3	7.2	5.8	19	37	1
1040	CIMMYTMA-017862	SeeD	-105.533	22.3667		0.274007	0.382693	0.0569491	3.37946	68.5641	0.00656151	0.091733	9.631	0.0597134	7.9	0.9	0.08	5.54	7.5	6.2	6.6	0.18	16.27	4.36	0.73	0.6	0.02	0.02	19.81	43	97	25	31	1.28	31	31	21	2.54	1.532	25	36	6	26	29	7.1	6.2	33	32	4
1041	CIMMYTMA-007100	SeeD	-104.5	22.5133	TUXPEN	0.296375	0.414321	0.0336034	5.20638	64.4978	0.00589589	0.0846091	9.66491	0.0612389	1.21	1.94	0.16	0.16	6.1	5.2	6	0.03	9.7	3.24	0.2	0.45	0.04	0.03	15.24	55	89	28	17	1.39	24	25	14	1.28	1.544	29	42	27	15	3	7.3	6	20	38	1
1042	CIMMYTMA-007101	SeeD	-104.5	22.5133	TUXPEN	0.296375	0.414321	0.0336034	5.20638	64.4978	0.00589589	0.0846091	9.66491	0.0612389	1.21	1.94	0.16	0.16	6.1	5.2	6	0.03	9.7	3.24	0.2	0.45	0.04	0.03	15.24	55	89	28	17	1.39	24	25	14	1.28	1.544	29	42	27	15	3	7.3	6	20	38	1
1043	CIMMYTMA-007102	SeeD	-104.5	22.5133	TUXPEN	0.296375	0.414321	0.0336034	5.20638	64.4978	0.00589589	0.0846091	9.66491	0.0612389	1.21	1.94	0.16	0.16	6.1	5.2	6	0.03	9.7	3.24	0.2	0.45	0.04	0.03	15.24	55	89	28	17	1.39	24	25	14	1.28	1.544	29	42	27	15	3	7.3	6	20	38	1
1044	CIMMYTMA-007110	SeeD	-104.5	22.5133	TUXPEN	0.296375	0.414321	0.0336034	5.20638	64.4978	0.00589589	0.0846091	9.66491	0.0612389	1.21	1.94	0.16	0.16	6.1	5.2	6	0.03	9.7	3.24	0.2	0.45	0.04	0.03	15.24	55	89	28	17	1.39	24	25	14	1.28	1.544	29	42	27	15	3	7.3	6	20	38	1
1045	CIMMYTMA-000589	SeeD	-105.46	22.4311	ELOTOC	0.269365	0.375747	0.0623883	4.12945	68.6286	0.00656151	0.0917882	9.62045	0.0633309	7.9	1.59	0.14	5.92	8.4	6.8	7.2	12.24	13.93	5.44	8.31	2.14	0.03	0.03	29.22	24	99	24	52	1.16	31	38	16	1.83	1.552	24	35	4	23	0	7.1	5.8	31	33	4
1046	CIMMYTMA-002252	SeeD	-105.467	22.4	TABPER	0.269553	0.376356	0.0623883	4.12945	67.9016	0.00656151	0.0918479	9.63243	0.0585977	7.9	1.59	0.14	5.92	8.4	6.8	7.2	12.24	13.93	5.44	8.31	2.14	0.03	0.03	29.22	24	99	24	52	1.16	31	38	16	1.83	1.552	21	36	6	20	0	7.2	5.8	27	37	4
1047	CIMMYTMA-018880	SeeD	-105.383	21.9931		0.269832	0.381352	0.06387	3.38791	68.5713	0.00656151	0.0922735	9.64877	0.0646572	1.79	1.59	0.14	5.92	8.4	6.8	7.2	12.24	13.93	5.44	8.31	2.14	0.06	0.06	29.22	24	99	24	52	1.16	21	38	16	1.83	1.553	21	36	6	25	4	7.2	5.8	30	34	4
1048	CIMMYTMA-018881	SeeD	-105.383	21.9931		0.269832	0.381352	0.06387	3.38791	68.5713	0.00656151	0.0922735	9.64877	0.0646572	1.79	1.59	0.14	5.92	8.4	6.8	7.2	12.24	13.93	5.44	8.31	2.14	0.06	0.06	29.22	24	99	24	52	1.16	21	38	16	1.83	1.553	21	36	6	25	4	7.2	5.8	30	34	4
1049	CIMMYTMA-001742	SeeD	-105.178	21.8479		0.272277	0.379879	0.0328354	3.08759	67.6232	0.0065502	0.0913194	9.71826	0.0647989	4.61	2.08	0.18	0.34	6.4	5.5	6	0.08	14.61	3.74	0.2	0.42	0.07	0.06	15.95	43	93	32	26	1.33	39	36	21	1.69	1.537	20	39	21	22	2	6.4	5.3	22	39	4
1050	CIMMYTMA-000361	SeeD	-104.6	21.4333	CELAYA	0.268311	0.372048	0.0315734	4.99936	64.3345	0.00628766	0.0870418	10.6004	0.0602606	1.21	1.94	0.16	0.16	6.1	5.2	6	0.03	9.7	3.24	0.2	0.45	0.04	0.03	15.24	55	89	28	17	1.39	24	25	14	1.28	1.529	30	42	18	21	3	6.7	5.8	21	36	1
1051	CIMMYTMA-018886	SeeD	-104.867	21.25	TABPER	0.284063	0.388586	0.047618	8.44395	67.8965	0.00686795	0.0929467	9.61195	0.0706554	1.96	1.24	0.14	0.16	6.6	6.2	6.6	0.03	27.6	6.63	0.21	1.44	0.04	0.03	44.79	29	99	21	49	1.17	20	32	21	1.07	1.446	40	48	11	22	18	6.9	5.5	23	29	1
1052	CIMMYTMA-005356	SeeD	-100.02	25.2661	TUXPEN	0.276503	0.384266	0.0539362	8.14988	64.3751	0.00660573	0.0882588	9.59985	0.0659596	3.21	0.72	0.06	1.5	7.7	6.4	7	0.2	17.27	3.66	0.19	0.92	0.01	0.02	13.88	57	95	21	21	1.4	32	26	15	2.04	1.532	25	39	10	8	4	7.8	6	26	36	4
1053	CIMMYTMA-025235	SeeD	-100.133	27.25		0.285393	0.426539	0.0878065	11.6971	64.7863	0.00573023	0.0866434	10.0273	0.0687414	2.14	2.15	0.19	4.07	8.3	7.2	7.8	0.18	17.56	2.38	0.19	1.24	0	0	9.32	67	100	22	11	1.5	31	25	13	2.6	1.562	18	36	4	8	2	8.2	6.8	28	37	4
1054	CIMMYTMA-026095	SeeD	-99.6833	25.25		0.279236	0.388118	0.0620657	8.46066	64.6382	0.00651409	0.0894182	9.79637	0.066955	2.14	0.72	0.06	1.5	7.7	6.4	7	0.2	17.27	3.66	0.19	0.92	0.01	0.02	13.88	57	95	21	21	1.4	31	26	15	2.04	1.554	23	36	4	14	4	8	6.1	24	40	4
1055	CIMMYTMA-001947	SeeD	-100.233	26.05	TUXPEN	0.283813	0.421848	0.0620657	8.46066	64.5777	0.00653749	0.087934	9.89102	0.066549	2.14	0.72	0.06	1.5	7.7	6.4	7	0.2	17.27	3.66	0.19	0.92	0.01	0.02	13.88	57	95	21	21	1.4	31	26	15	2.04	1.549	22	37	3	17	4	8.2	6.7	32	32	4
1056	CIMMYTMA-000533	SeeD	-99.6833	25.25	TUXPEN	0.279236	0.388118	0.0620657	8.46066	64.6382	0.00651409	0.0894182	9.79637	0.066955	2.14	0.72	0.06	1.5	7.7	6.4	7	0.2	17.27	3.66	0.19	0.92	0.01	0.02	13.88	57	95	21	21	1.4	31	26	15	2.04	1.554	23	36	4	14	4	8	6.1	24	40	4
1057	CIMMYTMA-002261	SeeD	-100.063	25.5737	TUXPEN	0.275523	0.388831	0.0539362	8.14988	63.9016	0.00657011	0.0872001	9.58783	0.0659496	2.14	0.72	0.06	1.5	7.7	6.4	7	0.2	17.27	3.66	0.19	0.92	0.01	0.02	13.88	57	95	21	21	1.4	31	26	15	2.04	1.516	33	38	8	15	4	8.2	6.1	24	38	4
1058	CIMMYTMA-005836	SeeD	-100.083	25.6292	TUXPEN	0.276352	0.384042	0.0539362	8.14988	63.6994	0.00657354	0.0872353	9.58673	0.0663822	2.14	0.72	0.06	1.5	7.7	6.4	7	0.2	17.27	3.66	0.19	0.92	0.01	0.02	13.88	57	95	21	21	1.4	31	26	15	2.04	1.539	31	41	12	13	4	8.1	5.8	22	36	1
1059	CIMMYTMA-000852	SeeD	-100.622	25.0181	CONNOR	0.293404	0.422159	0.0790214	11.3898	66.0555	0.0056511	0.0810401	9.87988	0.0487386	2.25	4.54	0.39	2.58	8.2	6.4	7.9	0.26	15.06	2.48	0.24	1.15	0	0	17.72	64	100	20	15	1.26	28	24	13	3.14	1.534	19	40	10	9	4	8.3	7	32	29	4
1060	CIMMYTMA-002263	SeeD	-99.6511	24.6189	CONNOR	0.277758	0.390134	0.0772452	11.3874	64.9286	0.006532	0.0876568	9.93579	0.0668749	3.21	1.42	0.14	2.16	7.8	5.1	6.8	0.38	22.37	6.66	0.27	0.71	0	0	25.76	32	100	22	46	1.1	50	43	30	0.86	1.543	23	42	9	17	5	7.4	5.3	24	34	1
1061	CIMMYTMA-000528	SeeD	-99.2135	25.6779	TUXPEN	0.284046	0.418921	0.0620657	8.46066	64.2913	0.00650129	0.0888488	9.88573	0.0673937	3.13	0.72	0.06	1.5	7.7	6.4	7	0.2	17.27	3.66	0.19	0.92	0.01	0.02	13.88	57	95	21	21	1.4	39	26	15	2.04	1.562	20	37	5	9	3	8.1	6.5	24	38	4
1062	CIMMYTMA-001946	SeeD	-99.2503	25.7333		0.273801	0.401952	0.0620657	8.46066	64.2942	0.00650129	0.0888488	9.88367	0.0673949	2.14	0.72	0.06	1.5	7.7	6.4	7	0.2	17.27	3.66	0.19	0.92	0.01	0.02	13.88	57	95	21	21	1.4	31	26	15	2.04	1.559	20	37	3	10	3	8.1	6.5	26	38	4
1063	CIMMYTMA-000258	SeeD	-96.9336	17.4311	BOLITA	0.262501	0.357656	0.0355405	5.71639	69.2679	0.00546833	0.0844399	9.562	0.0524083	2.81	6.97	0.59	1.76	6.8	5.1	5.7	0.18	6.99	1.93	0.24	0.41	0.04	0.05	26.91	54	94	28	18	1.11	35	26	13	2.86	1.496	24	43	22	29	6	6	4.9	21	36	1
1064	CIMMYTMA-016033	SeeD	-98.27	17.85	ELOTCO	0.283608	0.406941	0.0531507	5.71556	65.628	0.00600036	0.0881843	10.8339	0.0628521	2.81	1.69	0.14	0.1	6.1	5.5	5.8	0.03	8.11	2.5	0.13	0.32	0.06	0.06	17	55	82	31	13	1.4	35	23	12	1.29	1.479	20	43	24	18	5	7.2	5.7	18	40	1
1065	CIMMYTMA-000261	SeeD	-98.0601	16.4097		0.278638	0.378639	0.0248324	4.30137	66.7562	0.00614348	0.0868155	9.96541	0.0620145	2.37	3.78	0.32	0.13	6	5.6	6.2	0.04	12.37	3.5	0.16	0.38	0.08	0.05	16.01	50	90	28	22	1.36	38	29	17	1.51	1.533	12	44	20	21	3	5.9	5.3	24	32	1
1066	CIMMYTMA-013924	SeeD	-96.0214	17.2534		0.289663	0.409419	0.0355405	5.71639	67.5688	0.00540638	0.079301	9.83141	0.0513217	2.41	6.97	0.59	1.76	6.8	5.1	5.7	0.18	6.99	1.93	0.24	0.41	0.04	0.05	26.91	54	94	28	18	1.11	34	26	13	2.86	1.338	21	43	8	28	26	5.7	4.4	25	32	1
1067	CIMMYTMA-005948	SeeD	-98.1361	16.5397	VANDEN	0.283028	0.394802	0.0421011	4.9857	67.414	0.00609021	0.0872824	9.95174	0.061791	2.37	0.88	0.07	0	5.9	5.6	5.7	0	4.64	0.9	0.12	0.23	0.07	0.09	13.63	63	84	29	8	1.47	30	19	8	1.87	1.542	11	44	17	23	3	5.6	5.3	26	30	1
1068	CIMMYTMA-005949	SeeD	-98.1361	16.5397	OLOTIL	0.283028	0.394802	0.0421011	4.9857	67.414	0.00609021	0.0872824	9.95174	0.061791	2.37	0.88	0.07	0	5.9	5.6	5.7	0	4.64	0.9	0.12	0.23	0.07	0.09	13.63	63	84	29	8	1.47	30	19	8	1.87	1.542	11	44	17	23	3	5.6	5.3	26	30	1
1069	CIMMYTMA-005847	SeeD	-98.1361	16.5397	OLOTIL	0.283028	0.394802	0.0421011	4.9857	67.414	0.00609021	0.0872824	9.95174	0.061791	2.37	0.88	0.07	0	5.9	5.6	5.7	0	4.64	0.9	0.12	0.23	0.07	0.09	13.63	63	84	29	8	1.47	30	19	8	1.87	1.542	11	44	17	23	3	5.6	5.3	26	30	1
1070	CIMMYTMA-005950	SeeD	-98.1361	16.5397	OLOTIL	0.283028	0.394802	0.0421011	4.9857	67.414	0.00609021	0.0872824	9.95174	0.061791	2.37	0.88	0.07	0	5.9	5.6	5.7	0	4.64	0.9	0.12	0.23	0.07	0.09	13.63	63	84	29	8	1.47	30	19	8	1.87	1.542	11	44	17	23	3	5.6	5.3	26	30	1
1071	CIMMYTMA-005951	SeeD	-98.1361	16.5397	TEPECI	0.283028	0.394802	0.0421011	4.9857	67.414	0.00609021	0.0872824	9.95174	0.061791	2.37	0.88	0.07	0	5.9	5.6	5.7	0	4.64	0.9	0.12	0.23	0.07	0.09	13.63	63	84	29	8	1.47	30	19	8	1.87	1.542	11	44	17	23	3	5.6	5.3	26	30	1
1072	CIMMYTMA-005849	SeeD	-97.99	16.81	OLOTIL	0.277677	0.3723	0.0181038	2.56782	66.2777	0.00610065	0.086917	10.1694	0.0631788	2.37	6.97	0.59	1.76	6.8	5.1	5.7	0.18	6.99	1.93	0.24	0.41	0.04	0.05	26.91	54	94	28	18	1.11	30	26	13	2.86	1.524	16	43	16	18	7	5.9	5.3	20	37	1
1073	CIMMYTMA-005872	SeeD	-97.9575	17.1913	BOLITA	0.27439	0.373156	0.0244959	3.48245	66.4056	0.00614457	0.087452	11.9145	0.0704083	2.81	6.97	0.59	1.76	6.8	5.1	5.7	0.18	6.99	1.93	0.24	0.41	0.04	0.05	26.91	54	94	28	18	1.11	35	26	13	2.86	1.401	24	40	31	34	18	6	4.8	27	34	4
1074	CIMMYTMA-006039	SeeD	-97.8672	17.1908	CONICO	0.274609	0.375536	0.0244959	3.48245	69.1962	0.00528059	0.0841235	10.9577	0.0536569	2.81	6.97	0.59	1.76	6.8	5.1	5.7	0.18	6.99	1.93	0.24	0.41	0.04	0.05	26.91	54	94	28	18	1.11	35	26	13	2.86	1.398	25	47	20	34	14	5.9	4.5	25	28	1
1075	CIMMYTMA-006041	SeeD	-97.8672	17.1908	CONICO	0.274609	0.375536	0.0244959	3.48245	69.1962	0.00528059	0.0841235	10.9577	0.0536569	2.81	6.97	0.59	1.76	6.8	5.1	5.7	0.18	6.99	1.93	0.24	0.41	0.04	0.05	26.91	54	94	28	18	1.11	35	26	13	2.86	1.398	25	47	20	34	14	5.9	4.5	25	28	1
1076	CIMMYTMA-006042	SeeD	-97.8672	17.1908	CONICO	0.274609	0.375536	0.0244959	3.48245	69.1962	0.00528059	0.0841235	10.9577	0.0536569	2.81	6.97	0.59	1.76	6.8	5.1	5.7	0.18	6.99	1.93	0.24	0.41	0.04	0.05	26.91	54	94	28	18	1.11	35	26	13	2.86	1.398	25	47	20	34	14	5.9	4.5	25	28	1
1077	CIMMYTMA-006078	SeeD	-97.8672	17.1908	CONICO	0.274609	0.375536	0.0244959	3.48245	69.1962	0.00528059	0.0841235	10.9577	0.0536569	2.81	6.97	0.59	1.76	6.8	5.1	5.7	0.18	6.99	1.93	0.24	0.41	0.04	0.05	26.91	54	94	28	18	1.11	35	26	13	2.86	1.398	25	47	20	34	14	5.9	4.5	25	28	1
1078	CIMMYTMA-006079	SeeD	-97.8672	17.1908	CONICO	0.274609	0.375536	0.0244959	3.48245	69.1962	0.00528059	0.0841235	10.9577	0.0536569	2.81	6.97	0.59	1.76	6.8	5.1	5.7	0.18	6.99	1.93	0.24	0.41	0.04	0.05	26.91	54	94	28	18	1.11	35	26	13	2.86	1.398	25	47	20	34	14	5.9	4.5	25	28	1
1079	CIMMYTMA-006080	SeeD	-97.8672	17.1908	CONICO	0.274609	0.375536	0.0244959	3.48245	69.1962	0.00528059	0.0841235	10.9577	0.0536569	2.81	6.97	0.59	1.76	6.8	5.1	5.7	0.18	6.99	1.93	0.24	0.41	0.04	0.05	26.91	54	94	28	18	1.11	35	26	13	2.86	1.398	25	47	20	34	14	5.9	4.5	25	28	1
1080	CIMMYTMA-006081	SeeD	-97.8672	17.1908	CONICO	0.274609	0.375536	0.0244959	3.48245	69.1962	0.00528059	0.0841235	10.9577	0.0536569	2.81	6.97	0.59	1.76	6.8	5.1	5.7	0.18	6.99	1.93	0.24	0.41	0.04	0.05	26.91	54	94	28	18	1.11	35	26	13	2.86	1.398	25	47	20	34	14	5.9	4.5	25	28	1
1081	CIMMYTMA-005900	SeeD	-96.9507	18.1686	CONICO	0.28205	0.393266	0.059654	8.05969	67.7474	0.00504731	0.0812607	9.81645	0.0517284	0	1.69	0.14	0.1	6.1	5.5	5.8	0.03	8.11	2.5	0.13	0.32	0.06	0.06	17	55	82	31	13	1.4	32	23	12	1.29	1.374	21	40	29	33	13	5.8	4.6	27	34	1
1082	CIMMYTMA-024747	SeeD	-95.0167	16.4333	ZAPCHI	0.278349	0.391379	0.0295362	5.44362	67.4845	0.00657161	0.0870739	10.0623	0.0592311	2.07	1.29	0.11	3.34	7	6.2	6.6	3.85	13.17	3.69	2.74	0.96	0.07	0.06	19.48	44	96	27	29	1.29	39	36	18	13.65	1.565	15	32	9	24	5	7.2	6	22	45	6
1083	CIMMYTMA-020987	SeeD	-97.6833	17.2667	CONICO	0.267479	0.371962	0.0244959	3.48245	68.2126	0.00513745	0.0816809	11.6659	0.054861	2.41	6.97	0.59	1.76	6.8	5.1	5.7	0.18	6.99	1.93	0.24	0.41	0.04	0.05	26.91	54	94	28	18	1.11	34	26	13	2.86	1.436	22	32	21	27	9	6.4	5.1	28	40	4
1084	CIMMYTMA-023419	SeeD	-97.6927	17.2697		0.264908	0.352775	0.0244959	3.48245	68.4663	0.00525707	0.0829627	11.6345	0.0550454	2.41	6.97	0.59	1.76	6.8	5.1	5.7	0.18	6.99	1.93	0.24	0.41	0.04	0.05	26.91	54	94	28	18	1.11	34	26	13	2.86	1.427	25	38	20	25	7	6.3	5.2	26	36	4
1085	CIMMYTMA-025862	SeeD	-97.3429	17.5179		0.308254	0.45034	0.0192656	3.89822	68.7174	0.00522612	0.0829286	11.5309	0.0536434	2.41	5.22	0.44	1.24	6.5	5.3	5.9	0.14	7.65	2.52	0.19	0.39	0.04	0.04	24.21	55	88	29	16	1.2	34	20	10	2.3	1.476	27	41	9	27	7	7.1	5.6	28	31	1
1086	CIMMYTMA-024718	SeeD	-97.3677	17.5231		0.28968	0.414403	0.0192656	3.89822	69.0814	0.0053578	0.0835225	11.2063	0.0531557	2.41	5.22	0.44	1.24	6.5	5.3	5.9	0.14	7.65	2.52	0.19	0.39	0.04	0.04	24.21	55	88	29	16	1.2	34	20	10	2.3	1.462	23	37	17	24	6	6.7	5.3	25	38	4
1087	CIMMYTMA-025295	SeeD	-94.35	16.4833	TEPECI	0.272791	0.375334	0.0257004	3.5571	67.2891	0.00634994	0.0871878	9.9994	0.0608987	2.07	5.94	0.5	1.57	6.6	5.2	5.6	0.16	4.42	1.5	0.2	0.36	0.04	0.05	26.15	61	88	27	12	1.18	32	12	4	2.68	1.529	17	34	20	21	1	7	5.6	27	39	4
1088	CIMMYTMA-025217	SeeD	-95.2003	16.4981	ZAPCHI	0.277579	0.401866	0.0258044	5.44307	66.1178	0.00655091	0.0872397	10.0513	0.0614067	2.12	6.97	0.59	1.76	6.8	5.1	5.7	0.18	6.99	1.93	0.24	0.41	0.04	0.05	26.91	54	94	28	18	1.11	33	26	13	2.86	1.523	11	32	18	18	1	6.7	5.4	19	49	6
1089	CIMMYTMA-025306	SeeD	-96.8318	17.5281		0.282174	0.417835	0.0355405	5.71639	66.6875	0.00641971	0.0883638	11.3322	0.0663219	2.81	6.97	0.59	1.76	6.8	5.1	5.7	0.18	6.99	1.93	0.24	0.41	0.04	0.05	26.91	54	94	28	18	1.11	35	26	13	2.86	1.518	23	41	16	23	5	7.6	6.2	23	36	1
1090	CIMMYTMA-025307	SeeD	-96.8318	17.5281		0.282174	0.417835	0.0355405	5.71639	66.6875	0.00641971	0.0883638	11.3322	0.0663219	2.81	6.97	0.59	1.76	6.8	5.1	5.7	0.18	6.99	1.93	0.24	0.41	0.04	0.05	26.91	54	94	28	18	1.11	35	26	13	2.86	1.518	23	41	16	23	5	7.6	6.2	23	36	1
1091	CIMMYTMA-025311	SeeD	-95.78	17.16		0.288769	0.40843	0.0657647	9.52893	67.509	0.00535954	0.0809842	10.4866	0.057669	0	3.81	0.32	4.13	6.3	5.1	5.7	0.08	8.21	1.78	0.11	0.47	0.44	1.65	23.47	39	76	27	33	1.19	36	37	23	0.92	1.422	19	37	14	19	8	5.7	4.5	25	37	4
1092	CIMMYTMA-025312	SeeD	-95.78	17.16		0.288769	0.40843	0.0657647	9.52893	67.509	0.00535954	0.0809842	10.4866	0.057669	0	3.81	0.32	4.13	6.3	5.1	5.7	0.08	8.21	1.78	0.11	0.47	0.44	1.65	23.47	39	76	27	33	1.19	36	37	23	0.92	1.422	19	37	14	19	8	5.7	4.5	25	37	4
1093	CIMMYTMA-025313	SeeD	-95.78	17.16		0.288769	0.40843	0.0657647	9.52893	67.509	0.00535954	0.0809842	10.4866	0.057669	0	3.81	0.32	4.13	6.3	5.1	5.7	0.08	8.21	1.78	0.11	0.47	0.44	1.65	23.47	39	76	27	33	1.19	36	37	23	0.92	1.422	19	37	14	19	8	5.7	4.5	25	37	4
1094	CIMMYTMA-025314	SeeD	-95.78	17.16		0.288769	0.40843	0.0657647	9.52893	67.509	0.00535954	0.0809842	10.4866	0.057669	0	3.81	0.32	4.13	6.3	5.1	5.7	0.08	8.21	1.78	0.11	0.47	0.44	1.65	23.47	39	76	27	33	1.19	36	37	23	0.92	1.422	19	37	14	19	8	5.7	4.5	25	37	4
1095	CIMMYTMA-016030	SeeD	-97.424	17.5459	ELOTCO	0.303434	0.442372	0.0192656	3.89822	69.524	0.00542645	0.0846703	10.7441	0.0525698	2.41	5.22	0.44	1.24	6.5	5.3	5.9	0.14	7.65	2.52	0.19	0.39	0.04	0.04	24.21	55	88	29	16	1.2	34	20	10	2.3	1.467	25	40	18	19	5	6.7	5.3	25	36	1
1096	CIMMYTMA-018285	SeeD	-96.5833	16.2833	CONICO	0.273163	0.377519	0.0333301	3.21824	67.7053	0.00623959	0.090875	11.2236	0.0688615	2.67	2.73	0.23	0.81	6.3	5.7	6.6	0.11	11.72	1.56	0.1	0.41	0.04	0.03	17.26	58	91	22	20	1.41	28	28	12	1.26	1.503	26	42	13	25	5	6.4	5	24	35	1
1097	CIMMYTMA-016031	SeeD	-96.5833	16.2833	CONICO	0.273163	0.377519	0.0333301	3.21824	67.7053	0.00623959	0.090875	11.2236	0.0688615	2.67	2.73	0.23	0.81	6.3	5.7	6.6	0.11	11.72	1.56	0.1	0.41	0.04	0.03	17.26	58	91	22	20	1.41	28	28	12	1.26	1.503	26	42	13	25	5	6.4	5	24	35	1
1098	CIMMYTMA-018286	SeeD	-97.4833	17.6667	CONICO	0.305391	0.447318	0.0192656	3.89822	68.2528	0.00522769	0.0825658	11.5448	0.054382	2.41	5.22	0.44	1.24	6.5	5.3	5.9	0.14	7.65	2.52	0.19	0.39	0.04	0.04	24.21	55	88	29	16	1.2	34	20	10	2.3	1.495	25	38	10	28	3	7.5	5.4	26	35	4
1099	CIMMYTMA-000109	SeeD	-97.0167	17.9667		0.280046	0.403829	0.0244959	3.48245	65.8121	0.00615898	0.0871483	10.7203	0.0630564	2.81	6.97	0.59	1.76	6.8	5.1	5.7	0.18	6.99	1.93	0.24	0.41	0.04	0.05	26.91	54	94	28	18	1.11	35	26	13	2.86	1.514	27	42	23	22	5	7.7	6	23	35	1
1100	CIMMYTMA-000246	SeeD	-97.0167	17.9667	BOLITA	0.280046	0.403829	0.0244959	3.48245	65.8121	0.00615898	0.0871483	10.7203	0.0630564	2.81	6.97	0.59	1.76	6.8	5.1	5.7	0.18	6.99	1.93	0.24	0.41	0.04	0.05	26.91	54	94	28	18	1.11	35	26	13	2.86	1.514	27	42	23	22	5	7.7	6	23	35	1
1101	CIMMYTMA-000110	SeeD	-97.0167	17.9667	ELOTCO	0.280046	0.403829	0.0244959	3.48245	65.8121	0.00615898	0.0871483	10.7203	0.0630564	2.81	6.97	0.59	1.76	6.8	5.1	5.7	0.18	6.99	1.93	0.24	0.41	0.04	0.05	26.91	54	94	28	18	1.11	35	26	13	2.86	1.514	27	42	23	22	5	7.7	6	23	35	1
1102	CIMMYTMA-000245	SeeD	-97.0819	18.1272		0.279162	0.401897	0.0265273	3.00915	65.5771	0.00599407	0.087928	11.1694	0.0655672	2.81	6.97	0.59	1.76	6.8	5.1	5.7	0.18	6.99	1.93	0.24	0.41	0.04	0.05	26.91	54	94	28	18	1.11	35	26	13	2.86	1.514	26	41	24	21	5	7.5	5.8	22	38	1
1103	CIMMYTMA-000248	SeeD	-97.0819	18.1272	BOLITA	0.279162	0.401897	0.0265273	3.00915	65.5771	0.00599407	0.087928	11.1694	0.0655672	2.81	6.97	0.59	1.76	6.8	5.1	5.7	0.18	6.99	1.93	0.24	0.41	0.04	0.05	26.91	54	94	28	18	1.11	35	26	13	2.86	1.514	26	41	24	21	5	7.5	5.8	22	38	1
1104	CIMMYTMA-000247	SeeD	-97.0819	18.1272	TEPECI	0.279162	0.401897	0.0265273	3.00915	65.5771	0.00599407	0.087928	11.1694	0.0655672	2.81	6.97	0.59	1.76	6.8	5.1	5.7	0.18	6.99	1.93	0.24	0.41	0.04	0.05	26.91	54	94	28	18	1.11	35	26	13	2.86	1.514	26	41	24	21	5	7.5	5.8	22	38	1
1105	CIMMYTMA-000125	SeeD	-97.8167	16.9551	TUXPEN	0.275057	0.37363	0.0181038	2.56782	66.4939	0.00581885	0.0839621	10.9511	0.0610104	2.33	6.97	0.59	1.76	6.8	5.1	5.7	0.18	6.99	1.93	0.24	0.41	0.04	0.05	26.91	54	94	28	18	1.11	36	26	13	2.86	1.485	19	34	35	21	4	5.9	5	27	39	4
1106	CIMMYTMA-013925	SeeD	-97.18	18.98		0.270921	0.391336	0.0198444	3.19718	66.995	0.00550874	0.0821034	10.6394	0.0534976	1.52	2.77	0.24	1.76	6.8	5.6	6.5	0.18	20.12	6.35	0.22	0.59	0.04	0.05	23.25	36	92	32	31	1.2	45	42	27	0.97	1.482	25	36	14	25	5	7.7	5.8	24	41	4
1107	CIMMYTMA-005940	SeeD	-96.4667	15.75	TUXPEN	0.288741	0.408638	0.0536076	7.57716	68.3071	0.00682112	0.0928891	9.53308	0.0580322	2.5	1.1	0.11	0.24	6.6	5.5	5.7	0.01	9.33	1.54	0.18	0.3	0.08	0.09	15.33	46	92	31	22	1.37	37	34	18	2	1.479	26	42	11	17	4	5.8	4.6	21	38	1
1108	CIMMYTMA-005943	SeeD	-97.0964	16.3507	TEPECI	0.273416	0.380139	0.0421011	4.59025	67.7782	0.00620857	0.0886644	10.5848	0.0630346	1.86	0.88	0.07	0	5.9	5.6	5.7	0	4.64	0.9	0.12	0.23	0.07	0.09	13.63	63	84	29	8	1.47	34	19	8	1.87	1.512	26	42	21	25	6	7.2	5.6	24	35	1
1109	CIMMYTMA-005840	SeeD	-97.2834	16.2336	VANDEN	0.274405	0.367401	0.0181038	2.56782	67.0732	0.00608805	0.082131	11.5572	0.0631817	2.19	6.97	0.59	1.76	6.8	5.1	5.7	0.18	6.99	1.93	0.24	0.41	0.04	0.05	26.91	54	94	28	18	1.11	35	26	13	2.86	1.432	14	35	13	29	10	5.6	4.4	27	37	4
1110	CIMMYTMA-005841	SeeD	-97.2834	16.2336	VANDEN	0.274405	0.367401	0.0181038	2.56782	67.0732	0.00608805	0.082131	11.5572	0.0631817	2.19	6.97	0.59	1.76	6.8	5.1	5.7	0.18	6.99	1.93	0.24	0.41	0.04	0.05	26.91	54	94	28	18	1.11	35	26	13	2.86	1.432	14	35	13	29	10	5.6	4.4	27	37	4
1111	CIMMYTMA-005842	SeeD	-97.2834	16.2336	MUSHIT	0.274405	0.367401	0.0181038	2.56782	67.0732	0.00608805	0.082131	11.5572	0.0631817	2.19	6.97	0.59	1.76	6.8	5.1	5.7	0.18	6.99	1.93	0.24	0.41	0.04	0.05	26.91	54	94	28	18	1.11	35	26	13	2.86	1.432	14	35	13	29	10	5.6	4.4	27	37	4
1112	CIMMYTMA-005946	SeeD	-97.2834	16.2336	TEPECI	0.274405	0.367401	0.0181038	2.56782	67.0732	0.00608805	0.082131	11.5572	0.0631817	2.19	6.97	0.59	1.76	6.8	5.1	5.7	0.18	6.99	1.93	0.24	0.41	0.04	0.05	26.91	54	94	28	18	1.11	35	26	13	2.86	1.432	14	35	13	29	10	5.6	4.4	27	37	4
1113	CIMMYTMA-005843	SeeD	-97.2834	16.2336	OLOTON	0.274405	0.367401	0.0181038	2.56782	67.0732	0.00608805	0.082131	11.5572	0.0631817	2.19	6.97	0.59	1.76	6.8	5.1	5.7	0.18	6.99	1.93	0.24	0.41	0.04	0.05	26.91	54	94	28	18	1.11	35	26	13	2.86	1.432	14	35	13	29	10	5.6	4.4	27	37	4
1114	CIMMYTMA-005844	SeeD	-97.6167	16.1167	TEPECI	0.294427	0.406486	0.0421011	4.59025	68.1916	0.00607086	0.0878892	10.0136	0.0614894	2.24	0.88	0.07	0	5.9	5.6	5.7	0	4.64	0.9	0.12	0.23	0.07	0.09	13.63	63	84	29	8	1.47	33	19	8	1.87	1.513	13	41	23	25	4	6.1	5.5	21	38	1
1115	CIMMYTMA-005845	SeeD	-98.0266	16.3434	ZAPCHI	0.292173	0.405756	0.0421011	4.9857	68.1457	0.00607783	0.087128	9.9469	0.0617329	2.37	0.88	0.07	0	5.9	5.6	5.7	0	4.64	0.9	0.12	0.23	0.07	0.09	13.63	63	84	29	8	1.47	30	19	8	1.87	1.556	16	45	22	25	3	5.9	5.1	23	33	1
1116	CIMMYTMA-005947	SeeD	-98.0266	16.3434	ZAPCHI	0.292173	0.405756	0.0421011	4.9857	68.1457	0.00607783	0.087128	9.9469	0.0617329	2.37	0.88	0.07	0	5.9	5.6	5.7	0	4.64	0.9	0.12	0.23	0.07	0.09	13.63	63	84	29	8	1.47	30	19	8	1.87	1.556	16	45	22	25	3	5.9	5.1	23	33	1
1117	CIMMYTMA-005846	SeeD	-98.0266	16.3434	ZAPCHI	0.292173	0.405756	0.0421011	4.9857	68.1457	0.00607783	0.087128	9.9469	0.0617329	2.37	0.88	0.07	0	5.9	5.6	5.7	0	4.64	0.9	0.12	0.23	0.07	0.09	13.63	63	84	29	8	1.47	30	19	8	1.87	1.556	16	45	22	25	3	5.9	5.1	23	33	1
1118	CIMMYTMA-005952	SeeD	-98.1667	16.6333	OLOTIL	0.279667	0.386783	0.0421011	4.9857	66.4436	0.0061172	0.0873842	10.4821	0.0611871	2.37	0.88	0.07	0	5.9	5.6	5.7	0	4.64	0.9	0.12	0.23	0.07	0.09	13.63	63	84	29	8	1.47	30	19	8	1.87	1.526	12	45	20	17	7	5.5	5.4	22	33	1
1119	CIMMYTMA-005961	SeeD	-98.1028	16.6552	OLOTIL	0.280903	0.386003	0.0421011	4.9857	67.7257	0.00609464	0.08627	10.2975	0.0629945	2.37	0.88	0.07	0	5.9	5.6	5.7	0	4.64	0.9	0.12	0.23	0.07	0.09	13.63	63	84	29	8	1.47	30	19	8	1.87	1.531	15	47	15	26	6	5.8	5.2	21	31	1
1120	CIMMYTMA-005962	SeeD	-97.95	17.0333	TEPECI	0.276825	0.370059	0.0244959	3.48245	66.3	0.00597177	0.0859444	10.5302	0.0616828	2.81	6.97	0.59	1.76	6.8	5.1	5.7	0.18	6.99	1.93	0.24	0.41	0.04	0.05	26.91	54	94	28	18	1.11	35	26	13	2.86	1.501	16	28	28	16	5	5.7	5.7	28	45	4
1121	CIMMYTMA-005963	SeeD	-97.95	17.0333	TEPECI	0.276825	0.370059	0.0244959	3.48245	66.3	0.00597177	0.0859444	10.5302	0.0616828	2.81	6.97	0.59	1.76	6.8	5.1	5.7	0.18	6.99	1.93	0.24	0.41	0.04	0.05	26.91	54	94	28	18	1.11	35	26	13	2.86	1.501	16	28	28	16	5	5.7	5.7	28	45	4
1122	CIMMYTMA-005888	SeeD	-96.8167	18.1333	CONICO	0.288972	0.405638	0.0343238	8.1303	68.095	0.0049558	0.0795799	9.92462	0.0515011	0	6.97	0.59	1.76	6.8	5.1	5.7	0.18	6.99	1.93	0.24	0.41	0.04	0.05	26.91	54	94	28	18	1.11	29	26	13	2.86	1.372	24	40	26	22	9	5.8	4.8	24	37	4
1123	CIMMYTMA-006046	SeeD	-96.8167	18.1333	CONICO	0.288972	0.405638	0.0343238	8.1303	68.095	0.0049558	0.0795799	9.92462	0.0515011	0	6.97	0.59	1.76	6.8	5.1	5.7	0.18	6.99	1.93	0.24	0.41	0.04	0.05	26.91	54	94	28	18	1.11	29	26	13	2.86	1.372	24	40	26	22	9	5.8	4.8	24	37	4
1124	CIMMYTMA-006049	SeeD	-96.9194	17.5158	CONICO	0.273003	0.377645	0.0355405	5.71639	68.6196	0.00507272	0.0822438	10.0389	0.0525213	2.41	6.97	0.59	1.76	6.8	5.1	5.7	0.18	6.99	1.93	0.24	0.41	0.04	0.05	26.91	54	94	28	18	1.11	34	26	13	2.86	1.451	27	46	25	30	6	6.4	5.3	19	36	1
1125	CIMMYTMA-005969	SeeD	-96.8318	17.5281	VANDEN	0.282174	0.417835	0.0355405	5.71639	66.6875	0.00641971	0.0883638	11.3322	0.0663219	2.81	6.97	0.59	1.76	6.8	5.1	5.7	0.18	6.99	1.93	0.24	0.41	0.04	0.05	26.91	54	94	28	18	1.11	35	26	13	2.86	1.518	23	41	16	23	5	7.6	6.2	23	36	1
1126	CIMMYTMA-005972	SeeD	-96.8318	17.5281	BOLITA	0.282174	0.417835	0.0355405	5.71639	66.6875	0.00641971	0.0883638	11.3322	0.0663219	2.81	6.97	0.59	1.76	6.8	5.1	5.7	0.18	6.99	1.93	0.24	0.41	0.04	0.05	26.91	54	94	28	18	1.11	35	26	13	2.86	1.518	23	41	16	23	5	7.6	6.2	23	36	1
1127	CIMMYTMA-005973	SeeD	-96.8318	17.5281	BOLITA	0.282174	0.417835	0.0355405	5.71639	66.6875	0.00641971	0.0883638	11.3322	0.0663219	2.81	6.97	0.59	1.76	6.8	5.1	5.7	0.18	6.99	1.93	0.24	0.41	0.04	0.05	26.91	54	94	28	18	1.11	35	26	13	2.86	1.518	23	41	16	23	5	7.6	6.2	23	36	1
1128	CIMMYTMA-006050	SeeD	-96.8792	17.8481	BOLITA	0.276874	0.377435	0.0355405	5.71639	68.3526	0.00523507	0.0832031	9.64155	0.051994	2.81	6.97	0.59	1.76	6.8	5.1	5.7	0.18	6.99	1.93	0.24	0.41	0.04	0.05	26.91	54	94	28	18	1.11	35	26	13	2.86	1.419	23	45	32	30	12	6	5	23	32	1
1129	CIMMYTMA-006053	SeeD	-96.7833	17.7667	OLOTON	0.27935	0.382354	0.0355405	5.71639	68.7439	0.00581984	0.0838873	8.79737	0.0484725	2.81	6.97	0.59	1.76	6.8	5.1	5.7	0.18	6.99	1.93	0.24	0.41	0.04	0.05	26.91	54	94	28	18	1.11	35	26	13	2.86	1.421	21	39	21	25	9	5.7	4.6	25	37	4
1130	CIMMYTMA-006055	SeeD	-96.7833	17.7667	CONICO	0.27935	0.382354	0.0355405	5.71639	68.7439	0.00581984	0.0838873	8.79737	0.0484725	2.81	6.97	0.59	1.76	6.8	5.1	5.7	0.18	6.99	1.93	0.24	0.41	0.04	0.05	26.91	54	94	28	18	1.11	35	26	13	2.86	1.421	21	39	21	25	9	5.7	4.6	25	37	4
1131	CIMMYTMA-006058	SeeD	-96.7833	17.7667	OLOTON	0.27935	0.382354	0.0355405	5.71639	68.7439	0.00581984	0.0838873	8.79737	0.0484725	2.81	6.97	0.59	1.76	6.8	5.1	5.7	0.18	6.99	1.93	0.24	0.41	0.04	0.05	26.91	54	94	28	18	1.11	35	26	13	2.86	1.421	21	39	21	25	9	5.7	4.6	25	37	4
1132	CIMMYTMA-006066	SeeD	-97.8169	17.3128	BOLITA	0.267014	0.378819	0.0244959	3.48245	66.2099	0.00533875	0.0792527	11.4686	0.0575351	2.81	6.97	0.59	1.76	6.8	5.1	5.7	0.18	6.99	1.93	0.24	0.41	0.04	0.05	26.91	54	94	28	18	1.11	35	26	13	2.86	1.485	24	39	28	22	6	6.5	5.3	23	38	4
1133	CIMMYTMA-005975	SeeD	-96.1727	17.1864	BOLITA	0.285184	0.398038	0.0355405	5.71639	69.1985	0.00548941	0.0896878	10.2306	0.0646438	2.41	6.97	0.59	1.76	6.8	5.1	5.7	0.18	6.99	1.93	0.24	0.41	0.04	0.05	26.91	54	94	28	18	1.11	34	26	13	2.86	1.46	24	41	42	23	7	6.2	5.3	24	35	1
1134	CIMMYTMA-005977	SeeD	-96.1727	17.1864	TUXPEN	0.285184	0.398038	0.0355405	5.71639	69.1985	0.00548941	0.0896878	10.2306	0.0646438	2.41	6.97	0.59	1.76	6.8	5.1	5.7	0.18	6.99	1.93	0.24	0.41	0.04	0.05	26.91	54	94	28	18	1.11	34	26	13	2.86	1.46	24	41	42	23	7	6.2	5.3	24	35	1
1135	CIMMYTMA-006067	SeeD	-96.5494	17.5927	BOLITA	0.283344	0.391396	0.0355405	5.71639	68.1779	0.00542869	0.0839958	8.84094	0.0491937	2.81	6.97	0.59	1.76	6.8	5.1	5.7	0.18	6.99	1.93	0.24	0.41	0.04	0.05	26.91	54	94	28	18	1.11	35	26	13	2.86	1.411	21	35	23	33	10	5.8	5.3	26	39	4
1136	CIMMYTMA-006068	SeeD	-96.556	17.5326	BOLITA	0.278121	0.381127	0.0355405	5.71639	68.4268	0.00551117	0.0826427	9.58518	0.0512186	2.81	6.97	0.59	1.76	6.8	5.1	5.7	0.18	6.99	1.93	0.24	0.41	0.04	0.05	26.91	54	94	28	18	1.11	35	26	13	2.86	1.405	18	40	21	26	7	5.8	4.6	25	35	4
1137	CIMMYTMA-005854	SeeD	-97.2165	17.4479	BOLITA	0.307639	0.449337	0.0192656	3.89822	69.212	0.00530175	0.0832766	11.5186	0.0534048	2.81	5.22	0.44	1.24	6.5	5.3	5.9	0.14	7.65	2.52	0.19	0.39	0.04	0.04	24.21	55	88	29	16	1.2	35	20	10	2.3	1.499	22	35	18	23	9	7.5	5.6	26	39	4
1138	CIMMYTMA-008098	SeeD	-97.2165	17.4479	CHALQU	0.307639	0.449337	0.0192656	3.89822	69.212	0.00530175	0.0832766	11.5186	0.0534048	2.81	5.22	0.44	1.24	6.5	5.3	5.9	0.14	7.65	2.52	0.19	0.39	0.04	0.04	24.21	55	88	29	16	1.2	35	20	10	2.3	1.499	22	35	18	23	9	7.5	5.6	26	39	4
1139	CIMMYTMA-005979	SeeD	-96.4833	15.7167	VANDEN	0.274844	0.376812	0.0236707	3.94396	68.7739	0.00604756	0.0883066	10.0144	0.0611004	2.12	1.39	0.12	0.24	6.1	5.6	5.8	0.01	5.74	1.3	0.13	0.33	0.08	0.09	15.2	55	86	28	17	1.4	33	22	10	1.58	1.527	14	47	28	22	4	6.2	5.2	21	32	1
1140	CIMMYTMA-005980	SeeD	-96.3	15.7833	TEPECI	0.270067	0.37754	0.0180715	2.1877	69.4711	0.0063283	0.0878037	10.0171	0.0610485	2.12	6.97	0.59	1.76	6.8	5.1	5.7	0.18	6.99	1.93	0.24	0.41	0.04	0.05	26.91	54	94	28	18	1.11	33	26	13	2.86	1.559	10	33	18	25	0	6.4	5.5	18	49	6
1141	CIMMYTMA-006075	SeeD	-97.9575	17.1913	CONICO	0.27439	0.373156	0.0244959	3.48245	66.4056	0.00614457	0.087452	11.9145	0.0704083	2.81	6.97	0.59	1.76	6.8	5.1	5.7	0.18	6.99	1.93	0.24	0.41	0.04	0.05	26.91	54	94	28	18	1.11	35	26	13	2.86	1.401	24	40	31	34	18	6	4.8	27	34	4
1142	CIMMYTMA-006077	SeeD	-97.9575	17.1913	CONICO	0.27439	0.373156	0.0244959	3.48245	66.4056	0.00614457	0.087452	11.9145	0.0704083	2.81	6.97	0.59	1.76	6.8	5.1	5.7	0.18	6.99	1.93	0.24	0.41	0.04	0.05	26.91	54	94	28	18	1.11	35	26	13	2.86	1.401	24	40	31	34	18	6	4.8	27	34	4
1143	CIMMYTMA-005982	SeeD	-97.95	17.0333	NALTEL	0.279169	0.379017	0.0244959	3.48245	69.8934	0.00492507	0.0792663	7.54428	0.0419807	2.33	6.97	0.59	1.76	6.8	5.1	5.7	0.18	6.99	1.93	0.24	0.41	0.04	0.05	26.91	54	94	28	18	1.11	36	26	13	2.86	1.474	27	45	29	30	8	6	4.9	21	34	1
1144	CIMMYTMA-005898	SeeD	-96.9118	18.1684	CONICO	0.288888	0.405397	0.0343238	8.1303	67.6667	0.00555849	0.0796278	9.84529	0.0508877	0	6.97	0.59	1.76	6.8	5.1	5.7	0.18	6.99	1.93	0.24	0.41	0.04	0.05	26.91	54	94	28	18	1.11	32	26	13	2.86	1.383	24	35	20	27	9	5.8	5	26	38	4
1145	CIMMYTMA-005899	SeeD	-96.9118	18.1684	CONICO	0.288888	0.405397	0.0343238	8.1303	67.6667	0.00555849	0.0796278	9.84529	0.0508877	0	6.97	0.59	1.76	6.8	5.1	5.7	0.18	6.99	1.93	0.24	0.41	0.04	0.05	26.91	54	94	28	18	1.11	32	26	13	2.86	1.383	24	35	20	27	9	5.8	5	26	38	4
1146	CIMMYTMA-005915	SeeD	-96.9507	18.1686	CONICO	0.28205	0.393266	0.059654	8.05969	67.7474	0.00504731	0.0812607	9.81645	0.0517284	0	1.69	0.14	0.1	6.1	5.5	5.8	0.03	8.11	2.5	0.13	0.32	0.06	0.06	17	55	82	31	13	1.4	32	23	12	1.29	1.374	21	40	29	33	13	5.8	4.6	27	34	1
1147	CIMMYTMA-006088	SeeD	-96.8792	17.8481	BOLITA	0.276874	0.377435	0.0355405	5.71639	68.3526	0.00523507	0.0832031	9.64155	0.051994	2.81	6.97	0.59	1.76	6.8	5.1	5.7	0.18	6.99	1.93	0.24	0.41	0.04	0.05	26.91	54	94	28	18	1.11	35	26	13	2.86	1.419	23	45	32	30	12	6	5	23	32	1
1148	CIMMYTMA-005917	SeeD	-96.8792	17.8481	BOLITA	0.276874	0.377435	0.0355405	5.71639	68.3526	0.00523507	0.0832031	9.64155	0.051994	2.81	6.97	0.59	1.76	6.8	5.1	5.7	0.18	6.99	1.93	0.24	0.41	0.04	0.05	26.91	54	94	28	18	1.11	35	26	13	2.86	1.419	23	45	32	30	12	6	5	23	32	1
1149	CIMMYTMA-006089	SeeD	-96.7833	17.7667	BOLITA	0.27935	0.382354	0.0355405	5.71639	68.7439	0.00581984	0.0838873	8.79737	0.0484725	2.81	6.97	0.59	1.76	6.8	5.1	5.7	0.18	6.99	1.93	0.24	0.41	0.04	0.05	26.91	54	94	28	18	1.11	35	26	13	2.86	1.421	21	39	21	25	9	5.7	4.6	25	37	4
1150	CIMMYTMA-006092	SeeD	-97.6778	17.2794	CHALQU	0.269375	0.37253	0.0244959	3.48245	68.5565	0.00523223	0.0829667	11.611	0.054917	2.41	6.97	0.59	1.76	6.8	5.1	5.7	0.18	6.99	1.93	0.24	0.41	0.04	0.05	26.91	54	94	28	18	1.11	34	26	13	2.86	1.415	24	37	21	24	7	6.5	5.3	26	38	4
1151	CIMMYTMA-006094	SeeD	-97.6778	17.2794	CONICO	0.269375	0.37253	0.0244959	3.48245	68.5565	0.00523223	0.0829667	11.611	0.054917	2.41	6.97	0.59	1.76	6.8	5.1	5.7	0.18	6.99	1.93	0.24	0.41	0.04	0.05	26.91	54	94	28	18	1.11	34	26	13	2.86	1.415	24	37	21	24	7	6.5	5.3	26	38	4
1152	CIMMYTMA-006095	SeeD	-97.8169	17.3128	BOLITA	0.267014	0.378819	0.0244959	3.48245	66.2099	0.00533875	0.0792527	11.4686	0.0575351	2.81	6.97	0.59	1.76	6.8	5.1	5.7	0.18	6.99	1.93	0.24	0.41	0.04	0.05	26.91	54	94	28	18	1.11	35	26	13	2.86	1.485	24	39	28	22	6	6.5	5.3	23	38	4
1153	CIMMYTMA-005983	SeeD	-96.1727	17.1864	BOLITA	0.285184	0.398038	0.0355405	5.71639	69.1985	0.00548941	0.0896878	10.2306	0.0646438	2.41	6.97	0.59	1.76	6.8	5.1	5.7	0.18	6.99	1.93	0.24	0.41	0.04	0.05	26.91	54	94	28	18	1.11	34	26	13	2.86	1.46	24	41	42	23	7	6.2	5.3	24	35	1
1154	CIMMYTMA-009113	SeeD	-96.1727	17.1864	CONICO	0.285184	0.398038	0.0355405	5.71639	69.1985	0.00548941	0.0896878	10.2306	0.0646438	2.41	6.97	0.59	1.76	6.8	5.1	5.7	0.18	6.99	1.93	0.24	0.41	0.04	0.05	26.91	54	94	28	18	1.11	34	26	13	2.86	1.46	24	41	42	23	7	6.2	5.3	24	35	1
1155	CIMMYTMA-006096	SeeD	-96.5494	17.5927	BOLITA	0.283344	0.391396	0.0355405	5.71639	68.1779	0.00542869	0.0839958	8.84094	0.0491937	2.81	6.97	0.59	1.76	6.8	5.1	5.7	0.18	6.99	1.93	0.24	0.41	0.04	0.05	26.91	54	94	28	18	1.11	35	26	13	2.86	1.411	21	35	23	33	10	5.8	5.3	26	39	4
1156	CIMMYTMA-006097	SeeD	-96.5494	17.5927	BOLITA	0.283344	0.391396	0.0355405	5.71639	68.1779	0.00542869	0.0839958	8.84094	0.0491937	2.81	6.97	0.59	1.76	6.8	5.1	5.7	0.18	6.99	1.93	0.24	0.41	0.04	0.05	26.91	54	94	28	18	1.11	35	26	13	2.86	1.411	21	35	23	33	10	5.8	5.3	26	39	4
1157	CIMMYTMA-005918	SeeD	-96.5494	17.5927	NALTEL	0.283344	0.391396	0.0355405	5.71639	68.1779	0.00542869	0.0839958	8.84094	0.0491937	2.81	6.97	0.59	1.76	6.8	5.1	5.7	0.18	6.99	1.93	0.24	0.41	0.04	0.05	26.91	54	94	28	18	1.11	35	26	13	2.86	1.411	21	35	23	33	10	5.8	5.3	26	39	4
1158	CIMMYTMA-006100	SeeD	-96.4622	17.1149	CONICO	0.272454	0.369406	0.0355405	5.71639	69.1526	0.00492138	0.0723987	7.32383	0.0339847	2.81	6.97	0.59	1.76	6.8	5.1	5.7	0.18	6.99	1.93	0.24	0.41	0.04	0.05	26.91	54	94	28	18	1.11	35	26	13	2.86	1.35	25	36	23	30	15	5.9	4.8	24	39	4
1159	CIMMYTMA-006113	SeeD	-97.8169	17.3128	CHALQU	0.267014	0.378819	0.0244959	3.48245	66.2099	0.00533875	0.0792527	11.4686	0.0575351	2.81	6.97	0.59	1.76	6.8	5.1	5.7	0.18	6.99	1.93	0.24	0.41	0.04	0.05	26.91	54	94	28	18	1.11	35	26	13	2.86	1.485	24	39	28	22	6	6.5	5.3	23	38	4
1160	CIMMYTMA-007526	SeeD	-97.8169	17.3128	BOLITA	0.267014	0.378819	0.0244959	3.48245	66.2099	0.00533875	0.0792527	11.4686	0.0575351	2.81	6.97	0.59	1.76	6.8	5.1	5.7	0.18	6.99	1.93	0.24	0.41	0.04	0.05	26.91	54	94	28	18	1.11	35	26	13	2.86	1.485	24	39	28	22	6	6.5	5.3	23	38	4
1161	CIMMYTMA-000255	SeeD	-96.095	16.6575		0.29125	0.420849	0.0279463	3.84571	66.5658	0.00591126	0.0873398	10.8353	0.0623764	3.25	9.66	0.82	2.55	7.1	4.8	6.6	0.26	7.89	2.37	0.29	0.49	0.03	0.03	32.86	50	98	28	22	0.95	45	37	20	2.7	1.496	23	43	36	20	5	7.4	5.8	21	36	1
1162	CIMMYTMA-013927	SeeD	-97.2167	17.45	CHALQU	0.307108	0.447728	0.0192656	3.89822	68.7444	0.00527521	0.0828002	11.6392	0.0546123	2.81	5.22	0.44	1.24	6.5	5.3	5.9	0.14	7.65	2.52	0.19	0.39	0.04	0.04	24.21	55	88	29	16	1.2	35	20	10	2.3	1.487	23	36	20	23	7	7.1	5.5	27	37	4
1163	CIMMYTMA-019362	SeeD	-97.35	17.5333		0.306926	0.44793	0.0192656	3.89822	69.5834	0.00533904	0.0835283	11.2006	0.0530825	2.41	5.22	0.44	1.24	6.5	5.3	5.9	0.14	7.65	2.52	0.19	0.39	0.04	0.04	24.21	55	88	29	16	1.2	34	20	10	2.3	1.452	25	39	15	22	7	7	5.6	27	34	4
1164	CIMMYTMA-018055	SeeD	-97.35	17.5333		0.287351	0.403697	0.0161998	2.40143	66.4597	0.00628351	0.0883318	10.0703	0.0610141	2.25	2.56	0.22	1.24	7.4	6	6.6	0.14	8.56	3.38	2.56	1.13	0.04	0.04	25.31	28	91	23	49	1.12	33	36	21	1.37	1.567	13	40	12	15	2	6.7	5.5	20	39	4
1165	CIMMYTMA-018292	SeeD	-97.2833	17.45	CELAYA	0.307658	0.449348	0.0192656	3.89822	69.2238	0.00525175	0.0829267	11.5368	0.0536401	2.81	5.22	0.44	1.24	6.5	5.3	5.9	0.14	7.65	2.52	0.19	0.39	0.04	0.04	24.21	55	88	29	16	1.2	35	20	10	2.3	1.479	20	34	23	22	9	7.6	5.6	25	41	4
1166	CIMMYTMA-019423	SeeD	-97.2833	17.45	CELAYA	0.307658	0.449348	0.0192656	3.89822	69.2238	0.00525175	0.0829267	11.5368	0.0536401	2.81	5.22	0.44	1.24	6.5	5.3	5.9	0.14	7.65	2.52	0.19	0.39	0.04	0.04	24.21	55	88	29	16	1.2	35	20	10	2.3	1.479	20	34	23	22	9	7.6	5.6	25	41	4
1167	CIMMYTMA-013928	SeeD	-97.2167	17.45	CHALQU	0.307658	0.449348	0.0192656	3.89822	69.2238	0.00525175	0.0829267	11.5368	0.0536401	2.81	5.22	0.44	1.24	6.5	5.3	5.9	0.14	7.65	2.52	0.19	0.39	0.04	0.04	24.21	55	88	29	16	1.2	35	20	10	2.3	1.479	20	34	23	22	9	7.6	5.6	25	41	4
1168	CIMMYTMA-019361	SeeD	-97.2167	17.45	CHALQU	0.307658	0.449348	0.0192656	3.89822	69.2238	0.00525175	0.0829267	11.5368	0.0536401	2.81	5.22	0.44	1.24	6.5	5.3	5.9	0.14	7.65	2.52	0.19	0.39	0.04	0.04	24.21	55	88	29	16	1.2	35	20	10	2.3	1.479	20	34	23	22	9	7.6	5.6	25	41	4
1169	CIMMYTMA-018293	SeeD	-97.5756	17.4671	CHALQU	0.295007	0.427031	0.0244959	3.48245	68.3548	0.00528669	0.0823713	11.6896	0.0552896	2.41	6.97	0.59	1.76	6.8	5.1	5.7	0.18	6.99	1.93	0.24	0.41	0.04	0.05	26.91	54	94	28	18	1.11	34	26	13	2.86	1.438	25	38	20	21	6	6.7	5.3	28	33	4
1170	CIMMYTMA-018294	SeeD	-97.5667	17.4667	CHALQU	0.291272	0.418248	0.0244959	3.48245	69.2529	0.00497993	0.0838743	11.4568	0.0540871	2.41	6.97	0.59	1.76	6.8	5.1	5.7	0.18	6.99	1.93	0.24	0.41	0.04	0.05	26.91	54	94	28	18	1.11	34	26	13	2.86	1.445	23	37	24	23	5	6.7	5.3	26	37	4
1171	CIMMYTMA-023529	SeeD	-97.6927	17.2697		0.264908	0.352775	0.0244959	3.48245	68.4663	0.00525707	0.0829627	11.6345	0.0550454	2.41	6.97	0.59	1.76	6.8	5.1	5.7	0.18	6.99	1.93	0.24	0.41	0.04	0.05	26.91	54	94	28	18	1.11	34	26	13	2.86	1.427	25	38	20	25	7	6.3	5.2	26	36	4
1172	CIMMYTMA-013930	SeeD	-97.6927	17.2697		0.264908	0.352775	0.0244959	3.48245	68.4663	0.00525707	0.0829627	11.6345	0.0550454	2.41	6.97	0.59	1.76	6.8	5.1	5.7	0.18	6.99	1.93	0.24	0.41	0.04	0.05	26.91	54	94	28	18	1.11	34	26	13	2.86	1.427	25	38	20	25	7	6.3	5.2	26	36	4
1173	CIMMYTMA-017869	SeeD	-94.6019	16.5803		0.273158	0.375734	0.0353302	5.44362	66.5886	0.00637814	0.0869103	10.0661	0.0588038	2.07	1.29	0.11	3.34	7	6.2	6.6	3.85	13.17	3.69	2.74	0.96	0.07	0.06	19.48	44	96	27	29	1.29	39	36	18	13.65	1.556	16	42	16	21	2	6.7	5.4	21	38	1
1174	CIMMYTMA-000101	SeeD	-94.6	16.5833	CONICO	0.278689	0.394549	0.0192342	3.58809	65.399	0.00636173	0.0865064	11.7943	0.0736435	2.33	5.22	0.44	3.34	6.5	5.3	5.9	3.85	7.65	2.52	0.19	0.39	0.07	0.06	24.21	55	88	29	16	1.2	36	20	10	2.3	1.456	25	45	21	21	6	7	5.5	22	33	1
1175	CIMMYTMA-000241	SeeD	-95.9306	18.1003		0.281976	0.393016	0.0659905	9.42304	66.8151	0.00667764	0.0880005	9.81405	0.0602635	1.91	2.59	0.22	0.12	5.6	4.9	5.2	0.08	8.89	3.17	0.11	0.31	0.56	2.13	16.94	36	68	32	32	1.23	39	37	24	5.72	1.515	18	36	12	18	3	5.7	5	23	41	4
1176	CIMMYTMA-013165	SeeD	-96.0214	17.2534		0.289663	0.409419	0.0355405	5.71639	67.5688	0.00540638	0.079301	9.83141	0.0513217	2.41	6.97	0.59	1.76	6.8	5.1	5.7	0.18	6.99	1.93	0.24	0.41	0.04	0.05	26.91	54	94	28	18	1.11	34	26	13	2.86	1.338	21	43	8	28	26	5.7	4.4	25	32	1
1177	CIMMYTMA-013166	SeeD	-96.0214	17.2534		0.289663	0.409419	0.0355405	5.71639	67.5688	0.00540638	0.079301	9.83141	0.0513217	2.41	6.97	0.59	1.76	6.8	5.1	5.7	0.18	6.99	1.93	0.24	0.41	0.04	0.05	26.91	54	94	28	18	1.11	34	26	13	2.86	1.338	21	43	8	28	26	5.7	4.4	25	32	1
1178	CIMMYTMA-020180	SeeD	-96.8766	17.2583	BOLITA	0.304318	0.443119	0.0333849	3.78038	67.3632	0.00526116	0.0769962	11.9866	0.0509342	2.36	4.25	0.36	0.81	6.5	5.4	6.1	0.11	11.66	3.79	0.18	0.43	0.04	0.03	21.65	47	87	32	21	1.23	36	27	16	1.99	1.493	25	39	11	17	8	7.5	6.1	25	35	4
1179	CIMMYTMA-020189	SeeD	-96.8721	17.2508	BOLITA	0.304587	0.445164	0.0333849	3.78038	68.1298	0.00534706	0.0770665	11.9695	0.0494847	2.36	4.25	0.36	0.81	6.5	5.4	6.1	0.11	11.66	3.79	0.18	0.43	0.04	0.03	21.65	47	87	32	21	1.23	36	27	16	1.99	1.499	24	37	13	23	8	7.7	6	26	37	4
1180	CIMMYTMA-020220	SeeD	-96.2667	16.9	BOLITA	0.266295	0.353765	0.0221819	5.16494	67.9588	0.00526747	0.0768344	10.0839	0.0489439	2.41	4.25	0.36	1.76	6.5	5.4	6.1	0.18	11.66	3.79	0.18	0.43	0.04	0.05	21.65	47	87	32	21	1.23	34	27	16	1.99	1.473	23	39	22	20	6	7.3	5.8	21	39	4
1181	CIMMYTMA-020222	SeeD	-96.2619	16.8965	BOLITA	0.270989	0.375702	0.0257512	3.54407	67.6136	0.005197	0.0805902	9.80308	0.0521773	2.41	6.97	0.59	1.76	6.8	5.1	5.7	0.18	6.99	1.93	0.24	0.41	0.04	0.05	26.91	54	94	28	18	1.11	34	26	13	2.86	1.481	27	39	34	24	9	6.4	5	22	39	4
1182	CIMMYTMA-020223	SeeD	-96.2619	16.8965	BOLITA	0.270989	0.375702	0.0257512	3.54407	67.6136	0.005197	0.0805902	9.80308	0.0521773	2.41	6.97	0.59	1.76	6.8	5.1	5.7	0.18	6.99	1.93	0.24	0.41	0.04	0.05	26.91	54	94	28	18	1.11	34	26	13	2.86	1.481	27	39	34	24	9	6.4	5	22	39	4
1183	CIMMYTMA-020225	SeeD	-96.2619	16.8965	BOLITA	0.270989	0.375702	0.0257512	3.54407	67.6136	0.005197	0.0805902	9.80308	0.0521773	2.41	6.97	0.59	1.76	6.8	5.1	5.7	0.18	6.99	1.93	0.24	0.41	0.04	0.05	26.91	54	94	28	18	1.11	34	26	13	2.86	1.481	27	39	34	24	9	6.4	5	22	39	4
1184	CIMMYTMA-020239	SeeD	-97.0167	16.5833	BOLITA	0.300268	0.436333	0.0214561	5.16494	65.8257	0.00650297	0.0911275	11.4902	0.0716923	2.81	4.25	0.36	1.24	6.5	5.4	6.1	0.14	11.66	3.79	0.18	0.43	0.04	0.04	21.65	47	87	32	21	1.23	35	27	16	1.99	1.493	21	39	20	17	6	7.3	6.1	23	38	4
1185	CIMMYTMA-000268	SeeD	-96.419	15.9253	NALTEL	0.275168	0.374268	0.0180715	2.1877	68.1695	0.00630336	0.0875623	11.4769	0.0656437	2.33	6.97	0.59	1.76	6.8	5.1	5.7	0.18	6.99	1.93	0.24	0.41	0.04	0.05	26.91	54	94	28	18	1.11	36	26	13	2.86	1.437	15	37	19	19	9	5.5	5	25	37	4
1186	CIMMYTMA-005939	SeeD	-96.4667	15.75	TUXPEN	0.270382	0.379581	0.0236707	3.94396	67.7333	0.00625577	0.0878313	10.0465	0.0608186	2.12	1.39	0.12	0.24	6.1	5.6	5.8	0.01	5.74	1.3	0.13	0.33	0.08	0.09	15.2	55	86	28	17	1.4	33	22	10	1.58	1.535	8	36	22	20	2	6.5	5.1	18	46	3
1187	CIMMYTMA-020276	SeeD	-96.8746	16.7894	BOLITA	0.287242	0.404974	0.0213517	5.18652	65.1009	0.00651068	0.0884462	12.2077	0.0755523	2.81	5.22	0.44	1.24	6.5	5.3	5.9	0.14	7.65	2.52	0.19	0.39	0.04	0.04	24.21	55	88	29	16	1.2	35	20	10	2.3	1.494	26	42	18	17	7	7.1	5.9	23	35	1
1188	CIMMYTMA-000136	SeeD	-96.4667	15.75	ZAPCHI	0.270171	0.379053	0.0236707	3.94396	68.9278	0.00634128	0.0878704	10.0461	0.060801	2.12	1.39	0.12	0.24	6.1	5.6	5.8	0.01	5.74	1.3	0.13	0.33	0.08	0.09	15.2	55	86	28	17	1.4	33	22	10	1.58	1.539	10	39	19	23	3	6.5	5.5	18	44	4
1189	CIMMYTMA-020308	SeeD	-96.7833	16.5	BOLITA	0.293613	0.423106	0.0213517	5.18652	66.6114	0.00644695	0.0914018	11.2847	0.0727951	2.33	5.22	0.44	1.24	6.5	5.3	5.9	0.14	7.65	2.52	0.19	0.39	0.04	0.04	24.21	55	88	29	16	1.2	36	20	10	2.3	1.485	25	41	18	22	7	7.3	5.6	21	38	1
1190	CIMMYTMA-020309	SeeD	-96.7833	16.5	BOLITA	0.293613	0.423106	0.0213517	5.18652	66.6114	0.00644695	0.0914018	11.2847	0.0727951	2.33	5.22	0.44	1.24	6.5	5.3	5.9	0.14	7.65	2.52	0.19	0.39	0.04	0.04	24.21	55	88	29	16	1.2	36	20	10	2.3	1.485	25	41	18	22	7	7.3	5.6	21	38	1
1191	CIMMYTMA-000117	SeeD	-98.0333	16.3333	TUXPEN	0.293933	0.409565	0.0248324	4.30137	67.9072	0.00612293	0.0870703	10.0119	0.061529	2.37	3.78	0.32	0.13	6	5.6	6.2	0.04	12.37	3.5	0.16	0.38	0.08	0.05	16.01	50	90	28	22	1.36	38	29	17	1.51	1.548	12	45	21	24	3	5.9	5.2	24	30	1
1192	CIMMYTMA-000131	SeeD	-98.0333	16.3333		0.293933	0.409565	0.0248324	4.30137	67.9072	0.00612293	0.0870703	10.0119	0.061529	2.37	3.78	0.32	0.13	6	5.6	6.2	0.04	12.37	3.5	0.16	0.38	0.08	0.05	16.01	50	90	28	22	1.36	38	29	17	1.51	1.548	12	45	21	24	3	5.9	5.2	24	30	1
1193	CIMMYTMA-018397	SeeD	-97.7368	18.8755	CONICO	0.273401	0.39968	0.0182913	3.19718	66.5688	0.00543131	0.0804743	10.679	0.05444	6.47	2.77	0.24	1.85	6.8	5.6	6.5	0.15	20.12	6.35	0.22	0.59	0.03	0.01	23.25	36	92	32	31	1.2	45	42	27	0.97	1.505	24	36	6	27	6	7.7	5.9	27	36	4
1194	CIMMYTMA-027230	SeeD	-97.5333	18.7833	CONICO	0.278373	0.375206	0.0585586	9.36444	68.3108	0.00678671	0.09235	9.77103	0.0612183	6.88	2.59	0.22	1.76	5.6	4.9	5.2	0.18	8.89	3.17	0.11	0.31	0.04	0.05	16.94	36	68	32	32	1.23	39	37	24	5.72	1.51	21	37	18	19	4	7	5.2	26	38	4
1195	CIMMYTMA-024345	SeeD	-97.45	20.0333	TUXPEN	0.287853	0.404465	0.0937702	8.48179	68.269	0.00670527	0.0914836	9.76047	0.0668244	13.07	5.68	0.49	6.58	7.3	6.3	6.6	0.09	11.7	2.37	0.19	0.54	0.03	0.02	20.25	49	96	34	17	1.4	36	30	16	1.74	1.446	23	44	22	21	7	6.2	5.1	20	36	1
1196	CIMMYTMA-002282	SeeD	-98.3142	18.1077	PEPITI	0.295201	0.43077	0.0503352	5.45161	65.4726	0.0061581	0.0862752	10.3998	0.0633607	2.81	1.69	0.14	0.1	6.1	5.5	5.8	0.03	8.11	2.5	0.13	0.32	0.06	0.06	17	55	82	31	13	1.4	35	23	12	1.29	1.523	25	37	21	9	4	7.6	6.5	28	36	4
1197	CIMMYTMA-001433	SeeD	-97.96	19.06	CONICO	0.274978	0.391714	0.0181663	5.94263	66.2624	0.00616293	0.0869593	10.1011	0.0630338	4.58	1.54	0.13	1.85	7	5.6	6.3	0.15	17.57	5.53	0.2	0.53	0.03	0.01	22.74	43	92	24	33	1.24	50	31	20	6.78	1.539	25	36	18	19	1	7.6	5.8	25	39	4
1198	CIMMYTMA-027232	SeeD	-97.8833	19.1667	CONICO	0.271215	0.362457	0.0471949	5.02612	70.4649	0.00558679	0.0814459	7.5371	0.0429031	1.52	3.48	0.3	1.09	6.8	4.9	5.2	0.02	5.41	2.12	0.14	0.47	0.09	0.09	23.96	40	83	30	30	1.24	40	38	22	1.84	1.486	22	41	19	28	3	6.4	5.1	22	37	1
1199	CIMMYTMA-023983	SeeD	-98.4616	19.0926		0.266671	0.372925	0.048639	4.75577	69.5732	0.00579997	0.0847133	9.21062	0.0525168	9.91	0.99	0.08	0	5.9	5.6	5.7	0	5.31	0.99	0.13	0.24	0.08	0.09	13.42	61	85	29	10	1.47	28	21	10	1.88	1.483	21	41	18	26	5	6.5	5.3	24	34	1
1200	CIMMYTMA-020946	SeeD	-97.45	19.8333	ARROAM	0.294069	0.414839	0.0184161	3.44121	67.9266	0.00542594	0.0846489	9.06715	0.0476216	13.1	2.77	0.24	1.85	6.8	5.6	6.5	0.15	20.12	6.35	0.22	0.59	0.03	0.01	23.25	36	92	32	31	1.2	45	42	27	0.97	1.419	22	42	11	30	8	5.8	4.6	20	38	1
1201	CIMMYTMA-020817	SeeD	-97.45	19.8333	ARROAM	0.294069	0.414839	0.0184161	3.44121	67.9266	0.00542594	0.0846489	9.06715	0.0476216	13.1	2.77	0.24	1.85	6.8	5.6	6.5	0.15	20.12	6.35	0.22	0.59	0.03	0.01	23.25	36	92	32	31	1.2	45	42	27	0.97	1.419	22	42	11	30	8	5.8	4.6	20	38	1
1202	CIMMYTMA-020947	SeeD	-97.45	19.8333	ARROAM	0.294069	0.414839	0.0184161	3.44121	67.9266	0.00542594	0.0846489	9.06715	0.0476216	13.1	2.77	0.24	1.85	6.8	5.6	6.5	0.15	20.12	6.35	0.22	0.59	0.03	0.01	23.25	36	92	32	31	1.2	45	42	27	0.97	1.419	22	42	11	30	8	5.8	4.6	20	38	1
1203	CIMMYTMA-025818	SeeD	-97.524	20.0076	TUXPEN	0.28808	0.40472	0.0937702	8.48179	68.5544	0.00576328	0.0847349	10.4098	0.0625496	13.07	5.68	0.49	6.58	7.3	6.3	6.6	0.09	11.7	2.37	0.19	0.54	0.03	0.02	20.25	49	96	34	17	1.4	36	30	16	1.74	1.419	20	40	18	20	8	5.8	4.6	25	35	1
1204	CIMMYTMA-020830	SeeD	-97.45	19.1167	CHALQU	0.280022	0.378088	0.0251821	5.07196	67.712	0.00531696	0.0807805	9.75632	0.0489921	6.03	6.97	0.59	1.85	6.8	5.1	5.7	0.15	6.99	1.93	0.24	0.41	0.03	0.01	26.91	54	94	28	18	1.11	24	26	13	2.86	1.352	23	39	10	27	9	5.8	4.6	27	35	4
1205	CIMMYTMA-024627	SeeD	-97.45	19.8333	CACAHU	0.294069	0.414839	0.0184161	3.44121	67.9266	0.00542594	0.0846489	9.06715	0.0476216	13.1	2.77	0.24	1.85	6.8	5.6	6.5	0.15	20.12	6.35	0.22	0.59	0.03	0.01	23.25	36	92	32	31	1.2	45	42	27	0.97	1.419	22	42	11	30	8	5.8	4.6	20	38	1
1206	CIMMYTMA-021253	SeeD	-97.6206	19.9726	TUXPEN	0.292668	0.407391	0.0269583	5.07196	68.6214	0.00576895	0.084727	10.3547	0.0625758	13.07	7.91	0.67	2.18	7.2	5	6.2	0.23	12.63	4.31	0.23	0.6	0.01	0	32.2	38	94	31	31	0.99	33	36	25	2.2	1.471	20	36	18	18	6	6	4.8	28	35	4
1207	CIMMYTMA-023999	SeeD	-97.6206	19.9726	TUXPEN	0.292668	0.407391	0.0269583	5.07196	68.6214	0.00576895	0.084727	10.3547	0.0625758	13.07	7.91	0.67	2.18	7.2	5	6.2	0.23	12.63	4.31	0.23	0.6	0.01	0	32.2	38	94	31	31	0.99	33	36	25	2.2	1.471	20	36	18	18	6	6	4.8	28	35	4
1208	CIMMYTMA-025183	SeeD	-97.5833	19.8667	ARROAM	0.287831	0.404645	0.0269583	5.07196	67.4661	0.00548834	0.0829876	9.79927	0.0488064	13.07	7.91	0.67	2.18	7.2	5	6.2	0.23	12.63	4.31	0.23	0.6	0.01	0	32.2	38	94	31	31	0.99	33	36	25	2.2	1.425	27	42	16	24	7	5.6	4.6	22	37	1
1209	CIMMYTMA-021377	SeeD	-97.5833	19.8667	CONICO	0.286927	0.394506	0.0269583	5.07196	67.1385	0.00542589	0.0803871	9.86221	0.0481929	13.07	7.91	0.67	2.18	7.2	5	6.2	0.23	12.63	4.31	0.23	0.6	0.01	0	32.2	38	94	31	31	0.99	33	36	25	2.2	1.457	24	39	17	19	6	5.8	4.6	23	37	4
1210	CIMMYTMA-024624	SeeD	-97.5833	19.8667	ARROAM	0.286927	0.394506	0.0269583	5.07196	67.1385	0.00542589	0.0803871	9.86221	0.0481929	13.07	7.91	0.67	2.18	7.2	5	6.2	0.23	12.63	4.31	0.23	0.6	0.01	0	32.2	38	94	31	31	0.99	33	36	25	2.2	1.457	24	39	17	19	6	5.8	4.6	23	37	4
1211	CIMMYTMA-024577	SeeD	-97.5833	19.8667	CONICO	0.286927	0.394506	0.0269583	5.07196	67.1385	0.00542589	0.0803871	9.86221	0.0481929	13.07	7.91	0.67	2.18	7.2	5	6.2	0.23	12.63	4.31	0.23	0.6	0.01	0	32.2	38	94	31	31	0.99	33	36	25	2.2	1.457	24	39	17	19	6	5.8	4.6	23	37	4
1212	CIMMYTMA-025184	SeeD	-97.3812	19.8129	CONICO	0.285625	0.405218	0.0184161	3.44121	67.8896	0.00541364	0.0824195	8.44176	0.047103	13.1	2.77	0.24	1.85	6.8	5.6	6.5	0.15	20.12	6.35	0.22	0.59	0.03	0.01	23.25	36	92	32	31	1.2	45	42	27	0.97	1.357	31	42	15	28	9	6	4.9	24	35	1
1213	CIMMYTMA-024578	SeeD	-97.3812	19.8129	CONICO	0.285625	0.405218	0.0184161	3.44121	67.8896	0.00541364	0.0824195	8.44176	0.047103	13.1	2.77	0.24	1.85	6.8	5.6	6.5	0.15	20.12	6.35	0.22	0.59	0.03	0.01	23.25	36	92	32	31	1.2	45	42	27	0.97	1.357	31	42	15	28	9	6	4.9	24	35	1
1214	CIMMYTMA-024725	SeeD	-97.4667	19.8667	MUSHIT	0.286927	0.394506	0.0269583	5.07196	67.1385	0.00542589	0.0803871	9.86221	0.0481929	13.07	7.91	0.67	2.18	7.2	5	6.2	0.23	12.63	4.31	0.23	0.6	0.01	0	32.2	38	94	31	31	0.99	33	36	25	2.2	1.457	24	39	17	19	6	5.8	4.6	23	37	4
1215	CIMMYTMA-025857	SeeD	-97.505	19.8445	ARROAM	0.288283	0.4053	0.0269583	5.07196	67.5994	0.00549395	0.0847391	9.2606	0.0493231	13.1	7.91	0.67	2.18	7.2	5	6.2	0.23	12.63	4.31	0.23	0.6	0.01	0	32.2	38	94	31	31	0.99	33	36	25	2.2	1.39	25	42	10	32	9	5.8	4.5	25	33	1
1216	CIMMYTMA-024666	SeeD	-97.4315	19.5356		0.277164	0.39607	0.0184161	3.44121	70.0041	0.00511558	0.0756598	7.42813	0.0371647	1.52	2.77	0.24	1.85	6.8	5.6	6.5	0.15	20.12	6.35	0.22	0.59	0.03	0.01	23.25	36	92	32	31	1.2	45	42	27	0.97	1.482	24	39	13	25	5	7.3	5.7	23	39	4
1217	CIMMYTMA-002277	SeeD	-98.39	18.49		0.277487	0.393506	0.0503352	5.45161	67.3831	0.00614399	0.0844901	10.9953	0.0610144	5.23	1.69	0.14	0.1	6.1	5.5	5.8	0.03	8.11	2.5	0.13	0.32	0.06	0.06	17	55	82	31	13	1.4	38	23	12	1.29	1.477	30	47	19	25	7	6.6	5.4	20	33	1
1218	CIMMYTMA-000239	SeeD	-97.4273	18.4834	PEPITI	0.307337	0.450472	0.049732	5.68826	67.258	0.00504296	0.0776155	10.33	0.052483	6.47	1.69	0.14	0.1	6.1	5.5	5.8	0.03	8.11	2.5	0.13	0.32	0.06	0.06	17	55	82	31	13	1.4	26	23	12	1.29	1.461	25	38	10	24	7	7.7	5.7	24	38	4
1219	CIMMYTMA-010231	SeeD	-97.4316	18.6192	CHALQU	0.279335	0.404351	0.0182913	3.19718	68.967	0.00516642	0.0816934	9.81805	0.0524725	6.47	2.77	0.24	1.85	6.8	5.6	6.5	0.15	20.12	6.35	0.22	0.59	0.03	0.01	23.25	36	92	32	31	1.2	45	42	27	0.97	1.463	23	41	24	23	6	6.6	5.5	23	36	1
1220	CIMMYTMA-000083	SeeD	-97.4077	18.627	ELOTCO	0.296536	0.432356	0.0265273	3.00915	68.4635	0.0055422	0.0817684	9.82212	0.0523959	13.04	6.97	0.59	1.76	6.8	5.1	5.7	0.18	6.99	1.93	0.24	0.41	0.04	0.05	26.91	54	94	28	18	1.11	40	26	13	2.86	1.485	26	41	16	28	6	7.1	5.5	26	33	1
1221	CIMMYTMA-010233	SeeD	-97.5732	18.2262	CONICO	0.281808	0.403245	0.049732	5.68826	69.0807	0.005364	0.0820036	10.1651	0.0531908	5.23	1.69	0.14	0.1	6.1	5.5	5.8	0.03	8.11	2.5	0.13	0.32	0.06	0.06	17	55	82	31	13	1.4	38	23	12	1.29	1.482	25	40	23	23	6	6.9	5.6	22	38	4
1222	CIMMYTMA-016610	SeeD	-97.5833	19.8667	ARROAM	0.286927	0.394506	0.0269583	5.07196	67.1385	0.00542589	0.0803871	9.86221	0.0481929	13.07	7.91	0.67	2.18	7.2	5	6.2	0.23	12.63	4.31	0.23	0.6	0.01	0	32.2	38	94	31	31	0.99	33	36	25	2.2	1.457	24	39	17	19	6	5.8	4.6	23	37	4
1223	CIMMYTMA-016611	SeeD	-97.5833	19.8667		0.286927	0.394506	0.0269583	5.07196	67.1385	0.00542589	0.0803871	9.86221	0.0481929	13.07	7.91	0.67	2.18	7.2	5	6.2	0.23	12.63	4.31	0.23	0.6	0.01	0	32.2	38	94	31	31	0.99	33	36	25	2.2	1.457	24	39	17	19	6	5.8	4.6	23	37	4
1224	CIMMYTMA-016633	SeeD	-97.5833	19.8667	CONICO	0.286927	0.394506	0.0269583	5.07196	67.1385	0.00542589	0.0803871	9.86221	0.0481929	13.07	7.91	0.67	2.18	7.2	5	6.2	0.23	12.63	4.31	0.23	0.6	0.01	0	32.2	38	94	31	31	0.99	33	36	25	2.2	1.457	24	39	17	19	6	5.8	4.6	23	37	4
1225	CIMMYTMA-016671	SeeD	-97.5833	19.8667	TUXPEN	0.286927	0.394506	0.0269583	5.07196	67.1385	0.00542589	0.0803871	9.86221	0.0481929	13.07	7.91	0.67	2.18	7.2	5	6.2	0.23	12.63	4.31	0.23	0.6	0.01	0	32.2	38	94	31	31	0.99	33	36	25	2.2	1.457	24	39	17	19	6	5.8	4.6	23	37	4
1226	CIMMYTMA-016040	SeeD	-98.0109	18.4125	CONICO	0.263827	0.3632	0.0503352	5.45161	64.8866	0.00605577	0.0899074	12.4393	0.075529	1.52	1.69	0.14	0.1	6.1	5.5	5.8	0.03	8.11	2.5	0.13	0.32	0.06	0.06	17	55	82	31	13	1.4	23	23	12	1.29	1.488	27	45	26	17	6	7.4	5.5	20	36	1
1227	CIMMYTMA-016122	SeeD	-97.45	19.8333	TUXPEN	0.294069	0.414839	0.0184161	3.44121	67.9266	0.00542594	0.0846489	9.06715	0.0476216	13.1	2.77	0.24	1.85	6.8	5.6	6.5	0.15	20.12	6.35	0.22	0.59	0.03	0.01	23.25	36	92	32	31	1.2	45	42	27	0.97	1.419	22	42	11	30	8	5.8	4.6	20	38	1
1228	CIMMYTMA-000086	SeeD	-98.3	18.3333	PEPITI	0.296722	0.430715	0.0503352	5.45161	65.7484	0.00616268	0.0863525	10.5551	0.0616587	5.23	1.69	0.14	0.1	6.1	5.5	5.8	0.03	8.11	2.5	0.13	0.32	0.06	0.06	17	55	82	31	13	1.4	38	23	12	1.29	1.53	26	39	17	5	4	7.7	6.1	23	38	4
1229	CIMMYTMA-000233	SeeD	-97.2412	18.333	TUXPEN	0.292935	0.431551	0.049732	5.68826	66.5355	0.00624694	0.0901203	11.354	0.0706505	13.04	1.69	0.14	0.1	6.1	5.5	5.8	0.03	8.11	2.5	0.13	0.32	0.06	0.06	17	55	82	31	13	1.4	40	23	12	1.29	1.505	20	39	12	21	4	7.9	6	22	39	4
1230	CIMMYTMA-000234	SeeD	-97.2412	18.333	TUXPEN	0.292935	0.431551	0.049732	5.68826	66.5355	0.00624694	0.0901203	11.354	0.0706505	13.04	1.69	0.14	0.1	6.1	5.5	5.8	0.03	8.11	2.5	0.13	0.32	0.06	0.06	17	55	82	31	13	1.4	40	23	12	1.29	1.505	20	39	12	21	4	7.9	6	22	39	4
1231	CIMMYTMA-000088	SeeD	-97.3533	18.3346	TUXPEN	0.305108	0.44728	0.049732	5.68826	66.1926	0.00650695	0.091452	11.2817	0.0713899	13.04	1.69	0.14	0.1	6.1	5.5	5.8	0.03	8.11	2.5	0.13	0.32	0.06	0.06	17	55	82	31	13	1.4	40	23	12	1.29	1.492	19	42	21	20	5	7.6	5.8	23	35	1
1232	CIMMYTMA-016050	SeeD	-98.05	19.0333	CONICO	0.269784	0.381489	0.0229616	3.98524	69.6507	0.00543134	0.0844539	9.40971	0.0529676	1.52	2.77	0.24	1.85	6.8	5.6	6.5	0.15	20.12	6.35	0.22	0.59	0.03	0.01	23.25	36	92	32	31	1.2	45	42	27	0.97	1.47	19	35	8	20	8	7.1	5.6	26	39	4
1233	CIMMYTMA-016051	SeeD	-98.57	18.89	CONICO	0.265967	0.377063	0.046347	4.9819	67.8142	0.00517853	0.0769572	11.4403	0.053299	9.91	0.99	0.08	0	5.9	5.6	5.7	0	5.31	0.99	0.13	0.24	0.08	0.09	13.42	61	85	29	10	1.47	28	21	10	1.88	1.493	23	45	19	21	5	6.8	5.4	22	33	1
1234	CIMMYTMA-016521	SeeD	-98.57	18.89	ELOTCO	0.265967	0.377063	0.046347	4.9819	67.8142	0.00517853	0.0769572	11.4403	0.053299	9.91	0.99	0.08	0	5.9	5.6	5.7	0	5.31	0.99	0.13	0.24	0.08	0.09	13.42	61	85	29	10	1.47	28	21	10	1.88	1.493	23	45	19	21	5	6.8	5.4	22	33	1
1235	CIMMYTMA-016522	SeeD	-98.57	18.89	ELOTCO	0.265967	0.377063	0.046347	4.9819	67.8142	0.00517853	0.0769572	11.4403	0.053299	9.91	0.99	0.08	0	5.9	5.6	5.7	0	5.31	0.99	0.13	0.24	0.08	0.09	13.42	61	85	29	10	1.47	28	21	10	1.88	1.493	23	45	19	21	5	6.8	5.4	22	33	1
1236	CIMMYTMA-018278	SeeD	-98.2901	25.413	PEPITI	0.276707	0.406985	0.0620657	8.14988	64.1961	0.00640662	0.0902575	9.87196	0.0698143	3.13	0.72	0.06	1.5	7.7	6.4	7	0.2	17.27	3.66	0.19	0.92	0.01	0.02	13.88	57	95	21	21	1.4	39	26	15	2.04	1.588	25	37	6	15	4	7.8	6	21	42	4
1237	CIMMYTMA-001432	SeeD	-98.35	19.1667	CHALQU	0.283849	0.401951	0.0230759	2.77802	65.7994	0.00602282	0.0860921	10.7151	0.0626561	3.39	1.54	0.13	0.16	7	5.6	6.3	0.05	17.57	5.53	0.2	0.53	0.45	1.64	22.74	43	92	24	33	1.24	50	31	20	6.78	1.534	34	43	27	12	7	6.7	5.2	25	32	1
1238	CIMMYTMA-001598	SeeD	-98	19.05	CHALQU	0.274692	0.38634	0.0576578	7.4812	68.4115	0.0052308	0.0802302	10.0166	0.0525837	9.91	3.3	0.28	1.85	6	5	5.9	0.15	12.51	3.81	0.16	0.41	0.03	0.01	16.9	42	70	31	27	1.24	39	31	18	1.5	1.488	24	42	10	26	4	7.3	5.7	27	32	1
1239	CIMMYTMA-016117	SeeD	-97.5833	19.8667	PEPITI	0.286927	0.394506	0.0269583	5.07196	67.1385	0.00542589	0.0803871	9.86221	0.0481929	13.07	7.91	0.67	2.18	7.2	5	6.2	0.23	12.63	4.31	0.23	0.6	0.01	0	32.2	38	94	31	31	0.99	33	36	25	2.2	1.457	24	39	17	19	6	5.8	4.6	23	37	4
1240	CIMMYTMA-013960	SeeD	-97.5002	19.4798	CHALQU	0.275454	0.402767	0.0184161	3.44121	71.0042	0.00531127	0.0804541	7.7256	0.0442575	1.52	2.77	0.24	1.85	6.8	5.6	6.5	0.15	20.12	6.35	0.22	0.59	0.03	0.01	23.25	36	92	32	31	1.2	45	42	27	0.97	1.486	20	48	11	21	6	7.3	5.7	21	32	1
1241	CIMMYTMA-018558	SeeD	-97.55	18.5667	CONICO	0.28953	0.420984	0.049732	5.68826	67.5004	0.00515347	0.077959	10.0417	0.0533995	6.47	1.69	0.14	0.1	6.1	5.5	5.8	0.03	8.11	2.5	0.13	0.32	0.06	0.06	17	55	82	31	13	1.4	26	23	12	1.29	1.481	27	40	6	26	6	7.3	5.7	23	37	4
1242	CIMMYTMA-018559	SeeD	-97.4273	18.4834	CONICO	0.307337	0.450472	0.049732	5.68826	67.258	0.00504296	0.0776155	10.33	0.052483	6.47	1.69	0.14	0.1	6.1	5.5	5.8	0.03	8.11	2.5	0.13	0.32	0.06	0.06	17	55	82	31	13	1.4	26	23	12	1.29	1.461	25	38	10	24	7	7.7	5.7	24	38	4
1243	CIMMYTMA-016617	SeeD	-97.5002	19.4798	CHALQU	0.275454	0.402767	0.0184161	3.44121	71.0042	0.00531127	0.0804541	7.7256	0.0442575	1.52	2.77	0.24	1.85	6.8	5.6	6.5	0.15	20.12	6.35	0.22	0.59	0.03	0.01	23.25	36	92	32	31	1.2	45	42	27	0.97	1.486	20	48	11	21	6	7.3	5.7	21	32	1
1244	CIMMYTMA-016559	SeeD	-97.7667	19.25	CONICO	0.287086	0.419947	0.0296898	3.98524	68.4564	0.00516487	0.0819202	10.1607	0.0551087	13.1	2.77	0.24	1.09	6.8	5.6	6.5	0.02	20.12	6.35	0.22	0.59	0.09	0.09	23.25	36	92	32	31	1.2	45	42	27	0.97	1.424	26	31	8	26	9	7.7	5.7	30	38	4
1245	CIMMYTMA-016503	SeeD	-97.6	19.5833	CONICO	0.278044	0.403816	0.0184161	3.44121	71.3153	0.00532085	0.0791778	7.4998	0.0406003	13.1	2.77	0.24	1.85	6.8	5.6	6.5	0.15	20.12	6.35	0.22	0.59	0.03	0.01	23.25	36	92	32	31	1.2	45	42	27	0.97	1.478	20	37	9	22	9	7	5.4	22	41	4
1246	CIMMYTMA-007528	SeeD	-98.0333	19.0333	CONICO	0.267881	0.370481	0.0414568	7.83245	67.9574	0.00552168	0.0876825	9.77643	0.0637804	13.15	1.69	0.14	1.85	6.1	5.5	5.8	0.15	8.11	2.5	0.13	0.32	0.03	0.01	17	55	82	31	13	1.4	37	23	12	1.29	1.465	29	40	27	21	3	5.9	5	27	34	1
1247	CIMMYTMA-007535	SeeD	-98.0333	19.0333	BOLITA	0.280486	0.409447	0.0229616	3.98524	69.4808	0.0057425	0.0834237	9.47061	0.0525761	9.91	2.77	0.24	1.85	6.8	5.6	6.5	0.15	20.12	6.35	0.22	0.59	0.03	0.01	23.25	36	92	32	31	1.2	45	42	27	0.97	1.473	19	40	21	28	4	6.4	5.2	26	34	4
1248	CIMMYTMA-007543	SeeD	-98.4	19.0167	CONICO	0.276048	0.389333	0.0533303	5.33823	68.2017	0.00497906	0.0805121	10.1076	0.0524898	9.91	1.69	0.14	0.16	6.1	5.5	5.8	0.05	8.11	2.5	0.13	0.32	0.45	1.64	17	55	82	31	13	1.4	28	23	12	1.29	1.426	25	42	26	32	16	6.2	4.8	25	33	1
1249	CIMMYTMA-018556	SeeD	-97.6333	19.9167		0.288798	0.405869	0.0269583	5.07196	68.2002	0.00537629	0.0787894	9.99377	0.0488944	13.07	7.91	0.67	2.18	7.2	5	6.2	0.23	12.63	4.31	0.23	0.6	0.01	0	32.2	38	94	31	31	0.99	33	36	25	2.2	1.417	24	40	17	22	9	5.9	4.5	27	33	1
1250	CIMMYTMA-007560	SeeD	-98.4333	19.2833	CONICO	0.269223	0.371731	0.0701063	7.45261	69.6015	0.00558889	0.0847847	8.22104	0.0493425	13.15	4.3	0.37	0.16	6.4	4.7	4.5	0.05	2.97	1.21	0.18	0.2	0.45	1.64	26.43	52	80	39	9	1.44	37	44	23	0.98	1.461	28	30	22	26	13	6.7	5.5	29	42	4
1251	CIMMYTMA-007561	SeeD	-98.4999	19.2447	CONICO	0.265823	0.373837	0.048639	4.75577	69.468	0.00578694	0.0847315	9.23984	0.0524761	9.91	0.99	0.08	0	5.9	5.6	5.7	0	5.31	0.99	0.13	0.24	0.08	0.09	13.42	61	85	29	10	1.47	28	21	10	1.88	1.468	24	42	15	28	4	6.8	5.5	24	34	1
1252	CIMMYTMA-007562	SeeD	-98.4999	19.2447	CHALQU	0.265823	0.373837	0.048639	4.75577	69.468	0.00578694	0.0847315	9.23984	0.0524761	9.91	0.99	0.08	0	5.9	5.6	5.7	0	5.31	0.99	0.13	0.24	0.08	0.09	13.42	61	85	29	10	1.47	28	21	10	1.88	1.468	24	42	15	28	4	6.8	5.5	24	34	1
1253	CIMMYTMA-007567	SeeD	-98.4	19.0167	CONICO	0.276048	0.389333	0.0533303	5.33823	68.2017	0.00497906	0.0805121	10.1076	0.0524898	9.91	1.69	0.14	0.16	6.1	5.5	5.8	0.05	8.11	2.5	0.13	0.32	0.45	1.64	17	55	82	31	13	1.4	28	23	12	1.29	1.426	25	42	26	32	16	6.2	4.8	25	33	1
1254	CIMMYTMA-007568	SeeD	-98.1667	18.9833	CONICO	0.276637	0.392392	0.0381296	5.95835	67.5749	0.00602647	0.090585	11.4012	0.0629683	9.91	1.69	0.14	1.85	6.1	5.5	5.8	0.15	8.11	2.5	0.13	0.32	0.03	0.01	17	55	82	31	13	1.4	28	23	12	1.29	1.451	31	39	27	25	9	6.5	5.8	23	38	4
1255	CIMMYTMA-007571	SeeD	-98.5239	19.2686	CACAHU	0.276811	0.391699	0.048639	4.75577	69.8037	0.00578442	0.0846601	9.12883	0.0523806	9.91	0.99	0.08	0	5.9	5.6	5.7	0	5.31	0.99	0.13	0.24	0.08	0.09	13.42	61	85	29	10	1.47	28	21	10	1.88	1.489	20	40	16	25	6	6.7	5.7	25	35	1
1256	CIMMYTMA-007574	SeeD	-98.4333	19.2833	CHALQU	0.269223	0.371731	0.0701063	7.45261	69.6015	0.00558889	0.0847847	8.22104	0.0493425	13.15	4.3	0.37	0.16	6.4	4.7	4.5	0.05	2.97	1.21	0.18	0.2	0.45	1.64	26.43	52	80	39	9	1.44	37	44	23	0.98	1.461	28	30	22	26	13	6.7	5.5	29	42	4
1257	CIMMYTMA-007575	SeeD	-98.5239	19.2686	CONICO	0.276811	0.391699	0.048639	4.75577	69.8037	0.00578442	0.0846601	9.12883	0.0523806	9.91	0.99	0.08	0	5.9	5.6	5.7	0	5.31	0.99	0.13	0.24	0.08	0.09	13.42	61	85	29	10	1.47	28	21	10	1.88	1.489	20	40	16	25	6	6.7	5.7	25	35	1
1258	CIMMYTMA-007578	SeeD	-98.1667	18.9833	CONICO	0.276637	0.392392	0.0381296	5.95835	67.5749	0.00602647	0.090585	11.4012	0.0629683	9.91	1.69	0.14	1.85	6.1	5.5	5.8	0.15	8.11	2.5	0.13	0.32	0.03	0.01	17	55	82	31	13	1.4	28	23	12	1.29	1.451	31	39	27	25	9	6.5	5.8	23	38	4
1259	CIMMYTMA-007580	SeeD	-98.1667	18.9833	CONICO	0.276637	0.392392	0.0381296	5.95835	67.5749	0.00602647	0.090585	11.4012	0.0629683	9.91	1.69	0.14	1.85	6.1	5.5	5.8	0.15	8.11	2.5	0.13	0.32	0.03	0.01	17	55	82	31	13	1.4	28	23	12	1.29	1.451	31	39	27	25	9	6.5	5.8	23	38	4
1260	CIMMYTMA-007582	SeeD	-98.5239	19.2686	CONICO	0.276811	0.391699	0.048639	4.75577	69.8037	0.00578442	0.0846601	9.12883	0.0523806	9.91	0.99	0.08	0	5.9	5.6	5.7	0	5.31	0.99	0.13	0.24	0.08	0.09	13.42	61	85	29	10	1.47	28	21	10	1.88	1.489	20	40	16	25	6	6.7	5.7	25	35	1
1261	CIMMYTMA-007585	SeeD	-98.5667	19.3333	CONICO	0.276437	0.38867	0.048639	4.75577	70.0606	0.00568992	0.0837137	8.05801	0.0481954	9.91	0.99	0.08	0	5.9	5.6	5.7	0	5.31	0.99	0.13	0.24	0.08	0.09	13.42	61	85	29	10	1.47	28	21	10	1.88	1.497	22	38	17	24	4	6.7	5.3	23	39	4
1262	CIMMYTMA-007588	SeeD	-98.0333	19.0333	CONICO	0.269784	0.381489	0.0229616	3.98524	69.6507	0.00543134	0.0844539	9.40971	0.0529676	1.52	2.77	0.24	1.85	6.8	5.6	6.5	0.15	20.12	6.35	0.22	0.59	0.03	0.01	23.25	36	92	32	31	1.2	45	42	27	0.97	1.47	19	35	8	20	8	7.1	5.6	26	39	4
1263	CIMMYTMA-007591	SeeD	-98.2833	19.0833	CONICO	0.277658	0.395351	0.0229616	3.98524	68.9318	0.00543381	0.0803866	9.98782	0.0527593	19.36	2.77	0.24	1.85	6.8	5.6	6.5	0.15	20.12	6.35	0.22	0.59	0.03	0.01	23.25	36	92	32	31	1.2	45	42	27	0.97	1.453	25	37	16	23	9	7.6	5.8	24	39	4
1264	CIMMYTMA-007600	SeeD	-98.3	19.1	CONICO	0.277108	0.390528	0.0229616	3.98524	69.4727	0.00578463	0.0847793	9.12789	0.0530716	13.1	2.77	0.24	1.85	6.8	5.6	6.5	0.15	20.12	6.35	0.22	0.59	0.03	0.01	23.25	36	92	32	31	1.2	45	42	27	0.97	1.451	24	44	13	31	6	6.8	5.4	26	29	1
1265	CIMMYTMA-007606	SeeD	-97.8667	18.9167	CONICO	0.269798	0.371518	0.0381296	5.95835	68.5544	0.00518985	0.0805864	9.93431	0.053054	2.81	1.69	0.14	1.85	6.1	5.5	5.8	0.15	8.11	2.5	0.13	0.32	0.03	0.01	17	55	82	31	13	1.4	35	23	12	1.29	1.428	23	40	17	32	6	5.9	5.1	28	32	4
1266	CIMMYTMA-007608	SeeD	-98.2876	19.0415	CONICO	0.276988	0.391669	0.0229616	3.98524	68.269	0.00522432	0.0792288	10.0714	0.0524173	19.36	2.77	0.24	1.85	6.8	5.6	6.5	0.15	20.12	6.35	0.22	0.59	0.03	0.01	23.25	36	92	32	31	1.2	45	42	27	0.97	1.508	25	41	10	27	4	7.2	6.2	21	38	1
1267	CIMMYTMA-007613	SeeD	-98.4833	19.3333	CONICO	0.276437	0.38867	0.0353977	4.75577	70.0606	0.00568992	0.0837137	8.05801	0.0481954	9.91	0.99	0.08	0.16	5.9	5.6	5.7	0.05	5.31	0.99	0.13	0.24	0.45	1.64	13.42	61	85	29	10	1.47	28	21	10	1.88	1.497	22	38	17	24	4	6.7	5.3	23	39	4
1268	CIMMYTMA-007614	SeeD	-98.4833	19.3333	CONICO	0.276437	0.38867	0.0353977	4.75577	70.0606	0.00568992	0.0837137	8.05801	0.0481954	9.91	0.99	0.08	0.16	5.9	5.6	5.7	0.05	5.31	0.99	0.13	0.24	0.45	1.64	13.42	61	85	29	10	1.47	28	21	10	1.88	1.497	22	38	17	24	4	6.7	5.3	23	39	4
1269	CIMMYTMA-007622	SeeD	-98.4667	19.2	CONICO	0.282339	0.403703	0.0398097	2.77802	69.3432	0.00533438	0.0779475	9.87434	0.044748	3.39	1.54	0.13	0	7	5.6	6.3	0	17.57	5.53	0.2	0.53	0.08	0.09	22.74	43	92	24	33	1.24	50	31	20	6.78	1.471	28	39	19	20	9	6.1	4.8	28	34	4
1270	CIMMYTMA-007649	SeeD	-97.9667	18.9	CHALQU	0.279233	0.408847	0.0247617	4.9819	65.1454	0.00654159	0.0917842	12.1609	0.0751775	9.91	0.99	0.08	1.85	5.9	5.6	5.7	0.15	5.31	0.99	0.13	0.24	0.03	0.01	13.42	61	85	29	10	1.47	28	21	10	1.88	1.488	21	40	19	20	5	7.5	6	24	36	4
1271	CIMMYTMA-000238	SeeD	-97.4273	18.4834	BOLITA	0.307337	0.450472	0.049732	5.68826	67.258	0.00504296	0.0776155	10.33	0.052483	6.47	1.69	0.14	0.1	6.1	5.5	5.8	0.03	8.11	2.5	0.13	0.32	0.06	0.06	17	55	82	31	13	1.4	26	23	12	1.29	1.461	25	38	10	24	7	7.7	5.7	24	38	4
1272	CIMMYTMA-007666	SeeD	-98.4	19.15	CHALQU	0.267756	0.371519	0.0678958	7.4812	68.642	0.00559026	0.0823699	9.76039	0.0538655	9.91	3.3	0.28	0.16	6	5	5.9	0.05	12.51	3.81	0.16	0.41	0.45	1.64	16.9	42	70	31	27	1.24	39	31	18	1.5	1.492	19	43	6	27	5	7.3	5.6	22	35	1
1273	CIMMYTMA-007667	SeeD	-98.4	19.15	CHALQU	0.267756	0.371519	0.0678958	7.4812	68.642	0.00559026	0.0823699	9.76039	0.0538655	9.91	3.3	0.28	0.16	6	5	5.9	0.05	12.51	3.81	0.16	0.41	0.45	1.64	16.9	42	70	31	27	1.24	39	31	18	1.5	1.492	19	43	6	27	5	7.3	5.6	22	35	1
1274	CIMMYTMA-007669	SeeD	-98.5667	19.3333	CONICO	0.276437	0.38867	0.048639	4.75577	70.0606	0.00568992	0.0837137	8.05801	0.0481954	9.91	0.99	0.08	0	5.9	5.6	5.7	0	5.31	0.99	0.13	0.24	0.08	0.09	13.42	61	85	29	10	1.47	28	21	10	1.88	1.497	22	38	17	24	4	6.7	5.3	23	39	4
1275	CIMMYTMA-007671	SeeD	-98.35	19.1667	CONICO	0.265184	0.369175	0.0678958	7.4812	68.457	0.0056066	0.082404	9.79504	0.0543145	9.91	3.3	0.28	0.16	6	5	5.9	0.05	12.51	3.81	0.16	0.41	0.45	1.64	16.9	42	70	31	27	1.24	39	31	18	1.5	1.473	20	38	10	28	6	7.3	5.6	24	38	4
1276	CIMMYTMA-007673	SeeD	-98.4833	19.3333	CHALQU	0.276437	0.38867	0.0353977	4.75577	70.0606	0.00568992	0.0837137	8.05801	0.0481954	9.91	0.99	0.08	0.16	5.9	5.6	5.7	0.05	5.31	0.99	0.13	0.24	0.45	1.64	13.42	61	85	29	10	1.47	28	21	10	1.88	1.497	22	38	17	24	4	6.7	5.3	23	39	4
1277	CIMMYTMA-007674	SeeD	-98.4833	19.3333	CHALQU	0.276437	0.38867	0.0353977	4.75577	70.0606	0.00568992	0.0837137	8.05801	0.0481954	9.91	0.99	0.08	0.16	5.9	5.6	5.7	0.05	5.31	0.99	0.13	0.24	0.45	1.64	13.42	61	85	29	10	1.47	28	21	10	1.88	1.497	22	38	17	24	4	6.7	5.3	23	39	4
1278	CIMMYTMA-007685	SeeD	-98.5667	19.3333	CONICO	0.276437	0.38867	0.048639	4.75577	70.0606	0.00568992	0.0837137	8.05801	0.0481954	9.91	0.99	0.08	0	5.9	5.6	5.7	0	5.31	0.99	0.13	0.24	0.08	0.09	13.42	61	85	29	10	1.47	28	21	10	1.88	1.497	22	38	17	24	4	6.7	5.3	23	39	4
1279	CIMMYTMA-007689	SeeD	-98.5667	19.3333	CONICO	0.276437	0.38867	0.048639	4.75577	70.0606	0.00568992	0.0837137	8.05801	0.0481954	9.91	0.99	0.08	0	5.9	5.6	5.7	0	5.31	0.99	0.13	0.24	0.08	0.09	13.42	61	85	29	10	1.47	28	21	10	1.88	1.497	22	38	17	24	4	6.7	5.3	23	39	4
1280	CIMMYTMA-007698	SeeD	-98.5667	19.3333	CHALQU	0.276437	0.38867	0.048639	4.75577	70.0606	0.00568992	0.0837137	8.05801	0.0481954	9.91	0.99	0.08	0	5.9	5.6	5.7	0	5.31	0.99	0.13	0.24	0.08	0.09	13.42	61	85	29	10	1.47	28	21	10	1.88	1.497	22	38	17	24	4	6.7	5.3	23	39	4
1281	CIMMYTMA-007711	SeeD	-98.1667	18.9833	CONICO	0.275955	0.389493	0.0385301	5.45161	67.061	0.00656232	0.0895582	12.1658	0.0734298	9.91	1.69	0.14	1.85	6.1	5.5	5.8	0.15	8.11	2.5	0.13	0.32	0.03	0.01	17	55	82	31	13	1.4	28	23	12	1.29	1.469	24	42	16	23	7	6.8	6	24	34	1
1282	CIMMYTMA-007712	SeeD	-97.7833	19.8167	CHALQU	0.284812	0.407114	0.0573053	8.16197	68.19	0.00615627	0.0897968	10.0553	0.0672173	9.14	1.9	0.16	2.18	7.9	5.6	6.8	0.23	29.51	9.35	0.29	0.71	0.01	0	28.24	29	100	23	49	1.1	50	43	30	0.8	1.5	25	42	21	14	4	6.9	5.4	24	34	1
1283	CIMMYTMA-007713	SeeD	-97.7833	19.8167	CONICO	0.2887	0.424389	0.026683	3.86889	70.2703	0.00531033	0.0842071	9.51515	0.0528157	5.11	2.77	0.24	2.18	6.8	5.6	6.5	0.23	20.12	6.35	0.22	0.59	0.01	0	23.25	36	92	32	31	1.2	45	42	27	0.97	1.529	23	38	14	23	5	7.2	5.8	24	38	4
1284	CIMMYTMA-007716	SeeD	-98.2833	18.9667	CONICO	0.275976	0.391076	0.0381296	5.95835	66.0051	0.00648181	0.0909277	11.4203	0.0680468	9.91	1.69	0.14	1.85	6.1	5.5	5.8	0.15	8.11	2.5	0.13	0.32	0.03	0.01	17	55	82	31	13	1.4	28	23	12	1.29	1.464	28	39	21	21	7	6.6	5.3	24	36	4
1285	CIMMYTMA-007717	SeeD	-98.2833	18.9667	CHALQU	0.277919	0.397597	0.0179072	2.99688	68.1786	0.00510341	0.0762442	9.9347	0.0487429	9.91	2.77	0.24	1.85	6.8	5.6	6.5	0.15	20.12	6.35	0.22	0.59	0.03	0.01	23.25	36	92	32	31	1.2	45	42	27	0.97	1.467	25	38	15	25	7	7.4	5.8	26	37	4
1286	CIMMYTMA-016495	SeeD	-97.2	20.1333		0.282141	0.416176	0.0665009	7.33197	69.5911	0.00470033	0.078155	7.38198	0.0411171	13.07	2.77	0.24	8.21	6.8	5.6	6.5	0.24	20.12	6.35	0.22	0.59	0	0	23.25	36	92	32	31	1.2	45	42	27	0.97	1.506	24	39	32	8	5	7.4	6	21	40	4
1287	CIMMYTMA-007722	SeeD	-98.3333	19.15	CHALQU	0.267756	0.371519	0.0576578	7.4812	68.642	0.00559026	0.0823699	9.76039	0.0538655	9.91	3.3	0.28	1.85	6	5	5.9	0.15	12.51	3.81	0.16	0.41	0.03	0.01	16.9	42	70	31	27	1.24	39	31	18	1.5	1.492	19	43	6	27	5	7.3	5.6	22	35	1
1288	CIMMYTMA-007725	SeeD	-97.8834	18.9678	CHALQU	0.270824	0.366391	0.0182913	3.19718	67.8792	0.00515596	0.083179	9.88709	0.0537617	1.52	2.77	0.24	1.85	6.8	5.6	6.5	0.15	20.12	6.35	0.22	0.59	0.03	0.01	23.25	36	92	32	31	1.2	45	42	27	0.97	1.508	24	37	8	27	5	7.6	5.5	22	42	4
1289	CIMMYTMA-007728	SeeD	-98.0167	18.95	CONICO	0.274792	0.386822	0.0385301	5.45161	66.6779	0.0063842	0.0909367	11.4168	0.0678845	9.91	1.69	0.14	1.85	6.1	5.5	5.8	0.15	8.11	2.5	0.13	0.32	0.03	0.01	17	55	82	31	13	1.4	28	23	12	1.29	1.47	29	42	14	24	5	6.8	5.9	24	33	1
1290	CIMMYTMA-007731	SeeD	-97.9667	18.9	BOLITA	0.271536	0.362339	0.0182913	3.19718	66.3487	0.00533443	0.0824028	10.0876	0.0544121	1.52	2.77	0.24	1.85	6.8	5.6	6.5	0.15	20.12	6.35	0.22	0.59	0.03	0.01	23.25	36	92	32	31	1.2	45	42	27	0.97	1.517	23	42	21	19	4	7.5	5.6	21	37	1
1291	CIMMYTMA-007732	SeeD	-97.8834	18.9678	CHALQU	0.270824	0.366391	0.0182913	3.19718	67.8792	0.00515596	0.083179	9.88709	0.0537617	1.52	2.77	0.24	1.85	6.8	5.6	6.5	0.15	20.12	6.35	0.22	0.59	0.03	0.01	23.25	36	92	32	31	1.2	45	42	27	0.97	1.508	24	37	8	27	5	7.6	5.5	22	42	4
1292	CIMMYTMA-007735	SeeD	-97.8834	18.9678	CONICO	0.270824	0.366391	0.0182913	3.19718	67.8792	0.00515596	0.083179	9.88709	0.0537617	1.52	2.77	0.24	1.85	6.8	5.6	6.5	0.15	20.12	6.35	0.22	0.59	0.03	0.01	23.25	36	92	32	31	1.2	45	42	27	0.97	1.508	24	37	8	27	5	7.6	5.5	22	42	4
1293	CIMMYTMA-007737	SeeD	-97.9667	18.9	CONICO	0.271536	0.362339	0.0182913	3.19718	66.3487	0.00533443	0.0824028	10.0876	0.0544121	1.52	2.77	0.24	1.85	6.8	5.6	6.5	0.15	20.12	6.35	0.22	0.59	0.03	0.01	23.25	36	92	32	31	1.2	45	42	27	0.97	1.517	23	42	21	19	4	7.5	5.6	21	37	1
1294	CIMMYTMA-007738	SeeD	-97.8834	18.9678	CONICO	0.270824	0.366391	0.0182913	3.19718	67.8792	0.00515596	0.083179	9.88709	0.0537617	1.52	2.77	0.24	1.85	6.8	5.6	6.5	0.15	20.12	6.35	0.22	0.59	0.03	0.01	23.25	36	92	32	31	1.2	45	42	27	0.97	1.508	24	37	8	27	5	7.6	5.5	22	42	4
1295	CIMMYTMA-007739	SeeD	-97.8834	18.9678	CHALQU	0.270824	0.366391	0.0182913	3.19718	67.8792	0.00515596	0.083179	9.88709	0.0537617	1.52	2.77	0.24	1.85	6.8	5.6	6.5	0.15	20.12	6.35	0.22	0.59	0.03	0.01	23.25	36	92	32	31	1.2	45	42	27	0.97	1.508	24	37	8	27	5	7.6	5.5	22	42	4
1296	CIMMYTMA-007741	SeeD	-97.7833	18.9833	CHALQU	0.275955	0.389493	0.0385301	5.45161	67.061	0.00656232	0.0895582	12.1658	0.0734298	9.91	1.69	0.14	1.85	6.1	5.5	5.8	0.15	8.11	2.5	0.13	0.32	0.03	0.01	17	55	82	31	13	1.4	28	23	12	1.29	1.469	24	42	16	23	7	6.8	6	24	34	1
1297	CIMMYTMA-007742	SeeD	-98.2833	19.0833	CONICO	0.268656	0.391753	0.0184161	3.44121	69.7175	0.00558269	0.0841706	8.89663	0.0501408	1.52	2.77	0.24	1.85	6.8	5.6	6.5	0.15	20.12	6.35	0.22	0.59	0.03	0.01	23.25	36	92	32	31	1.2	45	42	27	0.97	1.478	18	34	13	25	5	7.1	5.8	23	43	4
1298	CIMMYTMA-007744	SeeD	-97.8834	18.9678	CHALQU	0.270824	0.366391	0.0182913	3.19718	67.8792	0.00515596	0.083179	9.88709	0.0537617	1.52	2.77	0.24	1.85	6.8	5.6	6.5	0.15	20.12	6.35	0.22	0.59	0.03	0.01	23.25	36	92	32	31	1.2	45	42	27	0.97	1.508	24	37	8	27	5	7.6	5.5	22	42	4
1299	CIMMYTMA-016509	SeeD	-97.8167	18.4	CONICO	0.294679	0.427603	0.0503936	5.95835	67.1786	0.005947	0.0864571	10.9825	0.0569603	5.23	1.69	0.14	0.1	6.1	5.5	5.8	0.03	8.11	2.5	0.13	0.32	0.06	0.06	17	55	82	31	13	1.4	38	23	12	1.29	1.478	27	43	25	24	7	6.8	5.8	19	38	1
1300	CIMMYTMA-016535	SeeD	-98.1667	18.6167	CACAHU	0.288966	0.41485	0.0503936	5.95835	66.1529	0.006045	0.0871745	10.5852	0.0639759	2.2	1.69	0.14	0.1	6.1	5.5	5.8	0.03	8.11	2.5	0.13	0.32	0.06	0.06	17	55	82	31	13	1.4	35	23	12	1.29	1.517	27	37	28	17	3	7.6	6.1	21	42	4
1301	CIMMYTMA-019341	SeeD	-97.6333	19.15	CONICO	0.272186	0.401807	0.0184161	3.44121	69.9957	0.00543096	0.0840625	7.81968	0.0463844	6.47	2.77	0.24	1.85	6.8	5.6	6.5	0.15	20.12	6.35	0.22	0.59	0.03	0.01	23.25	36	92	32	31	1.2	45	42	27	0.97	1.468	22	40	7	24	6	7.3	5.2	23	38	4
1302	CIMMYTMA-018071	SeeD	-97.3667	18.8667	CHALQU	0.274382	0.39601	0.0265273	3.00915	70.7388	0.00558121	0.0796684	7.50598	0.0416753	6.47	6.97	0.59	1.76	6.8	5.1	5.7	0.18	6.99	1.93	0.24	0.41	0.04	0.05	26.91	54	94	28	18	1.11	26	26	13	2.86	1.46	22	39	19	24	6	7.5	5.9	22	38	4
1303	CIMMYTMA-018133	SeeD	-97.6333	19.15	ELOTCO	0.273986	0.389869	0.0229616	3.98524	68.4875	0.00551739	0.0821171	9.87876	0.0544235	9.91	2.77	0.24	1.85	6.8	5.6	6.5	0.15	20.12	6.35	0.22	0.59	0.03	0.01	23.25	36	92	32	31	1.2	45	42	27	0.97	1.472	25	42	10	30	6	7	5.5	21	37	1
1304	CIMMYTMA-018138	SeeD	-97.3167	18.9	CONICO	0.273931	0.385215	0.0182913	3.19718	70.3882	0.0043368	0.0726262	7.33247	0.0335429	6.47	2.77	0.24	1.85	6.8	5.6	6.5	0.15	20.12	6.35	0.22	0.59	0.03	0.01	23.25	36	92	32	31	1.2	45	42	27	0.97	1.473	23	38	30	23	6	6.7	5.4	27	35	4
1305	CIMMYTMA-019395	SeeD	-97.6139	19.366	CONICO	0.275788	0.40739	0.0184161	3.44121	70.2539	0.0054519	0.0819147	7.79718	0.0454109	19.36	2.77	0.24	1.85	6.8	5.6	6.5	0.15	20.12	6.35	0.22	0.59	0.03	0.01	23.25	36	92	32	31	1.2	45	42	27	0.97	1.476	20	40	7	25	5	7.3	5.6	23	37	4
1306	CIMMYTMA-019525	SeeD	-97.6	19.5833	CONICO	0.278044	0.403816	0.0184161	3.44121	71.3153	0.00532085	0.0791778	7.4998	0.0406003	13.1	2.77	0.24	1.85	6.8	5.6	6.5	0.15	20.12	6.35	0.22	0.59	0.03	0.01	23.25	36	92	32	31	1.2	45	42	27	0.97	1.478	20	37	9	22	9	7	5.4	22	41	4
1307	CIMMYTMA-019496	SeeD	-97.5002	19.4798	CONICO	0.275454	0.402767	0.0184161	3.44121	71.0042	0.00531127	0.0804541	7.7256	0.0442575	1.52	2.77	0.24	1.85	6.8	5.6	6.5	0.15	20.12	6.35	0.22	0.59	0.03	0.01	23.25	36	92	32	31	1.2	45	42	27	0.97	1.486	20	48	11	21	6	7.3	5.7	21	32	1
1308	CIMMYTMA-019384	SeeD	-97.5002	19.4798	CONICO	0.275454	0.402767	0.0184161	3.44121	71.0042	0.00531127	0.0804541	7.7256	0.0442575	1.52	2.77	0.24	1.85	6.8	5.6	6.5	0.15	20.12	6.35	0.22	0.59	0.03	0.01	23.25	36	92	32	31	1.2	45	42	27	0.97	1.486	20	48	11	21	6	7.3	5.7	21	32	1
1309	CIMMYTMA-019413	SeeD	-97.5002	19.4798	CONICO	0.275454	0.402767	0.0184161	3.44121	71.0042	0.00531127	0.0804541	7.7256	0.0442575	1.52	2.77	0.24	1.85	6.8	5.6	6.5	0.15	20.12	6.35	0.22	0.59	0.03	0.01	23.25	36	92	32	31	1.2	45	42	27	0.97	1.486	20	48	11	21	6	7.3	5.7	21	32	1
1310	CIMMYTMA-001416	SeeD	-98.5652	19.3293	CONICO	0.276386	0.390301	0.048639	4.75577	70.1749	0.0056694	0.0828459	7.91274	0.0445741	9.91	0.99	0.08	0	5.9	5.6	5.7	0	5.31	0.99	0.13	0.24	0.08	0.09	13.42	61	85	29	10	1.47	28	21	10	1.88	1.474	21	40	19	24	4	6.7	5.3	23	37	4
1311	CIMMYTMA-007748	SeeD	-97.5833	19.8667	CONICO	0.286927	0.394506	0.0269583	5.07196	67.1385	0.00542589	0.0803871	9.86221	0.0481929	13.07	7.91	0.67	2.18	7.2	5	6.2	0.23	12.63	4.31	0.23	0.6	0.01	0	32.2	38	94	31	31	0.99	33	36	25	2.2	1.457	24	39	17	19	6	5.8	4.6	23	37	4
1312	CIMMYTMA-000237	SeeD	-97.4273	18.4834	BOLITA	0.307337	0.450472	0.049732	5.68826	67.258	0.00504296	0.0776155	10.33	0.052483	6.47	1.69	0.14	0.1	6.1	5.5	5.8	0.03	8.11	2.5	0.13	0.32	0.06	0.06	17	55	82	31	13	1.4	26	23	12	1.29	1.461	25	38	10	24	7	7.7	5.7	24	38	4
1313	CIMMYTMA-023474	SeeD	-97.55	19.75	PALOME	0.283664	0.388906	0.0269583	5.07196	69.8151	0.00514114	0.0767315	7.57253	0.0387311	13.1	7.91	0.67	2.18	7.2	5	6.2	0.23	12.63	4.31	0.23	0.6	0.01	0	32.2	38	94	31	31	0.99	33	36	25	2.2	1.417	26	38	16	33	7	6	4.7	26	36	4
1314	CIMMYTMA-018564	SeeD	-97.5833	19.8667	CONICO	0.286927	0.394506	0.0269583	5.07196	67.1385	0.00542589	0.0803871	9.86221	0.0481929	13.07	7.91	0.67	2.18	7.2	5	6.2	0.23	12.63	4.31	0.23	0.6	0.01	0	32.2	38	94	31	31	0.99	33	36	25	2.2	1.457	24	39	17	19	6	5.8	4.6	23	37	4
1315	CIMMYTMA-019829	SeeD	-97.524	20.0076	CONICO	0.28808	0.40472	0.0937702	8.48179	68.5544	0.00576328	0.0847349	10.4098	0.0625496	13.07	5.68	0.49	6.58	7.3	6.3	6.6	0.09	11.7	2.37	0.19	0.54	0.03	0.02	20.25	49	96	34	17	1.4	36	30	16	1.74	1.419	20	40	18	20	8	5.8	4.6	25	35	1
1316	CIMMYTMA-023430	SeeD	-97.5833	19.8667	ELOTCO	0.286927	0.394506	0.0269583	5.07196	67.1385	0.00542589	0.0803871	9.86221	0.0481929	13.07	7.91	0.67	2.18	7.2	5	6.2	0.23	12.63	4.31	0.23	0.6	0.01	0	32.2	38	94	31	31	0.99	33	36	25	2.2	1.457	24	39	17	19	6	5.8	4.6	23	37	4
1317	CIMMYTMA-023345	SeeD	-97.5833	19.8667	CONICO	0.286927	0.394506	0.0269583	5.07196	67.1385	0.00542589	0.0803871	9.86221	0.0481929	13.07	7.91	0.67	2.18	7.2	5	6.2	0.23	12.63	4.31	0.23	0.6	0.01	0	32.2	38	94	31	31	0.99	33	36	25	2.2	1.457	24	39	17	19	6	5.8	4.6	23	37	4
1318	CIMMYTMA-023460	SeeD	-97.3812	19.8129	CONICO	0.285625	0.405218	0.0184161	3.44121	67.8896	0.00541364	0.0824195	8.44176	0.047103	13.1	2.77	0.24	1.85	6.8	5.6	6.5	0.15	20.12	6.35	0.22	0.59	0.03	0.01	23.25	36	92	32	31	1.2	45	42	27	0.97	1.357	31	42	15	28	9	6	4.9	24	35	1
1319	CIMMYTMA-023520	SeeD	-97.3812	19.8129	ARROAM	0.285625	0.405218	0.0184161	3.44121	67.8896	0.00541364	0.0824195	8.44176	0.047103	13.1	2.77	0.24	1.85	6.8	5.6	6.5	0.15	20.12	6.35	0.22	0.59	0.03	0.01	23.25	36	92	32	31	1.2	45	42	27	0.97	1.357	31	42	15	28	9	6	4.9	24	35	1
1320	CIMMYTMA-023346	SeeD	-97.3812	19.8129	CONICO	0.285625	0.405218	0.0184161	3.44121	67.8896	0.00541364	0.0824195	8.44176	0.047103	13.1	2.77	0.24	1.85	6.8	5.6	6.5	0.15	20.12	6.35	0.22	0.59	0.03	0.01	23.25	36	92	32	31	1.2	45	42	27	0.97	1.357	31	42	15	28	9	6	4.9	24	35	1
1321	CIMMYTMA-023409	SeeD	-97.3812	19.8129	ARROAM	0.285625	0.405218	0.0184161	3.44121	67.8896	0.00541364	0.0824195	8.44176	0.047103	13.1	2.77	0.24	1.85	6.8	5.6	6.5	0.15	20.12	6.35	0.22	0.59	0.03	0.01	23.25	36	92	32	31	1.2	45	42	27	0.97	1.357	31	42	15	28	9	6	4.9	24	35	1
1322	CIMMYTMA-013967	SeeD	-97.3812	19.8129	CONICO	0.285625	0.405218	0.0184161	3.44121	67.8896	0.00541364	0.0824195	8.44176	0.047103	13.1	2.77	0.24	1.85	6.8	5.6	6.5	0.15	20.12	6.35	0.22	0.59	0.03	0.01	23.25	36	92	32	31	1.2	45	42	27	0.97	1.357	31	42	15	28	9	6	4.9	24	35	1
1323	CIMMYTMA-023461	SeeD	-97.45	19.8667	CONICO	0.286927	0.394506	0.0269583	5.07196	67.1385	0.00542589	0.0803871	9.86221	0.0481929	13.07	7.91	0.67	2.18	7.2	5	6.2	0.23	12.63	4.31	0.23	0.6	0.01	0	32.2	38	94	31	31	0.99	33	36	25	2.2	1.457	24	39	17	19	6	5.8	4.6	23	37	4
1324	CIMMYTMA-009126	SeeD	-98.3121	19.0912	TUXPEN	0.277836	0.394995	0.0678958	7.4812	68.9586	0.00544082	0.0801203	9.98782	0.0524422	19.36	3.3	0.28	0.16	6	5	5.9	0.05	12.51	3.81	0.16	0.41	0.45	1.64	16.9	42	70	31	27	1.24	39	31	18	1.5	1.479	23	39	13	23	6	7.3	5.9	23	38	4
1325	CIMMYTMA-019884	SeeD	-97.45	19.8833	ARROAM	0.299546	0.438907	0.0241724	3.98524	70.0205	0.00544844	0.0839266	8.60175	0.0491478	1.79	2.77	0.24	2.18	6.8	5.6	6.5	0.23	20.12	6.35	0.22	0.59	0.01	0	23.25	36	92	32	31	1.2	45	42	27	0.97	1.494	25	37	6	7	5	7.4	5.7	26	36	4
1326	CIMMYTMA-019949	SeeD	-97.5978	19.967	TUXPEN	0.288075	0.404671	0.0269583	5.07196	67.67	0.00553496	0.0785758	10.3789	0.052876	13.07	7.91	0.67	2.18	7.2	5	6.2	0.23	12.63	4.31	0.23	0.6	0.01	0	32.2	38	94	31	31	0.99	33	36	25	2.2	1.398	24	38	19	25	14	5.7	4.7	26	37	4
1327	CIMMYTMA-019853	SeeD	-97.5978	19.967	TUXPEN	0.288075	0.404671	0.0269583	5.07196	67.67	0.00553496	0.0785758	10.3789	0.052876	13.07	7.91	0.67	2.18	7.2	5	6.2	0.23	12.63	4.31	0.23	0.6	0.01	0	32.2	38	94	31	31	0.99	33	36	25	2.2	1.398	24	38	19	25	14	5.7	4.7	26	37	4
1328	CIMMYTMA-019987	SeeD	-97.5833	19.8667	ARROAM	0.286927	0.394506	0.0269583	5.07196	67.1385	0.00542589	0.0803871	9.86221	0.0481929	13.07	7.91	0.67	2.18	7.2	5	6.2	0.23	12.63	4.31	0.23	0.6	0.01	0	32.2	38	94	31	31	0.99	33	36	25	2.2	1.457	24	39	17	19	6	5.8	4.6	23	37	4
1329	CIMMYTMA-023522	SeeD	-97.45	19.8333	ARROAM	0.294069	0.414839	0.0184161	3.44121	67.9266	0.00542594	0.0846489	9.06715	0.0476216	13.1	2.77	0.24	1.85	6.8	5.6	6.5	0.15	20.12	6.35	0.22	0.59	0.03	0.01	23.25	36	92	32	31	1.2	45	42	27	0.97	1.419	22	42	11	30	8	5.8	4.6	20	38	1
1330	CIMMYTMA-010230	SeeD	-98.4556	18.8949	CHALQU	0.274914	0.38444	0.046347	4.9819	64.7035	0.00648656	0.0907204	12.2012	0.0759227	9.91	0.99	0.08	0	5.9	5.6	5.7	0	5.31	0.99	0.13	0.24	0.08	0.09	13.42	61	85	29	10	1.47	28	21	10	1.88	1.51	24	44	14	19	5	7.2	6	19	37	1
1331	CIMMYTMA-019870	SeeD	-97.5833	19.8667	CONICO	0.286927	0.394506	0.0269583	5.07196	67.1385	0.00542589	0.0803871	9.86221	0.0481929	13.07	7.91	0.67	2.18	7.2	5	6.2	0.23	12.63	4.31	0.23	0.6	0.01	0	32.2	38	94	31	31	0.99	33	36	25	2.2	1.457	24	39	17	19	6	5.8	4.6	23	37	4
1332	CIMMYTMA-023519	SeeD	-97.5833	19.8667	CONICO	0.286927	0.394506	0.0269583	5.07196	67.1385	0.00542589	0.0803871	9.86221	0.0481929	13.07	7.91	0.67	2.18	7.2	5	6.2	0.23	12.63	4.31	0.23	0.6	0.01	0	32.2	38	94	31	31	0.99	33	36	25	2.2	1.457	24	39	17	19	6	5.8	4.6	23	37	4
1333	CIMMYTMA-023394	SeeD	-97.5833	19.8667	CONICO	0.286927	0.394506	0.0269583	5.07196	67.1385	0.00542589	0.0803871	9.86221	0.0481929	13.07	7.91	0.67	2.18	7.2	5	6.2	0.23	12.63	4.31	0.23	0.6	0.01	0	32.2	38	94	31	31	0.99	33	36	25	2.2	1.457	24	39	17	19	6	5.8	4.6	23	37	4
1334	CIMMYTMA-019954	SeeD	-97.5833	19.8667	TUXPEN	0.286927	0.394506	0.0269583	5.07196	67.1385	0.00542589	0.0803871	9.86221	0.0481929	13.07	7.91	0.67	2.18	7.2	5	6.2	0.23	12.63	4.31	0.23	0.6	0.01	0	32.2	38	94	31	31	0.99	33	36	25	2.2	1.457	24	39	17	19	6	5.8	4.6	23	37	4
1335	CIMMYTMA-019929	SeeD	-97.5833	19.8667	CONICO	0.286927	0.394506	0.0269583	5.07196	67.1385	0.00542589	0.0803871	9.86221	0.0481929	13.07	7.91	0.67	2.18	7.2	5	6.2	0.23	12.63	4.31	0.23	0.6	0.01	0	32.2	38	94	31	31	0.99	33	36	25	2.2	1.457	24	39	17	19	6	5.8	4.6	23	37	4
1336	CIMMYTMA-019975	SeeD	-97.5833	19.8667	CONICO	0.286927	0.394506	0.0269583	5.07196	67.1385	0.00542589	0.0803871	9.86221	0.0481929	13.07	7.91	0.67	2.18	7.2	5	6.2	0.23	12.63	4.31	0.23	0.6	0.01	0	32.2	38	94	31	31	0.99	33	36	25	2.2	1.457	24	39	17	19	6	5.8	4.6	23	37	4
1337	CIMMYTMA-019955	SeeD	-97.5833	19.8667	TUXPEN	0.286927	0.394506	0.0269583	5.07196	67.1385	0.00542589	0.0803871	9.86221	0.0481929	13.07	7.91	0.67	2.18	7.2	5	6.2	0.23	12.63	4.31	0.23	0.6	0.01	0	32.2	38	94	31	31	0.99	33	36	25	2.2	1.457	24	39	17	19	6	5.8	4.6	23	37	4
1338	CIMMYTMA-019974	SeeD	-97.5833	19.8667	CONICO	0.286927	0.394506	0.0269583	5.07196	67.1385	0.00542589	0.0803871	9.86221	0.0481929	13.07	7.91	0.67	2.18	7.2	5	6.2	0.23	12.63	4.31	0.23	0.6	0.01	0	32.2	38	94	31	31	0.99	33	36	25	2.2	1.457	24	39	17	19	6	5.8	4.6	23	37	4
1339	CIMMYTMA-021338	SeeD	-97.5833	19.8667	TUXPEN	0.286927	0.394506	0.0269583	5.07196	67.1385	0.00542589	0.0803871	9.86221	0.0481929	13.07	7.91	0.67	2.18	7.2	5	6.2	0.23	12.63	4.31	0.23	0.6	0.01	0	32.2	38	94	31	31	0.99	33	36	25	2.2	1.457	24	39	17	19	6	5.8	4.6	23	37	4
1340	CIMMYTMA-023411	SeeD	-97.5833	19.8667	ARROAM	0.286927	0.394506	0.0269583	5.07196	67.1385	0.00542589	0.0803871	9.86221	0.0481929	13.07	7.91	0.67	2.18	7.2	5	6.2	0.23	12.63	4.31	0.23	0.6	0.01	0	32.2	38	94	31	31	0.99	33	36	25	2.2	1.457	24	39	17	19	6	5.8	4.6	23	37	4
1341	CIMMYTMA-023348	SeeD	-97.5833	19.8667	CONICO	0.286927	0.394506	0.0269583	5.07196	67.1385	0.00542589	0.0803871	9.86221	0.0481929	13.07	7.91	0.67	2.18	7.2	5	6.2	0.23	12.63	4.31	0.23	0.6	0.01	0	32.2	38	94	31	31	0.99	33	36	25	2.2	1.457	24	39	17	19	6	5.8	4.6	23	37	4
1342	CIMMYTMA-023516	SeeD	-97.5833	19.8667	CONICO	0.286927	0.394506	0.0269583	5.07196	67.1385	0.00542589	0.0803871	9.86221	0.0481929	13.07	7.91	0.67	2.18	7.2	5	6.2	0.23	12.63	4.31	0.23	0.6	0.01	0	32.2	38	94	31	31	0.99	33	36	25	2.2	1.457	24	39	17	19	6	5.8	4.6	23	37	4
1343	CIMMYTMA-025790	SeeD	-89	19.62	DZITBA	0.281291	0.386268	0.0950717	8.74199	66.9822	0.00637376	0.0905134	9.99416	0.0648732	2.8	9.2	0.79	13.64	7.6	6	7.4	0.24	17.99	1.75	0.16	0.58	0	0	36.87	44	100	24	32	1.07	39	33	16	2.36	1.497	31	44	11	25	8	7.3	5	17	39	1
1344	CIMMYTMA-024324	SeeD	-88.4299	19.0327	TUXPEN	0.284237	0.388854	0.0950717	8.74199	67.8092	0.0068053	0.0922815	9.8087	0.061794	3.08	9.2	0.79	13.64	7.6	6	7.4	0.24	17.99	1.75	0.16	0.58	0	0	36.87	44	100	24	32	1.07	39	33	16	2.36	1.481	42	47	8	25	7	7	5.6	15	37	1
1345	CIMMYTMA-020418	SeeD	-86.9167	20.5167	NALTEL	0.287053	0.393959	0.094993	8.50857	68.8009	0.00658829	0.0931871	9.78348	0.0686231	4.72	7.6	0.66	16.88	7.5	6.4	7.4	0.18	21.62	1.4	0.1	0.57	0	0	34.5	42	100	24	34	1.2	39	33	16	2.78	1.392	34	49	22	37	52	7.5	5.3	18	33	1
1346	CIMMYTMA-025087	SeeD	-88.05	19.5833	TUXPEN	0.283721	0.384491	0.0950717	8.74199	67.8041	0.00651298	0.0920526	9.95452	0.065135	3.08	9.2	0.79	13.64	7.6	6	7.4	0.24	17.99	1.75	0.16	0.58	0	0	36.87	44	100	24	32	1.07	39	33	16	2.36	1.54	31	35	8	30	3	6.8	5.2	22	43	4
1347	CIMMYTMA-023172	SeeD	-88.05	19.5833	TUXPEN	0.283721	0.384491	0.0950717	8.74199	67.8041	0.00651298	0.0920526	9.95452	0.065135	3.08	9.2	0.79	13.64	7.6	6	7.4	0.24	17.99	1.75	0.16	0.58	0	0	36.87	44	100	24	32	1.07	39	33	16	2.36	1.54	31	35	8	30	3	6.8	5.2	22	43	4
1348	CIMMYTMA-024376	SeeD	-88.05	19.5833	TUXPEN	0.283721	0.384491	0.0950717	8.74199	67.8041	0.00651298	0.0920526	9.95452	0.065135	3.08	9.2	0.79	13.64	7.6	6	7.4	0.24	17.99	1.75	0.16	0.58	0	0	36.87	44	100	24	32	1.07	39	33	16	2.36	1.54	31	35	8	30	3	6.8	5.2	22	43	4
1349	CIMMYTMA-024385	SeeD	-88.7101	19.7333	TUXPEN	0.281414	0.385572	0.0950717	8.74199	66.8731	0.00642446	0.0902642	10.0098	0.0642866	2.8	9.2	0.79	13.64	7.6	6	7.4	0.24	17.99	1.75	0.16	0.58	0	0	36.87	44	100	24	32	1.07	39	33	16	2.36	1.477	34	41	10	24	5	7	5	17	42	1
1350	CIMMYTMA-025084	SeeD	-88.7106	19.7339	TUXPEN	0.281414	0.385572	0.0950717	8.74199	67.2758	0.00642231	0.0902642	10.0098	0.0642692	2.8	9.2	0.79	13.64	7.6	6	7.4	0.24	17.99	1.75	0.16	0.58	0	0	36.87	44	100	24	32	1.07	39	33	16	2.36	1.493	32	40	9	25	8	6.9	5	17	42	4
1351	CIMMYTMA-024323	SeeD	-88.05	19.5833	DZITBA	0.283721	0.384491	0.0950717	8.74199	67.8041	0.00651298	0.0920526	9.95452	0.065135	3.08	9.2	0.79	13.64	7.6	6	7.4	0.24	17.99	1.75	0.16	0.58	0	0	36.87	44	100	24	32	1.07	39	33	16	2.36	1.54	31	35	8	30	3	6.8	5.2	22	43	4
1352	CIMMYTMA-024990	SeeD	-89.0809	19.6706	TUXPEN	0.284472	0.386383	0.0949646	8.15557	66.6857	0.00639152	0.0893328	9.98765	0.0642611	2.8	9.2	0.79	13.64	7.6	6	7.4	0.24	17.99	1.75	0.16	0.58	0	0	36.87	44	100	24	32	1.07	39	33	16	2.36	1.528	28	39	10	27	4	7.1	5.4	18	43	4
1353	CIMMYTMA-024989	SeeD	-89.0809	19.6706	TUXPEN	0.284472	0.386383	0.0949646	8.15557	66.6857	0.00639152	0.0893328	9.98765	0.0642611	2.8	9.2	0.79	13.64	7.6	6	7.4	0.24	17.99	1.75	0.16	0.58	0	0	36.87	44	100	24	32	1.07	39	33	16	2.36	1.528	28	39	10	27	4	7.1	5.4	18	43	4
1354	CIMMYTMA-024980	SeeD	-89.0809	19.6706	TUXPEN	0.284472	0.386383	0.0949646	8.15557	66.6857	0.00639152	0.0893328	9.98765	0.0642611	2.8	9.2	0.79	13.64	7.6	6	7.4	0.24	17.99	1.75	0.16	0.58	0	0	36.87	44	100	24	32	1.07	39	33	16	2.36	1.528	28	39	10	27	4	7.1	5.4	18	43	4
1355	CIMMYTMA-025063	SeeD	-88.05	19.5833	TUXPEN	0.283721	0.384491	0.0950717	8.74199	67.8041	0.00651298	0.0920526	9.95452	0.065135	3.08	9.2	0.79	13.64	7.6	6	7.4	0.24	17.99	1.75	0.16	0.58	0	0	36.87	44	100	24	32	1.07	39	33	16	2.36	1.54	31	35	8	30	3	6.8	5.2	22	43	4
1356	CIMMYTMA-025055	SeeD	-88.05	19.5833	TUXPEN	0.283721	0.384491	0.0950717	8.74199	67.8041	0.00651298	0.0920526	9.95452	0.065135	3.08	9.2	0.79	13.64	7.6	6	7.4	0.24	17.99	1.75	0.16	0.58	0	0	36.87	44	100	24	32	1.07	39	33	16	2.36	1.54	31	35	8	30	3	6.8	5.2	22	43	4
1357	CIMMYTMA-026874	SeeD	-88.6869	18.2406	NALTEL	0.282339	0.385116	0.0979112	9.55757	67.1235	0.00671893	0.0930227	9.83973	0.0606114	5.61	9.2	0.79	13.64	7.6	6	7.4	0.24	17.99	1.75	0.16	0.58	0	0	36.87	44	100	24	32	1.07	39	33	16	2.36	1.519	21	42	5	17	2	6.7	5.1	18	40	1
1358	CIMMYTMA-017878	SeeD	-88.3	18.5	NALTEL	0.281658	0.395743	0.0692228	8.1303	64.5927	0.00632632	0.0870102	9.72368	0.0631647	1.91	6.97	0.59	13.64	6.8	5.1	5.7	0.24	6.99	1.93	0.24	0.41	0	0	26.91	54	94	28	18	1.11	32	26	13	2.86	1.507	20	34	10	15	6	6.1	4.9	23	43	4
1359	CIMMYTMA-017885	SeeD	-86.9167	20.5167	DZITBA	0.287053	0.393959	0.094993	8.50857	68.8009	0.00658829	0.0931871	9.78348	0.0686231	4.72	7.6	0.66	16.88	7.5	6.4	7.4	0.18	21.62	1.4	0.1	0.57	0	0	34.5	42	100	24	34	1.2	39	33	16	2.78	1.392	34	49	22	37	52	7.5	5.3	18	33	1
1360	CIMMYTMA-017886	SeeD	-86.9167	20.5167	DZITBA	0.287053	0.393959	0.094993	8.50857	68.8009	0.00658829	0.0931871	9.78348	0.0686231	4.72	7.6	0.66	16.88	7.5	6.4	7.4	0.18	21.62	1.4	0.1	0.57	0	0	34.5	42	100	24	34	1.2	39	33	16	2.78	1.392	34	49	22	37	52	7.5	5.3	18	33	1
1361	CIMMYTMA-020378	SeeD	-88.05	19.5833	TUXPEN	0.283721	0.384491	0.0950717	8.74199	67.8041	0.00651298	0.0920526	9.95452	0.065135	3.08	9.2	0.79	13.64	7.6	6	7.4	0.24	17.99	1.75	0.16	0.58	0	0	36.87	44	100	24	32	1.07	39	33	16	2.36	1.54	31	35	8	30	3	6.8	5.2	22	43	4
1362	CIMMYTMA-000283	SeeD	-100.051	20.7657	CELAYA	0.302873	0.440272	0.0254412	5.05492	67.6132	0.00533478	0.0774134	9.74427	0.0520261	1.99	2.77	0.24	1.85	6.8	5.6	6.5	0.15	20.12	6.35	0.22	0.59	0.03	0.01	23.25	36	92	32	31	1.2	45	42	27	0.97	1.515	22	40	16	11	10	7.7	5.8	22	38	1
1363	CIMMYTMA-000285	SeeD	-100.476	20.6108	TUXPEN	0.304366	0.444063	0.0287726	6.40525	64.7699	0.00646188	0.0915751	10.2378	0.071295	2.2	1.61	0.14	1.34	7.1	5.4	6.5	0.27	20.76	6.54	0.23	0.59	0.03	0.02	20.28	38	88	26	36	1.25	46	39	23	1.46	1.536	25	40	9	7	5	8	6.3	24	37	4
1364	CIMMYTMA-001950	SeeD	-100.3	20.76	TUXPEN	0.305086	0.444771	0.0276953	5.69677	67.9048	0.00522772	0.0763986	9.70505	0.0495824	2.2	6.26	0.53	1.23	6.8	5.2	6.5	0.18	17.53	5.82	0.23	0.57	0.03	0	25.58	33	91	35	32	1.08	41	39	25	1.75	1.55	20	42	16	6	3	7.8	6.3	18	41	1
1365	CIMMYTMA-023395	SeeD	-100.447	20.728	CELAYA	0.303863	0.442932	0.0276953	5.69677	67.9247	0.0046142	0.0778808	9.72279	0.0529066	2.2	6.26	0.53	1.23	6.8	5.2	6.5	0.18	17.53	5.82	0.23	0.57	0.03	0	25.58	33	91	35	32	1.08	41	39	25	1.75	1.511	34	44	25	6	6	7.8	6.6	20	35	1
1366	CIMMYTMA-001532	SeeD	-100.46	20.5604	CONNOR	0.304075	0.440929	0.0287726	6.40525	65.3875	0.006225	0.0915751	10.1464	0.073444	2.2	1.61	0.14	1.34	7.1	5.4	6.5	0.27	20.76	6.54	0.23	0.59	0.03	0.02	20.28	38	88	26	36	1.25	46	39	23	1.46	1.545	24	39	4	6	3	8	6.3	21	39	4
1367	CIMMYTMA-001656	SeeD	-100.275	20.3828	CONNOR	0.285677	0.407715	0.0254412	5.05492	70.1325	0.00540023	0.0821696	9.59372	0.0523523	3.21	2.77	0.24	1.85	6.8	5.6	6.5	0.15	20.12	6.35	0.22	0.59	0.03	0.01	23.25	36	92	32	31	1.2	45	42	27	0.97	1.521	23	42	10	23	3	6.8	5.6	19	39	1
1368	CIMMYTMA-001537	SeeD	-100.275	20.3828	CONNOR	0.285677	0.407715	0.0254412	5.05492	70.1325	0.00540023	0.0821696	9.59372	0.0523523	3.21	2.77	0.24	1.85	6.8	5.6	6.5	0.15	20.12	6.35	0.22	0.59	0.03	0.01	23.25	36	92	32	31	1.2	45	42	27	0.97	1.521	23	42	10	23	3	6.8	5.6	19	39	1
1369	CIMMYTMA-001527	SeeD	-100.275	20.3828	CONNOR	0.285677	0.407715	0.0254412	5.05492	70.1325	0.00540023	0.0821696	9.59372	0.0523523	3.21	2.77	0.24	1.85	6.8	5.6	6.5	0.15	20.12	6.35	0.22	0.59	0.03	0.01	23.25	36	92	32	31	1.2	45	42	27	0.97	1.521	23	42	10	23	3	6.8	5.6	19	39	1
1370	CIMMYTMA-000544	SeeD	-100.15	20.2	CONICO	0.280508	0.399645	0.0254412	5.05492	70.8983	0.00581535	0.0838928	8.37412	0.0500588	3.21	2.77	0.24	1.85	6.8	5.6	6.5	0.15	20.12	6.35	0.22	0.59	0.03	0.01	23.25	36	92	32	31	1.2	45	42	27	0.97	1.511	21	39	16	23	4	6.5	5.5	24	36	4
1371	CIMMYTMA-001542	SeeD	-100.05	20.7947	CELAYA	0.302931	0.440428	0.0276953	5.69677	66.0601	0.0054239	0.0767167	9.81659	0.0515224	1.99	6.26	0.53	1.23	6.8	5.2	6.5	0.18	17.53	5.82	0.23	0.57	0.03	0	25.58	33	91	35	32	1.08	41	39	25	1.75	1.5	22	42	13	8	4	7.6	6.3	19	39	1
1372	CIMMYTMA-000545	SeeD	-99.8136	21.0549	FASCIA	0.305098	0.44232	0.0369845	6.98073	64.4255	0.00548986	0.0894054	10.5931	0.0718821	2	6.26	0.53	1.23	6.8	5.2	6.5	0.18	17.53	5.82	0.23	0.57	0.03	0	25.58	33	91	35	32	1.08	41	39	25	1.75	1.503	20	38	27	7	4	7.7	6.3	27	35	4
1373	CIMMYTMA-001543	SeeD	-99.6314	21.141	CELAYA	0.268321	0.369357	0.0334814	8.13144	70.2983	0.00508756	0.0820883	7.78456	0.0456822	2	7.91	0.67	2.18	7.2	5	6.2	0.23	12.63	4.31	0.23	0.6	0.01	0	32.2	38	94	31	31	0.99	33	36	25	2.2	1.486	21	39	24	26	6	6.1	4.8	23	37	4
1374	CIMMYTMA-023507	SeeD	-99.6314	21.141	CONNOR	0.268321	0.369357	0.0334814	8.13144	70.2983	0.00508756	0.0820883	7.78456	0.0456822	2	7.91	0.67	2.18	7.2	5	6.2	0.23	12.63	4.31	0.23	0.6	0.01	0	32.2	38	94	31	31	0.99	33	36	25	2.2	1.486	21	39	24	26	6	6.1	4.8	23	37	4
1375	CIMMYTMA-000284	SeeD	-99.6314	21.141	CELAYA	0.268321	0.369357	0.0334814	8.13144	70.2983	0.00508756	0.0820883	7.78456	0.0456822	2	7.91	0.67	2.18	7.2	5	6.2	0.23	12.63	4.31	0.23	0.6	0.01	0	32.2	38	94	31	31	0.99	33	36	25	2.2	1.486	21	39	24	26	6	6.1	4.8	23	37	4
1376	CIMMYTMA-001544	SeeD	-100.538	20.5689	CELAYA	0.302871	0.439069	0.0287726	6.40525	64.3289	0.00634405	0.0914414	10.2793	0.0730939	2.2	1.61	0.14	1.34	7.1	5.4	6.5	0.27	20.76	6.54	0.23	0.59	0.03	0.02	20.28	38	88	26	36	1.25	46	39	23	1.46	1.559	30	41	12	11	6	7.7	6	22	38	1
1377	CIMMYTMA-000548	SeeD	-99.8	20.7	CONNOR	0.305274	0.442105	0.0208134	3.86889	67.8344	0.00522963	0.0813464	9.65556	0.0525784	2.14	2.77	0.24	1.85	6.8	5.6	6.5	0.15	20.12	6.35	0.22	0.59	0.03	0.01	23.25	36	92	32	31	1.2	45	42	27	0.97	1.513	23	39	10	7	4	7.4	6.1	25	36	4
1378	CIMMYTMA-018088	SeeD	-99.9275	20.4742	ELOTCO	0.303713	0.445181	0.0208134	3.86889	65.6437	0.0052888	0.0762856	9.89274	0.0528138	2.2	2.77	0.24	1.85	6.8	5.6	6.5	0.15	20.12	6.35	0.22	0.59	0.03	0.01	23.25	36	92	32	31	1.2	45	42	27	0.97	1.521	25	39	9	6	4	7.9	6.5	21	40	4
1379	CIMMYTMA-010607	SeeD	-99.8833	20.5167	CONNOR	0.305287	0.445075	0.0208134	3.86889	65.345	0.00546332	0.0763675	9.93929	0.0506161	2.2	2.77	0.24	1.85	6.8	5.6	6.5	0.15	20.12	6.35	0.22	0.59	0.03	0.01	23.25	36	92	32	31	1.2	45	42	27	0.97	1.521	22	40	16	7	3	8	6.2	20	40	4
1380	CIMMYTMA-019458	SeeD	-99.9454	20.7251	CONNOR	0.306999	0.449397	0.0208134	3.86889	68.1489	0.00540955	0.0813653	9.64155	0.0517655	2.14	2.77	0.24	1.85	6.8	5.6	6.5	0.15	20.12	6.35	0.22	0.59	0.03	0.01	23.25	36	92	32	31	1.2	45	42	27	0.97	1.529	21	41	19	5	3	7.3	6.2	21	39	1
1381	CIMMYTMA-024754	SeeD	-106.05	23.2846	TABPER	0.271953	0.37559	0.0371787	5.03153	68.6734	0.00678586	0.0913301	9.47034	0.0561517	2.12	1.87	0.16	0.11	6.1	5.5	5.9	0.03	10.4	2.98	0.15	0.35	0.06	0.06	15.65	51	85	32	17	1.38	39	26	14	12.15	1.551	22	32	15	20	1	6.7	5.8	23	45	6
1382	CIMMYTMA-025021	SeeD	-108.513	26.4196		0.276862	0.375312	0.0440422	5.4256	68.1066	0.00625984	0.0902224	9.30971	0.0617222	1.71	1.4	0.12	1.4	7.5	5.6	6.4	0.29	23.45	7	0.26	0.59	0.03	0.02	23.49	29	98	25	46	1.19	46	41	26	1.16	1.534	17	49	22	17	2	7.5	6.3	20	31	1
1383	CIMMYTMA-007126	SeeD	-106.428	23.3577	REVENT	0.2783	0.392505	0.0556558	3.46153	69.2464	0.00673126	0.0909864	9.55764	0.0623231	1.79	0.9	0.08	5.54	7.5	6.2	6.6	0.18	16.27	4.36	0.73	0.6	0.02	0.02	19.81	43	97	25	31	1.28	21	31	21	2.54	1.537	17	39	16	22	2	6.9	5.9	16	45	3
1384	CIMMYTMA-007127	SeeD	-106.428	23.3577	TABLON	0.2783	0.392505	0.0556558	3.46153	69.2464	0.00673126	0.0909864	9.55764	0.0623231	1.79	0.9	0.08	5.54	7.5	6.2	6.6	0.18	16.27	4.36	0.73	0.6	0.02	0.02	19.81	43	97	25	31	1.28	21	31	21	2.54	1.537	17	39	16	22	2	6.9	5.9	16	45	3
1385	CIMMYTMA-007128	SeeD	-106.306	23.5117	TUXPEN	0.27538	0.380014	0.0371787	5.03153	68.3562	0.00677175	0.0912793	9.48932	0.0648944	2.12	1.87	0.16	0.11	6.1	5.5	5.9	0.03	10.4	2.98	0.15	0.35	0.06	0.06	15.65	51	85	32	17	1.38	39	26	14	12.15	1.541	26	40	20	19	2	6.8	5.6	23	37	4
1386	CIMMYTMA-007129	SeeD	-106.428	23.3577	REVENT	0.2783	0.392505	0.0556558	3.46153	69.2464	0.00673126	0.0909864	9.55764	0.0623231	1.79	0.9	0.08	5.54	7.5	6.2	6.6	0.18	16.27	4.36	0.73	0.6	0.02	0.02	19.81	43	97	25	31	1.28	21	31	21	2.54	1.537	17	39	16	22	2	6.9	5.9	16	45	3
1387	CIMMYTMA-000860	SeeD	-108.398	25.5788	HARIN	0.290388	0.408566	0.0612303	4.05282	66.1711	0.00603292	0.0905261	9.47999	0.0668229	1.71	0.9	0.08	5.54	7.5	6.2	6.6	0.18	16.27	4.36	0.73	0.6	0.02	0.02	19.81	43	97	25	31	1.28	24	31	21	2.54	1.562	32	39	3	12	1	8	6.6	27	34	4
1388	CIMMYTMA-007206	SeeD	-108.333	26.7167	TUXPEN	0.280058	0.389939	0.0377722	4.02557	68.3379	0.0059531	0.0870073	9.32931	0.0571745	1.61	2.68	0.23	1.41	6.4	5.6	6.2	0.05	9.78	3.05	0.17	0.48	0.05	0.04	17.16	50	88	29	20	1.36	25	24	13	1.35	1.557	17	45	26	13	1	7.6	6.3	19	36	1
1389	CIMMYTMA-007207	SeeD	-108.333	26.7167	LADYFI	0.280058	0.389939	0.0377722	4.02557	68.3379	0.0059531	0.0870073	9.32931	0.0571745	1.61	2.68	0.23	1.41	6.4	5.6	6.2	0.05	9.78	3.05	0.17	0.48	0.05	0.04	17.16	50	88	29	20	1.36	25	24	13	1.35	1.557	17	45	26	13	1	7.6	6.3	19	36	1
1390	CIMMYTMA-007208	SeeD	-108.333	26.7167	REVENT	0.280058	0.389939	0.0377722	4.02557	68.3379	0.0059531	0.0870073	9.32931	0.0571745	1.61	2.68	0.23	1.41	6.4	5.6	6.2	0.05	9.78	3.05	0.17	0.48	0.05	0.04	17.16	50	88	29	20	1.36	25	24	13	1.35	1.557	17	45	26	13	1	7.6	6.3	19	36	1
1391	CIMMYTMA-007211	SeeD	-108.333	26.7167	REVENT	0.280058	0.389939	0.0377722	4.02557	68.3379	0.0059531	0.0870073	9.32931	0.0571745	1.61	2.68	0.23	1.41	6.4	5.6	6.2	0.05	9.78	3.05	0.17	0.48	0.05	0.04	17.16	50	88	29	20	1.36	25	24	13	1.35	1.557	17	45	26	13	1	7.6	6.3	19	36	1
1392	CIMMYTMA-007217	SeeD	-108.277	25.8371	TUXPEN	0.269915	0.374704	0.0447907	4.61594	68.0444	0.00611006	0.0900914	9.61839	0.061792	1.71	1.4	0.12	1.4	7.5	5.6	6.4	0.29	23.45	7	0.26	0.59	0.03	0.02	23.49	29	98	25	46	1.19	46	41	26	1.16	1.558	21	44	14	25	1	7.4	6.1	20	36	1
1393	CIMMYTMA-007221	SeeD	-108.233	25.8167	BLANSO	0.273822	0.380904	0.0447907	4.61594	67.1964	0.00619734	0.0899714	9.61967	0.0620151	1.71	1.4	0.12	1.4	7.5	5.6	6.4	0.29	23.45	7	0.26	0.59	0.03	0.02	23.49	29	98	25	46	1.19	46	41	26	1.16	1.553	24	41	21	16	4	7.7	6.3	20	38	1
1394	CIMMYTMA-007223	SeeD	-107.217	24.7167	BLANSO	0.278444	0.390271	0.0593624	3.42451	66.6866	0.00612615	0.0920996	9.54988	0.0696476	1.63	0.9	0.08	5.54	7.5	6.2	6.6	0.18	16.27	4.36	0.73	0.6	0.02	0.02	19.81	43	97	25	31	1.28	24	31	21	2.54	1.575	23	37	13	25	4	7.4	5.8	20	44	4
1395	CIMMYTMA-007121	SeeD	-106.447	23.3659	REVENT	0.278305	0.394101	0.0556558	3.46153	69.1312	0.00674139	0.0909917	9.53924	0.0623366	1.79	0.9	0.08	5.54	7.5	6.2	6.6	0.18	16.27	4.36	0.73	0.6	0.02	0.02	19.81	43	97	25	31	1.28	21	31	21	2.54	1.55	17	40	17	23	2	6.5	5.9	17	44	4
1396	CIMMYTMA-007122	SeeD	-106.303	23.2012	TABPER	0.270046	0.371789	0.0556558	3.46153	68.8741	0.00635244	0.0922073	9.74762	0.062026	1.77	0.9	0.08	5.54	7.5	6.2	6.6	0.18	16.27	4.36	0.73	0.6	0.02	0.02	19.81	43	97	25	31	1.28	24	31	21	2.54	1.552	24	43	3	24	2	7.3	6.4	21	36	1
1397	CIMMYTMA-007130	SeeD	-107.229	24.7586	TUXPEN	0.277468	0.387893	0.0593624	3.42451	66.7371	0.00597948	0.0913758	9.53184	0.0672287	1.63	0.9	0.08	5.54	7.5	6.2	6.6	0.18	16.27	4.36	0.73	0.6	0.02	0.02	19.81	43	97	25	31	1.28	24	31	21	2.54	1.542	38	42	11	30	3	7.7	6.4	25	34	1
1398	CIMMYTMA-007131	SeeD	-107.217	24.7167	TABLON	0.278444	0.390271	0.0593624	3.42451	66.6866	0.00612615	0.0920996	9.54988	0.0696476	1.63	0.9	0.08	5.54	7.5	6.2	6.6	0.18	16.27	4.36	0.73	0.6	0.02	0.02	19.81	43	97	25	31	1.28	24	31	21	2.54	1.575	23	37	13	25	4	7.4	5.8	20	44	4
1399	CIMMYTMA-007136	SeeD	-107.217	24.7167	TABLON	0.278444	0.390271	0.0593624	3.42451	66.6866	0.00612615	0.0920996	9.54988	0.0696476	1.63	0.9	0.08	5.54	7.5	6.2	6.6	0.18	16.27	4.36	0.73	0.6	0.02	0.02	19.81	43	97	25	31	1.28	24	31	21	2.54	1.575	23	37	13	25	4	7.4	5.8	20	44	4
1400	CIMMYTMA-007137	SeeD	-107.217	24.7167	TABLON	0.278444	0.390271	0.0593624	3.42451	66.6866	0.00612615	0.0920996	9.54988	0.0696476	1.63	0.9	0.08	5.54	7.5	6.2	6.6	0.18	16.27	4.36	0.73	0.6	0.02	0.02	19.81	43	97	25	31	1.28	24	31	21	2.54	1.575	23	37	13	25	4	7.4	5.8	20	44	4
1401	CIMMYTMA-007138	SeeD	-107.217	24.7167	TUXPEN	0.278444	0.390271	0.0593624	3.42451	66.6866	0.00612615	0.0920996	9.54988	0.0696476	1.63	0.9	0.08	5.54	7.5	6.2	6.6	0.18	16.27	4.36	0.73	0.6	0.02	0.02	19.81	43	97	25	31	1.28	24	31	21	2.54	1.575	23	37	13	25	4	7.4	5.8	20	44	4
1402	CIMMYTMA-007140	SeeD	-107.45	25.1	TUXPEN	0.278352	0.389551	0.0611911	5.85377	65.6165	0.00615328	0.0903864	9.4651	0.0660748	2.12	0.9	0.08	5.54	7.5	6.2	6.6	0.18	16.27	4.36	0.73	0.6	0.02	0.02	19.81	43	97	25	31	1.28	27	31	21	2.54	1.566	22	42	22	20	3	7	6.1	19	39	1
1403	CIMMYTMA-007143	SeeD	-107.554	25.3464	TABLON	0.270111	0.376706	0.044769	6.31551	65.5403	0.0058877	0.0895841	9.51839	0.0627462	2.12	1.4	0.12	1.4	7.5	5.6	6.4	0.29	23.45	7	0.26	0.59	0.03	0.02	23.49	29	98	25	46	1.19	46	41	26	1.16	1.55	19	44	26	19	2	6.9	5.9	20	37	1
1404	CIMMYTMA-007149	SeeD	-107.56	25.4069	TABLON	0.269833	0.374871	0.044769	6.31551	65.5967	0.00605156	0.0897921	9.46535	0.0625155	2.12	1.4	0.12	1.4	7.5	5.6	6.4	0.29	23.45	7	0.26	0.59	0.03	0.02	23.49	29	98	25	46	1.19	46	41	26	1.16	1.56	25	44	28	19	1	7	5.6	20	36	1
1405	CIMMYTMA-017907	SeeD	-107.562	25.4115		0.26997	0.375163	0.044769	6.31551	65.6106	0.0060577	0.0897474	9.45568	0.0624151	2.12	1.4	0.12	1.4	7.5	5.6	6.4	0.29	23.45	7	0.26	0.59	0.03	0.02	23.49	29	98	25	46	1.19	46	41	26	1.16	1.557	28	43	29	18	2	6.9	5.8	23	34	1
1406	CIMMYTMA-007154	SeeD	-107.562	25.4115	TUXPEN	0.26997	0.375163	0.044769	6.31551	65.6106	0.0060577	0.0897474	9.45568	0.0624151	2.12	1.4	0.12	1.4	7.5	5.6	6.4	0.29	23.45	7	0.26	0.59	0.03	0.02	23.49	29	98	25	46	1.19	46	41	26	1.16	1.557	28	43	29	18	2	6.9	5.8	23	34	1
1407	CIMMYTMA-007157	SeeD	-107.217	24.7167	REVENT	0.278444	0.390271	0.0593624	3.42451	66.6866	0.00612615	0.0920996	9.54988	0.0696476	1.63	0.9	0.08	5.54	7.5	6.2	6.6	0.18	16.27	4.36	0.73	0.6	0.02	0.02	19.81	43	97	25	31	1.28	24	31	21	2.54	1.575	23	37	13	25	4	7.4	5.8	20	44	4
1408	CIMMYTMA-007158	SeeD	-107.217	24.7167	SNJUAN	0.278444	0.390271	0.0593624	3.42451	66.6866	0.00612615	0.0920996	9.54988	0.0696476	1.63	0.9	0.08	5.54	7.5	6.2	6.6	0.18	16.27	4.36	0.73	0.6	0.02	0.02	19.81	43	97	25	31	1.28	24	31	21	2.54	1.575	23	37	13	25	4	7.4	5.8	20	44	4
1409	CIMMYTMA-007160	SeeD	-107.217	24.7167	TABLON	0.278444	0.390271	0.0593624	3.42451	66.6866	0.00612615	0.0920996	9.54988	0.0696476	1.63	0.9	0.08	5.54	7.5	6.2	6.6	0.18	16.27	4.36	0.73	0.6	0.02	0.02	19.81	43	97	25	31	1.28	24	31	21	2.54	1.575	23	37	13	25	4	7.4	5.8	20	44	4
1410	CIMMYTMA-007167	SeeD	-107.562	25.4089	TABLON	0.26997	0.375163	0.044769	6.31551	65.6106	0.00601877	0.0897474	9.45568	0.0624151	2.12	1.4	0.12	1.4	7.5	5.6	6.4	0.29	23.45	7	0.26	0.59	0.03	0.02	23.49	29	98	25	46	1.19	46	41	26	1.16	1.566	25	44	28	18	3	6.8	5.6	20	36	1
1411	CIMMYTMA-007168	SeeD	-107.562	25.4089	TABPER	0.26997	0.375163	0.044769	6.31551	65.6106	0.00601877	0.0897474	9.45568	0.0624151	2.12	1.4	0.12	1.4	7.5	5.6	6.4	0.29	23.45	7	0.26	0.59	0.03	0.02	23.49	29	98	25	46	1.19	46	41	26	1.16	1.566	25	44	28	18	3	6.8	5.6	20	36	1
1412	CIMMYTMA-007173	SeeD	-107.562	25.4089	HARIN	0.26997	0.375163	0.044769	6.31551	65.6106	0.00601877	0.0897474	9.45568	0.0624151	2.12	1.4	0.12	1.4	7.5	5.6	6.4	0.29	23.45	7	0.26	0.59	0.03	0.02	23.49	29	98	25	46	1.19	46	41	26	1.16	1.566	25	44	28	18	3	6.8	5.6	20	36	1
[truncated: 379 more rows]
[truncated: 113 more columns]

## Sheet: Top100GeneOverlap
Region	CHR	region_start	region_end	region_width	gene_start	gene_end	gene_width	GENE	ENV	RF_prediction	WIDP_g	WIDP_gxe	Expression_max_in_root	RGP	Group_Schneider_2020	Trait_Schneider_2020	Group_Klein_2020	Trait_Klein_202	Traits_GWAS_atlas	GWAS_atlas_root	Trait_GWAS_maizegdb	Tissue_GWAS_maizegdb	GWAS_maizegdb_root	maizegdb_symbol	Full_name	maize_symbol_root	doi	Araport11	Araport11_root
[truncated: 230 more rows]
